# Supplementary material for: Using ALoFT to determine the impact of putative loss-of-function variants in protein-coding genes
Source: Nat Commun. 2017 Aug 29;8:382. doi: 10.1038/s41467-017-00443-5 (PMC5575292; doi:10.1038/s41467-017-00443-5)
Supplement: Supplementary file 2 — Supplementary Data 1 [file 41467_2017_443_MOESM2_ESM.xls]

## Sheet: feature_name.txt
Descriptions of features used to train the ALoFT model.
	Feature Name	Class	Description
	GERP_Score	Conservation	GERP score of LoF variant
	in_GERP_element	Conservation	Is the variant in a GERP element or not
	RS_score	Conservation	GERP Rejection score
	percentage_GERP_elements_in_exons_lost	Conservation	Percentage of lost exons in GERP elements
	#_pseudogenes	Conservation	Number of pseudogenes derived from the gene affected by a LoF variant
	#_paralogs	Conservation	Number of paralogs
	dN.dS_.macaque	Conservation	dN/dS macaque
	dN.dS_.mouse	Conservation	dN/dS mouse
	NSYn_density	Conservation	Non-synonymous SNP density on transcript
	SYn_density	Conservation	Synonymous SNP density on transcript
	average_Nsyn_GERP_score	Conservation	Average GERP score of non-synonymous SNPs
	percent_of_Nsyn_in_GERP_element	Conservation	Percentage of non-synonymous SNPs in GERP elements
	average_syn_GERP_score	Conservation	Average GERP score of synonymous SNPs
	percent_of_syn_in_GERP_element	Conservation	Percentage of synonymous SNPs in GERP elements
	Homozygous_Nonsynonymous	Conservation	Homozygous non-synonymous SNPs / transcript length
	Homozygous_synonymous	Conservation	Homozygous synonymous SNPs / transcript length
	Homozygous_spliceOverlap	Conservation	Homozygous spliceOverlap SNPs / transcript length
	Percentage_transcript_intersected_with_GERP_Elements	Conservation	Percentage of transcript overlapping GERP elements
	HET_NONS	Conservation	Sum of heterozygosity for all non-synonymous SNPs / transcript length
	ASN_HET_NONS	Conservation	Sum of heterozygosity in ASN for all non-synonymous SNPs / transcript length
	AMR_HET_NONS	Conservation	Sum of heterozygosity in AMR for all non-synonymous SNPs / transcript length
	AFR_HET_NONS	Conservation	Sum of heterozygosity in AFR for all non-synonymous SNPs / transcript length
	EUR_HET_NONS	Conservation	Sum of heterozygosity in EUR for all non-synonymous SNPs / transcript length
	HET_SYN	Conservation	Sum of heterozygosity for all synonymous SNPs / transcript length
	ASN_HET_SYN	Conservation	Sum of heterozygosity in ASN for all synonymous SNPs / transcript length
	AMR_HET_SYN	Conservation	Sum of heterozygosity in AMR for all synonymous SNPs / transcript length
	AFR_HET_SYN	Conservation	Sum of heterozygosity in AFR for all synonymous SNPs / transcript length
	EUR_HET_SYN	Conservation	Sum of heterozygosity in EUR for all synonymous SNPs / transcript length
	ESP6500	ESP6500	Observed in ESP6500 or not
	ESP6500_AAF	ESP6500	ESP6500 allele frequency
	ExAC_AF	ESP6500	Observed in ExAC or not
	ExAC_AF	ESP6500	ExAC allele frequency
	transcript_length	Functional	Transcript length
	longest	Functional	Longest transcript or not
	partial/full	Functional	LoF affects only some isoforms of gene/affects all isoforms of the gene
	single_exon	Functional	Is the transcript single exon ?
	NMD	Functional	Cause NMD or not ?
	truncated_exons.total_exons	Functional	Number of truncated exons / total exons
	PF	Functional
	PFtruncated	Functional
	SSF	Functional
	SSFtruncated	Functional
	SM	Functional
	SMtruncated	Functional
	Tmhmm	Functional
	Tmhmmtruncated	Functional
	Sigp	Functional
	Sigptruncated	Functional
	ACETYLATION	Functional
	ACETYLATIONtruncated	Functional	Truancate functional domains or not ?
	DI.METHYLATION	Functional
	DI.METHYLATIONtruncated	Functional
	MONO.METHYLATION	Functional
	MONO.METHYLATIONtruncated	Functional
	O.GlcNAc	Functional
	O.GlcNActruncated	Functional
	PHOSPHORYLATION	Functional
	PHOSPHORYLATIONtruncated	Functional
	SUMOYLATION	Functional
	SUMOYLATIONtruncated	Functional
	TRI.METHYLATION	Functional
	TRI.METHYLATIONtruncated	Functional
	UBIQUITINATION	Functional
	UBIQUITINATIONtruncated	Functional
	disorder_residue	Functional	Percentage of disordered residues in transcripts
	disorder_residue_2	Functional	Percentage of disordered residues in the peptide lost due to the truncating mutation
	miRNA_sites	Functional	miRNA binding sites
	Adipose_Tissue	Functional
	Adrenal_Gland	Functional
	Blood	Functional
	Blood_Vessel	Functional
	Brain	Functional
	Breast	Functional
	Colon	Functional
	Esophagus	Functional
	Fallopian_Tube	Functional
	Heart	Functional
	Kidney	Functional
	Liver	Functional	Expression levels in different tissues
	Lung	Functional
	Muscle	Functional
	Nerve	Functional
	Ovary	Functional
	Pancreas	Functional
	Pituitary	Functional
	Prostate	Functional
	Skin	Functional
	Stomach	Functional
	Testis	Functional
	Thyroid	Functional
	Uterus	Functional
	Vagina	Functional
	Entropy	Functional	Tissue specificity
	shortest_path_to_recessive_gene	Network	Shortest path to known recessive genes
	recessive_neighbors	Network	Number of neighbors that are known recessive genes
	shortest_path_to_dominant_gene	Network	Shortest path to known dominant genes
	dominant_neighbors	Network	Number of neighbors that are known dominant genes
	shortest_path	Network	Shortest path to known disease genes
	recessive_dominant_neighbors	Network	Number of neighbors that are known disease genes
	PPI_DEGREE	Network
	METABOLIC_DEGREE	Network
	GENETIC_DEGREE	Network
	PHOS_DEGREE	Network
	ENCODE_NETS_DEGREE	Network	Khurana et al., 2014 PLoS Computational Biology, PMID: 23505346
	SIGNALING_DEGREE	Network
	SUPERNET_DEGREE	Network
	NUM_NETWORKS	Network
	NUM_INTERFACES	Network
