# Supplementary material for: Using ALoFT to determine the impact of putative loss-of-function variants in protein-coding genes
Source: Nat Commun. 2017 Aug 29;8:382. doi: 10.1038/s41467-017-00443-5 (PMC5575292; doi:10.1038/s41467-017-00443-5)
Supplement: Supplementary file 3 — Supplementary Data 2 [file 41467_2017_443_MOESM3_ESM.xls]

## Sheet: supplementary_aloft_natcomm_tab
Supplementary Data 2: ALoFT preditions for de-novo pLoF variants in autism studies								Supplementary Data 2: ALoFT predictions for de-novo pLoF variants in four autism studies
																	Status column	De novo pLOF observed in
#CHROM	POS	rsID	REF	ALT	SCORE	PASS	INFO	gene	gene_id	transcript_id	Dominant	Benign	Recessive	Status
chr1	23236941	.	C	T	.	.	VA=1:EPHB2:ENSG00000133216.12:+:prematureStop:4/5:EPHB2-001:ENST00000400191.3:3168_2569_857_Q->*:EPHB2-003:ENST00000374630.3:2961_2569_857_Q->*:EPHB2-002:ENST00000374632.3:2964_2572_858_Q->*:EPHB2-004:ENST00000374627.1:2841_2554_852_Q->*	EPHB2	ENSG00000133216.12	ENST00000400191.3	0.6347	0.03585	0.32945	autF			autF	female with autism
chr1	61553905	.	C	T	.	.	VA=1:NFIA:ENSG00000162599.10:+:prematureStop:8/8:NFIA-003:ENST00000485903.1:1497_112_38_R->*:NFIA-006:ENST00000371184.1:1143_112_38_R->*:NFIA-005:ENST00000371185.1:1464_112_38_R->*:NFIA-007:ENST00000371187.2:1401_112_38_R->*:NFIA-001:ENST00000403491.3:1530_112_38_R->*:NFIA-002:ENST00000371191.1:1599_181_61_R->*:NFIA-202:ENST00000407417.2:1506_88_30_R->*:NFIA-201:ENST00000371189.3:1665_247_83_R->*	NFIA	ENSG00000162599.10	ENST00000371189.3	0.52405	0.06385	0.4121	autF			autM	male with autism
chr1	115280664	.	G	A	.	.	VA=1:CSDE1:ENSG00000009307.11:-:prematureStop:6/7:CSDE1-004:ENST00000369530.1:2442_367_123_R->*:CSDE1-008:ENST00000438362.2:2535_367_123_R->*:CSDE1-003:ENST00000261443.5:2304_229_77_R->*:CSDE1-001:ENST00000339438.6:2304_229_77_R->*:CSDE1-002:ENST00000358528.4:2397_229_77_R->*:CSDE1-009:ENST00000534699.1:2397_229_77_R->*	CSDE1	ENSG00000009307.11	ENST00000438362.2	0.69515	0.03935	0.2655	autF			sibM	Unaffected male sibling
chr1	144814711	.	C	T	.	.	VA=1:NBPF9:ENSG00000168614.13:+:prematureStop:2/3:NBPF9-202:ENST00000338347.4:1830_349_117_R->*:NBPF9-203:ENST00000440491.2:1824_349_117_R->*	NBPF9	ENSG00000168614.13	ENST00000338347.4	0.05	0.56545	0.38455	sibM			sibF	Unaffected female sibling
chr1	150238957	.	G	A	.	.	VA=1:APH1A:ENSG00000117362.8:-:prematureStop:3/3:APH1A-002:ENST00000369109.3:798_709_237_R->*:APH1A-201:ENST00000414276.2:588_499_167_R->*:APH1A-001:ENST00000360244.4:744_709_237_R->*	APH1A	ENSG00000117362.8	ENST00000369109.3	0.64165	0.07245	0.2859	autF			autMsibF	male with autism as well as an unaffected female sibling (the two people do not have to be siblings)
chr1	169096506	.	C	T	.	.	VA=1:ATP1B1:ENSG00000143153.7:+:prematureStop:4/4:ATP1B1-001:ENST00000367815.3:912_427_143_R->*:ATP1B1-002:ENST00000367816.1:912_427_143_R->*:ATP1B1-201:ENST00000367813.3:888_403_135_R->*:ATP1B1-202:ENST00000499679.3:744_259_87_R->*	ATP1B1	ENSG00000143153.7	ENST00000367816.1	0.5725	0.05525	0.37225	autM			autMsibM	male with autism as well as an unaffected male sibling (the two people do not have to be siblings)
chr1	169582192	.	C	T	.	.	VA=1:SELP:ENSG00000174175.12:-:prematureStop:8/8:SELP-001:ENST00000263686.6:2493_750_250_W->*:SELP-005:ENST00000367786.2:2307_750_250_W->*:SELP-006:ENST00000367788.2:2307_750_250_W->*:SELP-201:ENST00000367791.2:1935_750_250_W->*:SELP-202:ENST00000367792.2:1941_750_250_W->*:SELP-203:ENST00000367793.2:2307_750_250_W->*:SELP-204:ENST00000367794.2:2307_750_250_W->*:SELP-004:ENST00000458599.2:1941_750…	SELP	ENSG00000174175.12	ENST00000263686.6	0.1606	0.0959	0.7435	sibF
chr1	204380092	.	G	A	.	.	VA=1:PPP1R15B:ENSG00000158615.8:-:prematureStop:1/1:PPP1R15B-001:ENST00000367188.4:2142_448_150_Q->*	PPP1R15B	ENSG00000158615.8	ENST00000367188.4	0.1926	0.0681	0.7393	autM
chr1	244552291	.	C	T	.	.	VA=1:C1orf100:ENSG00000173728.6:+:prematureStop:2/2:C1orf100-004:ENST00000308105.4:444_364_122_R->*:C1orf100-001:ENST00000366537.1:348_268_90_R->*	C1orf100	ENSG00000173728.6	ENST00000308105.4	0.08695	0.35715	0.5559	sibF
chr2	50724605	.	A	T	.	.	VA=1:NRXN1:ENSG00000179915.16:-:prematureStop:6/9:NRXN1-003:ENST00000401669.2:4524_2745_915_Y->*:NRXN1-201:ENST00000402717.3:4500_2721_907_Y->*:NRXN1-002:ENST00000404971.1:4644_2865_955_Y->*:NRXN1-010:ENST00000405472.3:4500_2721_907_Y->*:NRXN1-001:ENST00000406316.2:4434_2745_915_Y->*:NRXN1-202:ENST00000406859.3:4434_2745_915_Y->*	NRXN1	ENSG00000179915.16	ENST00000404971.1	0.3047	0.0442	0.6511	autM
chr2	166201379	.	C	A	.	.	VA=1:SCN2A:ENSG00000136531.9:+:prematureStop:4/4:SCN2A-001:ENST00000283256.6:6018_2877_959_C->*:SCN2A-201:ENST00000357398.3:6018_2877_959_C->*:SCN2A-002:ENST00000375427.2:6018_2877_959_C->*:SCN2A-202:ENST00000375437.2:6018_2877_959_C->*	SCN2A	ENSG00000136531.9	ENST00000375427.2	0.8368	0.04135	0.12185	autM
chr2	166210819	.	G	T	.	.	VA=1:SCN2A:ENSG00000136531.9:+:prematureStop:4/4:SCN2A-001:ENST00000283256.6:6018_3037_1013_G->*:SCN2A-201:ENST00000357398.3:6018_3037_1013_G->*:SCN2A-002:ENST00000375427.2:6018_3037_1013_G->*:SCN2A-202:ENST00000375437.2:6018_3037_1013_G->*	SCN2A	ENSG00000136531.9	ENST00000357398.3	0.82875	0.04535	0.1259	autF
chr2	170042308	.	G	A	.	.	VA=1:LRP2:ENSG00000081479.8:-:prematureStop:1/2:LRP2-001:ENST00000263816.3:13968_9550_3184_R->*	LRP2	ENSG00000081479.8	ENST00000263816.3	0.37905	0.0156	0.60535	autM
chr2	183791570	.	C	A	.	.	VA=1:NCKAP1:ENSG00000061676.9:-:prematureStop:2/2:NCKAP1-002:ENST00000360982.2:3405_3262_1088_E->*:NCKAP1-001:ENST00000361354.3:3387_3244_1082_E->*	NCKAP1	ENSG00000061676.9	ENST00000360982.2	0.6267	0.0397	0.3336	autF
chr2	210745771	.	C	T	.	.	VA=1:UNC80:ENSG00000144406.13:+:prematureStop:2/3:UNC80-007:ENST00000272845.5:9705_4054_1352_R->*:UNC80-201:ENST00000439458.1:9777_4069_1357_R->*	UNC80	ENSG00000144406.13	ENST00000439458.1	0.4077	0.10375	0.48855	autM
chr2	225376218	.	C	A	.	.	VA=1:CUL3:ENSG00000036257.8:-:prematureStop:4/4:CUL3-001:ENST00000264414.4:2307_736_246_E->*:CUL3-201:ENST00000344951.4:2109_538_180_E->*:CUL3-002:ENST00000409096.1:2235_664_222_E->*:CUL3-003:ENST00000409777.1:2235_664_222_E->*	CUL3	ENSG00000036257.8	ENST00000264414.4	0.88275	0.00715	0.1101	autM
chr2	230701696	.	G	A	.	.	VA=1:TRIP12:ENSG00000153827.8:-:prematureStop:4/5:TRIP12-001:ENST00000283943.4:5979_1012_338_R->*:TRIP12-004:ENST00000389044.4:6123_1138_380_R->*:TRIP12-005:ENST00000389045.3:5169_103_35_R->*:TRIP12-003:ENST00000409677.1:1293_1138_380_R->*	TRIP12	ENSG00000153827.8	ENST00000389044.4	0.62775	0.04635	0.3259	autF
chr3	157920952	.	C	T	.	.	VA=1:RSRC1:ENSG00000174891.8:+:prematureStop:4/6:RSRC1-001:ENST00000295930.3:1005_412_138_R->*:RSRC1-006:ENST00000475278.2:852_412_138_R->*:RSRC1-007:ENST00000480820.1:1005_412_138_R->*:RSRC1-013:ENST00000480119.1:600_412_138_R->*	RSRC1	ENSG00000174891.8	ENST00000295930.3	0.09545	0.0858	0.81875	sibF
chr4	6843914	.	C	T	.	.	VA=1:KIAA0232:ENSG00000170871.7:+:prematureStop:2/2:KIAA0232-001:ENST00000307659.5:4188_352_118_R->*:KIAA0232-201:ENST00000425103.1:4188_352_118_R->*	KIAA0232	ENSG00000170871.7	ENST00000425103.1	0.3933	0.03305	0.57365	autM
chr4	24534561	.	G	A	.	.	VA=1:DHX15:ENSG00000109606.8:-:prematureStop:1/1:DHX15-001:ENST00000336812.4:2388_2026_676_R->*	DHX15	ENSG00000109606.8	ENST00000336812.4	0.63495	0.055	0.31005	sibF
chr4	39900030	.	G	T	.	.	VA=1:PDS5A:ENSG00000121892.10:-:prematureStop:2/2:PDS5A-001:ENST00000303538.8:4014_1749_583_C->*:PDS5A-003:ENST00000503396.1:1803_1749_583_C->*	PDS5A	ENSG00000121892.10	ENST00000303538.8	0.3316	0.0185	0.6499	sibM
chr4	85719152	.	T	A	.	.	VA=1:WDFY3:ENSG00000163625.11:-:prematureStop:2/2:WDFY3-001:ENST00000295888.4:10581_2932_978_R->*:WDFY3-201:ENST00000322366.6:10530_2932_978_R->*	WDFY3	ENSG00000163625.11	ENST00000295888.4	0.60855	0.0544	0.33705	autM
chr4	114232545	.	C	T	.	.	VA=1:ANK2:ENSG00000145362.12:+:prematureStop:5/6:ANK2-004:ENST00000506722.1:5592_2620_874_R->*:ANK2-026:ENST00000264366.6:11775_2683_895_R->*:ANK2-001:ENST00000357077.4:11874_2683_895_R->*:ANK2-002:ENST00000394537.3:5619_2683_895_R->*:ANK2-006:ENST00000509550.1:3147_310_104_R->*	ANK2	ENSG00000145362.12	ENST00000357077.4	0.20745	0.01895	0.7736	autM
chr4	144620325	.	G	A	.	.	VA=1:FREM3:ENSG00000183090.5:-:prematureStop:1/1:FREM3-001:ENST00000329798.5:6420_1504_502_R->*	FREM3	ENSG00000183090.5	ENST00000329798.5	0.0851	0.12885	0.78605	autM
chr4	149073677	.	G	T	.	.	VA=1:NR3C2:ENSG00000151623.10:-:prematureStop:5/6:NR3C2-001:ENST00000344721.4:2955_2453_818_S->*:NR3C2-201:ENST00000355292.3:2967_2465_822_S->*:NR3C2-003:ENST00000358102.3:2955_2453_818_S->*:NR3C2-009:ENST00000511528.1:2967_2465_822_S->*:NR3C2-004:ENST00000512865.1:2604_2102_701_S->*	NR3C2	ENSG00000151623.10	ENST00000355292.3	0.68105	0.02035	0.2986	autM
chr5	32263299	.	C	T	.	.	VA=1:MTMR12:ENSG00000150712.6:-:prematureStop:3/5:MTMR12-002:ENST00000264934.5:1914_633_211_W->*:MTMR12-003:ENST00000280285.5:2082_633_211_W->*:MTMR12-001:ENST00000382142.3:2244_633_211_W->*	MTMR12	ENSG00000150712.6	ENST00000382142.3	0.1742	0.0063	0.8195	autM
chr5	55396075	.	G	A	.	.	VA=1:ANKRD55:ENSG00000164512.13:-:prematureStop:3/4:ANKRD55-001:ENST00000341048.4:1845_1780_594_R->*:ANKRD55-002:ENST00000504958.2:1716_1651_551_R->*:ANKRD55-005:ENST00000434982.2:981_916_306_R->*	ANKRD55	ENSG00000164512.13	ENST00000341048.4	0.0662	0.2863	0.6475	sibF
chr5	75902128	.	C	T	.	.	VA=1:IQGAP2:ENSG00000145703.11:+:prematureStop:2/6:IQGAP2-001:ENST00000274364.6:4728_1357_453_R->*:IQGAP2-201:ENST00000379730.3:3234_34_12_R->*	IQGAP2	ENSG00000145703.11	ENST00000274364.6	0.05405	0.0454	0.90055	autF
chr5	176078840	.	C	A	.	.	VA=1:TSPAN17:ENSG00000048140.13:+:prematureStop:5/7:TSPAN17-001:ENST00000310032.8:999_224_75_S->*:TSPAN17-008:ENST00000503045.1:930_224_75_S->*:TSPAN17-003:ENST00000508164.1:990_224_75_S->*:TSPAN17-201:ENST00000405525.2:801_224_75_S->*:TSPAN17-002:ENST00000515708.1:792_224_75_S->*	TSPAN17	ENSG00000048140.13	ENST00000310032.8	0.0748	0.0289	0.8963	autM
chr6	17606162	.	C	T	.	.	VA=1:FAM8A1:ENSG00000137414.5:+:prematureStop:1/1:FAM8A1-001:ENST00000259963.3:1242_1015_339_R->*	FAM8A1	ENSG00000137414.5	ENST00000259963.3	0.3843	0.05465	0.56105	autM
chr6	52878774	.	G	A	.	.	VA=1:ICK:ENSG00000112144.11:-:prematureStop:2/2:ICK-001:ENST00000350082.5:1899_838_280_R->*:ICK-201:ENST00000356971.3:1899_838_280_R->*	ICK	ENSG00000112144.11	ENST00000350082.5	0.1316	0.00955	0.85885	sibM
chr6	87925717	.	C	T	.	.	VA=1:ZNF292:ENSG00000188994.8:+:prematureStop:2/3:ZNF292-001:ENST00000339907.4:8157_265_89_R->*:ZNF292-005:ENST00000369577.3:8172_265_89_R->*	ZNF292	ENSG00000188994.8	ENST00000369577.3	0.2371	0.00605	0.75685	autF
chr6	159104006	.	A	T	.	.	VA=1:SYTL3:ENSG00000164674.11:+:nonsynonymous:1/3:SYTL3-202:ENST00000367081.3:1011_18_6_R->S,1:SYTL3:ENSG00000164674.11:+:prematureStop:2/3:SYTL3-001:ENST00000297239.9:1833_379_127_K->*:SYTL3-201:ENST00000360448.3:1629_379_127_K->*	SYTL3	ENSG00000164674.11	ENST00000297239.9	0.03615	0.02775	0.9361	sibF
chr7	11487022	.	G	A	.	.	VA=1:THSD7A:ENSG00000005108.10:-:prematureStop:1/1:THSD7A-001:ENST00000423059.3:4974_2635_879_Q->*	THSD7A	ENSG00000005108.10	ENST00000423059.3	0.24775	0.009	0.74325	autM
chr7	103322603	.	G	A	.	.	VA=1:RELN:ENSG00000189056.9:-:prematureStop:3/3:RELN-002:ENST00000343529.5:10377_1249_417_Q->*:RELN-201:ENST00000424685.2:10383_1249_417_Q->*:RELN-001:ENST00000428762.1:10383_1249_417_Q->*	RELN	ENSG00000189056.9	ENST00000424685.2	0.3137	0.0518	0.6345	autF
chr7	151842339	.	G	T	.	.	VA=1:MLL3:ENSG00000055609.13:-:prematureStop:2/4:MLL3-001:ENST00000262189.6:14736_14073_4691_Y->*:MLL3-201:ENST00000355193.2:14907_14244_4748_Y->*	MLL3	ENSG00000055609.13	ENST00000355193.2	0.24305	0.0681	0.68885	autM
chr8	61484622	.	C	T	.	.	VA=1:RAB2A:ENSG00000104388.10:+:prematureStop:3/3:RAB2A-011:ENST00000529579.1:546_136_46_R->*:RAB2A-001:ENST00000262646.7:639_136_46_R->*:RAB2A-007:ENST00000531289.1:567_64_22_R->*	RAB2A	ENSG00000104388.10	ENST00000262646.7	0.20265	0.0623	0.73505	autM
chr8	124787443	.	C	T	.	.	VA=1:FAM91A1:ENSG00000176853.11:+:prematureStop:3/3:FAM91A1-001:ENST00000334705.7:2517_214_72_R->*:FAM91A1-004:ENST00000521166.1:2370_214_72_R->*:FAM91A1-003:ENST00000519721.1:657_214_72_R->*	FAM91A1	ENSG00000176853.11	ENST00000334705.7	0.1272	0.00965	0.86315	autM
chr9	712165	.	G	T	.	.	VA=1:KANK1:ENSG00000107104.13:+:prematureStop:4/6:KANK1-007:ENST00000382297.2:4059_1399_467_E->*:KANK1-001:ENST00000382303.1:4059_1399_467_E->*:KANK1-002:ENST00000354485.5:2937_1399_467_E->*:KANK1-005:ENST00000382293.3:3585_925_309_E->*	KANK1	ENSG00000107104.13	ENST00000382297.2	0.3842	0.0524	0.5634	sibF
chr9	95027326	.	C	A	.	.	VA=1:IARS:ENSG00000196305.13:-:prematureStop:3/5:IARS-001:ENST00000375643.3:3789_1585_529_E->*:IARS-202:ENST00000443024.2:3789_1585_529_E->*:IARS-203:ENST00000447699.2:3459_1255_419_E->*	IARS	ENSG00000196305.13	ENST00000375643.3	0.55125	0.0104	0.43835	sibF
chr9	95277357	.	G	A	.	.	VA=1:ECM2:ENSG00000106823.8:-:prematureStop:2/3:ECM2-201:ENST00000444490.2:1932_544_182_R->*:ECM2-001:ENST00000344604.5:2100_610_204_R->*	ECM2	ENSG00000106823.8	ENST00000344604.5	0.0833	0.1093	0.8074	autM
chr9	130630737	.	G	A	.	.	VA=1:AK1:ENSG00000106992.13:-:prematureStop:3/4:AK1-010:ENST00000373156.1:585_379_127_Q->*:AK1-008:ENST00000373176.1:585_379_127_Q->*:AK1-009:ENST00000223836.10:633_427_143_Q->*	AK1	ENSG00000106992.13	ENST00000223836.10	0.24785	0.0616	0.69055	sibM
chr10	29769625	.	C	A	.	.	VA=1:SVIL:ENSG00000197321.10:-:prematureStop:5/5:SVIL-003:ENST00000355867.4:6645_5218_1740_E->*:SVIL-201:ENST00000375398.2:6645_5218_1740_E->*:SVIL-001:ENST00000375400.3:5367_3940_1314_E->*:SVIL-202:ENST00000535393.1:3387_1960_654_E->*:SVIL-203:ENST00000538146.1:1758_1594_532_E->*	SVIL	ENSG00000197321.10	ENST00000375398.2	0.5658	0.01965	0.41455	autM
chr11	9111272	.	C	A	.	.	VA=1:SCUBE2:ENSG00000175356.8:-:prematureStop:4/4:SCUBE2-005:ENST00000309263.3:3000_238_80_E->*:SCUBE2-003:ENST00000450649.2:2424_238_80_E->*:SCUBE2-201:ENST00000457346.2:3087_238_80_E->*:SCUBE2-001:ENST00000520467.1:2916_238_80_E->*	SCUBE2	ENSG00000175356.8	ENST00000457346.2	0.0957	0.04825	0.85605	autM
chr11	22276997	.	C	T	.	.	VA=1:ANO5:ENSG00000171714.10:+:prematureStop:1/1:ANO5-001:ENST00000324559.8:2742_1261_421_Q->*	ANO5	ENSG00000171714.10	ENST00000324559.8	0.06785	0.00585	0.9263	autM
chr11	45950388	.	C	T	.	.	VA=1:GYLTL1B:ENSG00000165905.12:+:prematureStop:5/6:GYLTL1B-201:ENST00000325468.5:2166_2158_720_R->*:GYLTL1B-001:ENST00000401752.1:2166_2158_720_R->*:GYLTL1B-003:ENST00000529052.1:2073_2065_689_R->*:GYLTL1B-002:ENST00000531526.1:2166_2158_720_R->*:GYLTL1B-203:ENST00000536139.1:2073_2065_689_R->*	GYLTL1B	ENSG00000165905.12	ENST00000401752.1	0.0498	0.4088	0.5414	sibM
chr11	73575377	.	C	T	.	.	VA=1:MRPL48:ENSG00000175581.9:+:prematureStop:6/11:MRPL48-001:ENST00000310614.7:639_601_201_R->*:MRPL48-011:ENST00000542303.1:366_328_110_R->*:MRPL48-201:ENST00000535529.1:585_547_183_R->*:MRPL48-006:ENST00000314282.7:342_304_102_R->*:MRPL48-005:ENST00000398483.3:342_304_102_R->*:MRPL48-004:ENST00000411840.2:342_304_102_R->*	MRPL48	ENSG00000175581.9	ENST00000310614.7	0.05645	0.07025	0.8733	sibF
chr12	54793722	.	C	A	.	.	VA=1:ITGA5:ENSG00000161638.6:-:prematureStop:1/2:ITGA5-001:ENST00000293379.4:3150_2653_885_E->*	ITGA5	ENSG00000161638.6	ENST00000293379.4	0.53945	0.0938	0.36675	autM
chr12	106461269	.	G	A	.	.	VA=1:NUAK1:ENSG00000074590.9:-:prematureStop:1/1:NUAK1-001:ENST00000261402.2:1986_1297_433_Q->*	NUAK1	ENSG00000074590.9	ENST00000261402.2	0.4796	0.01195	0.50845	autM
chr12	125441316	.	G	A	.	.	VA=1:DHX37:ENSG00000150990.3:-:prematureStop:2/2:DHX37-201:ENST00000308736.2:3474_2374_792_R->*:DHX37-002:ENST00000544745.1:2889_1735_579_R->*	DHX37	ENSG00000150990.3	ENST00000308736.2	0.0289	0.1053	0.8658	sibF
chr13	20235898	.	C	T	.	.	VA=1:MPHOSPH8:ENSG00000196199.9:+:prematureStop:2/2:MPHOSPH8-001:ENST00000361479.5:2583_1852_618_R->*:MPHOSPH8-201:ENST00000414242.2:2604_1852_618_R->*	MPHOSPH8	ENSG00000196199.9	ENST00000414242.2	0.224	0.0373	0.7387	autM
chr13	48575333	.	G	A	.	.	VA=1:SUCLA2:ENSG00000136143.8:-:prematureStop:1/5:SUCLA2-001:ENST00000378654.3:1392_73_25_Q->*,1:SUCLA2:ENSG00000136143.8:-:spliceOverlap:1/5:SUCLA2-002:ENST00000378645.1:1326	SUCLA2	ENSG00000136143.8	ENST00000378654.3	0.1679	0.02595	0.80615	autM
chr14	21871178	.	G	A	.	.	VA=1:CHD8:ENSG00000100888.8:-:prematureStop:3/3:CHD8-001:ENST00000430710.3:6909_2875_959_Q->*:CHD8-201:ENST00000399982.2:7746_3712_1238_Q->*:CHD8-002:ENST00000557364.1:7746_3712_1238_Q->*	CHD8	ENSG00000100888.8	ENST00000399982.2	0.7198	0.02115	0.25905	autM
chr14	45571806	.	G	A	.	.	VA=1:PRPF39:ENSG00000185246.13:+:prematureStop:1/4:PRPF39-003:ENST00000355765.6:2010_644_215_W->*	PRPF39	ENSG00000185246.13	ENST00000355765.6	0.2494	0.02995	0.72065	autF
chr14	77893973	.	G	A	.	.	VA=1:VIPAS39:ENSG00000151445.10:-:prematureStop:6/6:VIPAS39-004:ENST00000556412.1:1560_1546_516_R->*:VIPAS39-201:ENST00000327028.4:1443_1429_477_R->*:VIPAS39-005:ENST00000343765.2:1482_1468_490_R->*:VIPAS39-002:ENST00000448935.2:1335_1321_441_R->*:VIPAS39-001:ENST00000553888.1:1482_1468_490_R->*:VIPAS39-003:ENST00000557658.1:1482_1468_490_R->*	VIPAS39	ENSG00000151445.10	ENST00000556412.1	0.24785	0.08605	0.6661	sibF
chr14	103434646	.	G	A	.	.	VA=1:CDC42BPB:ENSG00000198752.5:-:prematureStop:1/1:CDC42BPB-001:ENST00000361246.2:5136_2290_764_R->*	CDC42BPB	ENSG00000198752.5	ENST00000361246.2	0.33715	0.0784	0.58445	autM
chr17	5086039	.	G	A	.	.	VA=1:ZNF594:ENSG00000180626.9:-:prematureStop:2/2:ZNF594-002:ENST00000399604.4:2424_1513_505_Q->*:ZNF594-001:ENST00000575779.1:2424_1513_505_Q->*	ZNF594	ENSG00000180626.9	ENST00000399604.4	0.08775	0.2321	0.68015	autMsibF
chr17	26961045	.	G	A	.	.	VA=1:KIAA0100:ENSG00000007202.10:-:prematureStop:3/4:KIAA0100-001:ENST00000528896.2:6708_3130_1044_R->*:KIAA0100-002:ENST00000389003.3:6279_2701_901_R->*:KIAA0100-201:ENST00000544884.1:6279_2701_901_R->*	KIAA0100	ENSG00000007202.10	ENST00000528896.2	0.34805	0.0182	0.63375	autF
chr17	58740376	.	G	A	.	.	VA=1:PPM1D:ENSG00000170836.7:+:prematureStop:1/2:PPM1D-001:ENST00000305921.3:1818_1281_427_W->*	PPM1D	ENSG00000170836.7	ENST00000305921.3	0.72085	0.0079	0.27125	autF
chr17	77809050	.	G	A	.	.	VA=1:CBX4:ENSG00000141582.10:-:prematureStop:1/2:CBX4-001:ENST00000269397.4:1683_391_131_Q->*	CBX4	ENSG00000141582.10	ENST00000269397.4	0.75125	0.00995	0.2388	autM
chr18	5398076	.	G	A	.	.	VA=1:EPB41L3:ENSG00000082397.11:-:prematureStop:5/7:EPB41L3-205:ENST00000544123.1:2652_1909_637_R->*:EPB41L3-001:ENST00000341928.2:3264_2416_806_R->*:EPB41L3-201:ENST00000342933.3:3264_2416_806_R->*:EPB41L3-203:ENST00000427684.2:1155_307_103_R->*:EPB41L3-204:ENST00000542146.1:1179_331_111_R->*	EPB41L3	ENSG00000082397.11	ENST00000341928.2	0.10055	0.03805	0.8614	sibF
chr19	630058	.	G	A	.	.	VA=1:POLRMT:ENSG00000099821.8:-:prematureStop:2/2:POLRMT-001:ENST00000588649.1:3738_349_117_Q->*:POLRMT-201:ENST00000215591.3:3693_304_102_Q->*	POLRMT	ENSG00000099821.8	ENST00000588649.1	0.12955	0.2827	0.58775	autM
chr19	51848515	.	C	A	.	.	VA=1:ETFB:ENSG00000105379.5:-:prematureStop:2/2:ETFB-001:ENST00000309244.4:768_718_240_E->*:ETFB-002:ENST00000354232.4:1041_991_331_E->*	ETFB	ENSG00000105379.5	ENST00000354232.4	0.0841	0.0393	0.8766	autF
chr20	1210539	.	C	T	.	.	VA=1:RAD21L1:ENSG00000244588.1:+:prematureStop:3/3:RAD21L1-201:ENST00000381882.2:1566_160_54_R->*:RAD21L1-001:ENST00000402452.1:1566_160_54_R->*:RAD21L1-004:ENST00000409241.1:1671_160_54_R->*	RAD21L1	ENSG00000244588.1	ENST00000409241.1	0.09945	0.1958	0.70475	autM
chr20	3655475	.	G	A	.	.	VA=1:ADAM33:ENSG00000149451.13:-:prematureStop:3/3:ADAM33-201:ENST00000350009.2:2364_355_119_R->*:ADAM33-001:ENST00000356518.2:2442_355_119_R->*:ADAM33-005:ENST00000379861.4:2439_355_119_R->*	ADAM33	ENSG00000149451.13	ENST00000356518.2	0.12825	0.18025	0.6915	autM
chr21	30318550	.	C	A	.	.	VA=1:LTN1:ENSG00000198862.8:-:prematureStop:2/3:LTN1-001:ENST00000389194.2:5439_3685_1229_G->*:LTN1-201:ENST00000361371.4:5301_3547_1183_G->*	LTN1	ENSG00000198862.8	ENST00000389194.2	0.20915	0.03905	0.7518	autF
chrX	16672582	.	G	T	.	.	VA=1:S100G:ENSG00000169906.5:+:prematureStop:1/1:S100G-001:ENST00000380200.3:240_190_64_E->*	S100G	ENSG00000169906.5	ENST00000380200.3	0.1807	0.1817	0.6376	autMsibM
chrX	20193403	.	G	C	.	.	VA=1:RPS6KA3:ENSG00000177189.8:-:prematureStop:4/4:RPS6KA3-001:ENST00000379565.3:2223_1106_369_S->*:RPS6KA3-202:ENST00000540702.1:2136_1022_341_S->*:RPS6KA3-203:ENST00000544447.1:2139_1022_341_S->*:RPS6KA3-201:ENST00000379548.4:2133_1019_340_S->*	RPS6KA3	ENSG00000177189.8	ENST00000379565.3	0.7576	0.03145	0.21095	autF
