# Supplementary material for: Using ALoFT to determine the impact of putative loss-of-function variants in protein-coding genes
Source: Nat Commun. 2017 Aug 29;8:382. doi: 10.1038/s41467-017-00443-5 (PMC5575292; doi:10.1038/s41467-017-00443-5)
Supplement: Supplementary file 4 — Supplementary Data 3 [file 41467_2017_443_MOESM4_ESM.xls]

## Sheet: Supplementary_Table_8
Supplementary Data 3: Somatic mutation counts per gene from Alexandrov et al. (PMID: 23945592)
Gene	TotalLoF	FrameShiftLoF	StartStopLoF	SpliceLoF	DeleteriousLoF	Missense	TotalMuts	20/20Rule
A-575C2.4	1	0	1	0	0	7	8	0.125
A1BG	3	0	3	0	2	22	25	0.12
A1CF	5	0	5	0	5	66	71	0.0704225
A2M	13	0	12	1	12	147	160	0.08125
A2ML1	11	0	11	0	8	143	154	0.0714286
A4GALT	2	0	2	0	2	21	23	0.0869565
A4GNT	2	0	2	0	2	41	43	0.0465116
AAAS	4	0	3	1	3	29	33	0.121212
AACS	2	0	1	1	1	46	48	0.0416667
AADAC	3	0	3	0	1	40	43	0.0697674
AADACL2	3	0	3	0	1	56	59	0.0508475
AADACL3	7	0	7	0	0	40	47	0.148936
AADACL4	1	0	1	0	0	35	36	0.0277778
AADAT	0	0	0	0	0	25	25	0
AAED1	3	0	3	0	2	9	12	0.25
AAGAB	1	0	1	0	1	14	15	0.0666667
AAK1	1	0	0	1	0	45	46	0.0217391
AAMDC	1	0	1	0	1	8	9	0.111111
AAMP	3	0	3	0	3	20	23	0.130435
AANAT	2	0	2	0	2	5	7	0.285714
AAR2	0	0	0	0	0	21	21	0
AARD	1	0	1	0	0	15	16	0.0625
AARS	1	0	1	0	1	45	46	0.0217391
AARS2	3	0	3	0	3	60	63	0.047619
AARSD1	1	0	1	0	1	20	21	0.047619
AASDH	8	0	8	0	8	68	76	0.105263
AASDHPPT	6	0	5	1	5	24	30	0.2
AASS	7	0	7	0	7	81	88	0.0795455
AATF	2	0	2	0	2	15	17	0.117647
AATK	2	0	1	1	1	35	37	0.0540541
ABAT	7	0	6	1	5	42	49	0.142857
ABCA1	10	0	9	1	8	146	156	0.0641026
ABCA10	20	0	19	1	10	131	151	0.13245
ABCA12	24	0	23	1	22	282	306	0.0784314
ABCA13	32	0	32	0	32	492	524	0.0610687
ABCA2	5	0	2	3	2	83	88	0.0568182
ABCA3	12	0	12	0	11	96	108	0.111111
ABCA4	16	0	15	1	15	177	193	0.0829016
ABCA5	13	0	13	0	13	110	123	0.105691
ABCA6	15	0	15	0	15	143	158	0.0949367
ABCA7	7	0	7	0	7	102	109	0.0642202
ABCA8	12	0	10	2	10	140	152	0.0789474
ABCA9	16	0	15	1	15	143	159	0.100629
ABCB1	16	0	15	1	15	206	222	0.0720721
ABCB10	2	0	2	0	2	58	60	0.0333333
ABCB11	14	0	14	0	14	133	147	0.0952381
ABCB4	12	0	12	0	12	126	138	0.0869565
ABCB5	21	0	19	2	18	147	168	0.125
ABCB6	5	0	5	0	5	41	46	0.108696
ABCB7	4	0	4	0	4	57	61	0.0655738
ABCB8	1	0	1	0	0	36	37	0.027027
ABCB9	1	0	1	0	1	35	36	0.0277778
ABCC1	7	0	7	0	7	97	104	0.0673077
ABCC10	1	0	1	0	1	81	82	0.0121951
ABCC11	9	0	9	0	7	120	129	0.0697674
ABCC12	17	0	15	2	15	129	146	0.116438
ABCC2	6	0	6	0	6	102	108	0.0555556
ABCC3	5	0	5	0	4	102	107	0.046729
ABCC4	6	0	5	1	5	77	83	0.0722892
ABCC5	5	0	5	0	5	91	96	0.0520833
ABCC6	10	0	10	0	8	65	75	0.133333
ABCC8	11	0	10	1	10	141	152	0.0723684
ABCC9	12	0	11	1	11	208	220	0.0545455
ABCD1	1	0	1	0	1	45	46	0.0217391
ABCD2	8	0	8	0	8	93	101	0.0792079
ABCD3	6	0	5	1	4	43	49	0.122449
ABCD4	5	0	4	1	4	26	31	0.16129
ABCE1	3	0	2	1	2	32	35	0.0857143
ABCF1	2	0	1	1	1	40	42	0.047619
ABCF2	4	0	4	0	4	35	39	0.102564
ABCF3	7	0	6	1	6	47	54	0.12963
ABCG1	3	0	3	0	3	56	59	0.0508475
ABCG2	4	0	4	0	3	58	62	0.0645161
ABCG4	2	0	2	0	1	66	68	0.0294118
ABCG5	4	0	4	0	3	39	43	0.0930233
ABCG8	3	0	3	0	3	73	76	0.0394737
ABHD1	1	0	1	0	1	18	19	0.0526316
ABHD10	0	0	0	0	0	17	17	0
ABHD11	1	0	0	1	0	9	10	0.1
ABHD12	2	0	1	1	1	14	16	0.125
ABHD12B	2	0	2	0	2	26	28	0.0714286
ABHD13	5	0	5	0	5	27	32	0.15625
ABHD14A	1	0	1	0	1	9	10	0.1
ABHD14A-ACY1	2	0	1	1	1	23	25	0.08
ABHD14B	1	0	0	1	0	7	8	0.125
ABHD15	1	0	1	0	1	17	18	0.0555556
ABHD16A	3	0	3	0	3	27	30	0.1
ABHD16B	2	0	2	0	2	17	19	0.105263
ABHD2	1	0	1	0	1	31	32	0.03125
ABHD3	4	0	4	0	3	17	21	0.190476
ABHD4	2	0	2	0	2	19	21	0.0952381
ABHD5	1	0	1	0	1	19	20	0.05
ABHD6	1	0	1	0	1	26	27	0.037037
ABHD8	1	0	1	0	1	19	20	0.05
ABI1	2	0	2	0	2	33	35	0.0571429
ABI2	4	0	3	1	2	30	34	0.117647
ABI3	2	0	2	0	2	19	21	0.0952381
ABI3BP	10	0	9	1	9	112	122	0.0819672
ABL1	5	0	5	0	5	67	72	0.0694444
ABL2	14	0	14	0	14	101	115	0.121739
ABLIM1	6	0	5	1	5	44	50	0.12
ABLIM2	3	0	3	0	3	35	38	0.0789474
ABLIM3	5	0	5	0	5	57	62	0.0806452
ABP1	3	0	3	0	3	72	75	0.04
ABR	3	0	3	0	3	51	54	0.0555556
ABRA	4	0	4	0	4	46	50	0.08
ABRACL	0	0	0	0	0	4	4	0
ABT1	3	0	3	0	3	30	33	0.0909091
ABTB1	2	0	2	0	2	21	23	0.0869565
ABTB2	2	0	2	0	2	48	50	0.04
AC002365.1	0	0	0	0	0	1	1	0
AC002398.9	0	0	0	0	0	4	4	0
AC002451.1	0	0	0	0	0	2	2	0
AC002472.13	1	0	1	0	0	2	3	0.333333
AC003005.4	1	0	0	1	0	6	7	0.142857
AC003006.7	2	0	2	0	0	5	7	0.285714
AC003101.1	0	0	0	0	0	1	1	0
AC004017.1	0	0	0	0	0	2	2	0
AC004076.9	0	0	0	0	0	3	3	0
AC004381.6	2	0	2	0	2	31	33	0.0606061
AC004466.1	0	0	0	0	0	1	1	0
AC004899.1	0	0	0	0	0	4	4	0
AC005008.2	0	0	0	0	0	0	0	0.0740741
AC005544.1	1	0	1	0	0	1	2	0.5
AC005609.1	0	0	0	0	0	5	5	0
AC005614.5	0	0	0	0	0	7	7	0
AC005841.1	0	0	0	0	0	1	1	0
AC006132.1	0	0	0	0	0	1	1	0
AC006486.1	0	0	0	0	0	0	0	0.0222222
AC006967.1	0	0	0	0	0	0	0	0.0357143
AC007204.1	0	0	0	0	0	1	1	0
AC007401.2	0	0	0	0	0	0	0	0.0350877
AC007431.1	0	0	0	0	0	1	1	0
AC008040.1	0	0	0	0	0	1	1	0
AC009065.1	0	0	0	0	0	4	4	0
AC009365.3	0	0	0	0	0	3	3	0
AC009802.1	0	0	0	0	0	1	1	0
AC010327.2	0	0	0	0	0	1	1	0
AC010336.1	2	0	2	0	2	13	15	0.133333
AC010441.1	0	0	0	0	0	2	2	0
AC010642.1	0	0	0	0	0	1	1	0
AC011308.1	0	0	0	0	0	0	0	0.03125
AC011484.1	0	0	0	0	0	10	10	0
AC011500.1	0	0	0	0	0	1	1	0
AC011755.1	0	0	0	0	0	1	1	0
AC011897.1	1	0	1	0	0	1	2	0.5
AC011997.1	0	0	0	0	0	3	3	0
AC012123.1	0	0	0	0	0	2	2	0
AC016182.1	0	0	0	0	0	5	5	0
AC016745.1	0	0	0	0	0	0	0	0.0813187
AC016885.1	0	0	0	0	0	2	2	0
AC018470.1	0	0	0	0	0	9	9	0
AC018755.11	1	0	1	0	0	2	3	0.333333
AC018867.3	0	0	0	0	0	1	1	0
AC019171.1	1	0	1	0	1	3	4	0.25
AC020907.1	0	0	0	0	0	0	0	0.0625
AC021218.2	0	0	0	0	0	1	1	0
AC022400.2	0	0	0	0	0	2	2	0
AC022532.1	1	0	1	0	0	10	11	0.0909091
AC022762.1	0	0	0	0	0	2	2	0
AC024592.12	0	0	0	0	0	1	1	0
AC025262.1	0	0	0	0	0	1	1	0
AC026202.1	0	0	0	0	0	4	4	0
AC026407.1	0	0	0	0	0	7	7	0
AC026703.1	3	0	3	0	0	13	16	0.1875
AC026740.1	0	0	0	0	0	2	2	0
AC027763.2	0	0	0	0	0	3	3	0
AC037459.4	0	0	0	0	0	3	3	0
AC040977.1	0	0	0	0	0	6	6	0
AC055736.1	0	0	0	0	0	0	0	0.133333
AC061975.10	0	0	0	0	0	1	1	0
AC061992.1	0	0	0	0	0	6	6	0
AC069547.2	0	0	0	0	0	1	1	0
AC073063.1	0	0	0	0	0	0	0	0
AC073082.1	0	0	0	0	0	1	1	0
AC073342.1	0	0	0	0	0	9	9	0
AC073343.1	1	0	1	0	0	5	6	0.166667
AC074212.3	1	0	1	0	0	2	3	0.333333
AC074389.6	1	0	1	0	0	0	1	1
AC078925.1	0	0	0	0	0	3	3	0
AC079031.1	0	0	0	0	0	0	0	0.0952381
AC079210.1	1	0	1	0	0	0	1	1
AC079354.1	0	0	0	0	0	2	2	0
AC079612.1	1	0	1	0	0	2	3	0.333333
AC083862.1	0	0	0	0	0	1	1	0
AC087477.1	0	0	0	0	0	1	1	0
AC087645.1	1	0	1	0	0	11	12	0.0833333
AC091801.1	1	0	0	1	0	0	1	1
AC092171.1	0	0	0	0	0	1	1	0
AC092850.1	0	0	0	0	0	3	3	0
AC093157.1	0	0	0	0	0	1	1	0
AC093726.4	2	0	2	0	0	20	22	0.0909091
AC093726.6	0	0	0	0	0	2	2	0
AC093917.1	2	0	2	0	2	24	26	0.0769231
AC096582.1	0	0	0	0	0	0	0	0
AC096677.1	0	0	0	0	0	1	1	0
AC099552.4	0	0	0	0	0	1	1	0
AC102948.2	0	0	0	0	0	1	1	0
AC103710.1	0	0	0	0	0	3	3	0
AC103809.2	1	0	1	0	0	5	6	0.166667
AC104057.1	0	0	0	0	0	1	1	0
AC104809.3	1	0	1	0	0	0	1	1
AC104841.2	0	0	0	0	0	1	1	0
AC105052.1	0	0	0	0	0	0	0	0.0238095
AC106876.2	0	0	0	0	0	1	1	0
AC110615.1	0	0	0	0	0	5	5	0
AC111177.1	1	0	1	0	1	9	10	0.1
AC112205.1	0	0	0	0	0	1	1	0
AC112693.2	0	0	0	0	0	1	1	0
AC112715.2	0	0	0	0	0	0	0	0.0384615
AC114494.1	0	0	0	0	0	2	2	0
AC114772.1	0	0	0	0	0	1	1	0
AC115618.1	0	0	0	0	0	1	1	0
AC117395.1	0	0	0	0	0	1	1	0
AC119673.1	0	0	0	0	0	2	2	0
AC121757.1	0	0	0	0	0	1	1	0
AC129492.6	0	0	0	0	0	6	6	0
AC130352.1	0	0	0	0	0	1	1	0
AC131097.4	0	0	0	0	0	0	0	0.0740741
AC132186.1	0	0	0	0	0	1	1	0
AC132216.1	0	0	0	0	0	0	0	0
AC132872.2	0	0	0	0	0	1	1	0
AC135048.1	0	0	0	0	0	2	2	0
AC135178.1	0	0	0	0	0	1	1	0
AC136604.1	0	0	0	0	0	6	6	0
AC138647.1	0	0	0	0	0	1	1	0
AC142381.1	0	0	0	0	0	2	2	0
AC174470.1	0	0	0	0	0	1	1	0
AC187652.1	0	0	0	0	0	1	1	0
ACAA1	3	0	3	0	2	23	26	0.115385
ACAA2	2	0	2	0	2	23	25	0.08
ACACA	16	0	15	1	15	174	190	0.0842105
ACACB	11	0	10	1	10	162	173	0.0635838
ACAD10	3	0	3	0	3	63	66	0.0454545
ACAD11	4	0	4	0	4	56	60	0.0666667
ACAD8	3	0	2	1	2	23	26	0.115385
ACAD9	4	0	4	0	4	31	35	0.114286
ACADL	2	0	2	0	2	30	32	0.0625
ACADM	3	0	2	1	1	37	40	0.075
ACADS	2	0	1	1	1	28	30	0.0666667
ACADSB	8	0	8	0	8	29	37	0.216216
ACADVL	2	0	2	0	2	24	26	0.0769231
ACAN	6	0	6	0	6	198	204	0.0294118
ACAP1	5	0	5	0	5	45	50	0.1
ACAP2	5	0	4	1	4	54	59	0.0847458
ACAP3	2	0	2	0	2	35	37	0.0540541
ACAT1	4	0	4	0	3	24	28	0.142857
ACAT2	0	0	0	0	0	24	24	0
ACBD3	7	0	7	0	7	31	38	0.184211
ACBD4	5	0	4	1	4	23	28	0.178571
ACBD5	3	0	3	0	2	29	32	0.09375
ACBD6	1	0	1	0	1	17	18	0.0555556
ACBD7	2	0	2	0	2	10	12	0.166667
ACCS	4	0	2	2	2	46	50	0.08
ACCSL	1	0	1	0	0	49	50	0.02
ACD	2	0	2	0	2	32	34	0.0588235
ACE	6	0	6	0	6	94	100	0.06
ACE2	6	0	5	1	5	71	77	0.0779221
ACER1	2	0	2	0	2	25	27	0.0740741
ACER2	1	0	1	0	1	14	15	0.0666667
ACER3	1	0	1	0	1	12	13	0.0769231
ACHE	2	0	2	0	2	36	38	0.0526316
ACIN1	10	0	10	0	10	81	91	0.10989
ACLY	5	0	4	1	4	56	61	0.0819672
ACMSD	5	0	3	2	2	28	33	0.151515
ACN9	0	0	0	0	0	12	12	0
ACO1	4	0	4	0	4	62	66	0.0606061
ACO2	2	0	2	0	2	36	38	0.0526316
ACOT1	1	0	1	0	1	8	9	0.111111
ACOT11	3	0	2	1	2	43	46	0.0652174
ACOT12	6	0	6	0	6	31	37	0.162162
ACOT13	0	0	0	0	0	8	8	0
ACOT2	0	0	0	0	0	23	23	0
ACOT4	1	0	1	0	1	17	18	0.0555556
ACOT6	2	0	1	1	1	10	12	0.166667
ACOT7	1	0	1	0	1	17	18	0.0555556
ACOT8	2	0	1	1	1	16	18	0.111111
ACOT9	1	0	1	0	1	18	19	0.0526316
ACOX1	5	0	5	0	5	34	39	0.128205
ACOX2	2	0	1	1	1	34	36	0.0555556
ACOX3	1	0	1	0	1	56	57	0.0175439
ACOXL	1	0	1	0	1	46	47	0.0212766
ACP1	1	0	1	0	1	19	20	0.05
ACP2	0	0	0	0	0	21	21	0
ACP5	2	0	2	0	2	24	26	0.0769231
ACP6	1	0	1	0	1	31	32	0.03125
ACPL2	4	0	4	0	4	33	37	0.108108
ACPP	3	0	3	0	3	37	40	0.075
ACPT	0	0	0	0	0	23	23	0
ACR	0	0	0	0	0	25	25	0
ACRBP	3	0	3	0	2	34	37	0.0810811
ACRC	4	0	4	0	2	67	71	0.056338
ACRV1	1	0	1	0	0	17	18	0.0555556
ACSBG1	4	0	4	0	4	65	69	0.057971
ACSBG2	8	0	8	0	6	50	58	0.137931
ACSF2	3	0	2	1	2	25	28	0.107143
ACSF3	4	0	4	0	4	32	36	0.111111
ACSL1	5	0	5	0	5	49	54	0.0925926
ACSL3	7	0	7	0	7	39	46	0.152174
ACSL4	5	0	4	1	4	50	55	0.0909091
ACSL5	4	0	4	0	4	51	55	0.0727273
ACSL6	8	0	7	1	7	76	84	0.0952381
ACSM1	8	0	8	0	8	63	71	0.112676
ACSM2A	4	0	4	0	0	81	85	0.0470588
ACSM2B	8	0	7	1	6	99	107	0.0747664
ACSM3	4	0	4	0	4	47	51	0.0784314
ACSM4	6	0	6	0	5	60	66	0.0909091
ACSM5	7	0	7	0	6	66	73	0.0958904
ACSS1	5	0	5	0	5	27	32	0.15625
ACSS2	4	0	3	1	3	35	39	0.102564
ACSS3	10	0	6	4	6	89	99	0.10101
ACTA1	2	0	2	0	2	47	49	0.0408163
ACTA2	2	0	1	1	1	29	31	0.0645161
ACTB	0	0	0	0	0	38	38	0
ACTBL2	1	0	1	0	1	38	39	0.025641
ACTC1	1	0	1	0	1	65	66	0.0151515
ACTG1	1	0	1	0	1	45	46	0.0217391
ACTG2	2	0	2	0	2	39	41	0.0487805
ACTL10	1	0	1	0	0	5	6	0.166667
ACTL6A	4	0	2	2	2	33	37	0.108108
ACTL6B	4	0	2	2	2	30	34	0.117647
ACTL7A	2	0	2	0	2	19	21	0.0952381
ACTL7B	0	0	0	0	0	50	50	0
ACTL8	2	0	2	0	1	40	42	0.047619
ACTL9	0	0	0	0	0	50	50	0
ACTN1	4	0	4	0	4	41	45	0.0888889
ACTN2	13	0	13	0	13	129	142	0.0915493
ACTN3	3	0	3	0	3	47	50	0.06
ACTN4	6	0	6	0	6	48	54	0.111111
ACTR10	2	0	2	0	2	21	23	0.0869565
ACTR1A	2	0	2	0	2	18	20	0.1
ACTR1B	2	0	2	0	2	20	22	0.0909091
ACTR2	3	0	3	0	3	20	23	0.130435
ACTR3	1	0	1	0	1	18	19	0.0526316
ACTR3B	0	0	0	0	0	23	23	0
ACTR3C	0	0	0	0	0	11	11	0
ACTR5	1	0	1	0	1	29	30	0.0333333
ACTR6	3	0	3	0	3	23	26	0.115385
ACTR8	5	0	5	0	5	30	35	0.142857
ACTRT1	7	0	7	0	0	72	79	0.0886076
ACTRT2	2	0	2	0	2	57	59	0.0338983
ACTRT3	4	0	4	0	4	18	22	0.181818
ACVR1	0	0	0	0	0	44	44	0
ACVR1B	13	0	12	1	11	65	78	0.166667
ACVR1C	7	0	6	1	6	50	57	0.122807
ACVR2A	10	0	10	0	10	47	57	0.175439
ACVR2B	2	0	2	0	2	39	41	0.0487805
ACVRL1	6	0	6	0	6	34	40	0.15
ACY1	2	0	1	1	1	24	26	0.0769231
ACY3	1	0	1	0	1	24	25	0.04
ACYP1	1	0	1	0	1	7	8	0.125
ACYP2	0	0	0	0	0	4	4	0
ADA	3	0	2	1	2	23	26	0.115385
ADAD1	5	0	5	0	5	65	70	0.0714286
ADAD2	1	0	0	1	0	33	34	0.0294118
ADAL	2	0	2	0	2	18	20	0.1
ADAM10	3	0	3	0	3	54	57	0.0526316
ADAM11	3	0	3	0	3	48	51	0.0588235
ADAM12	7	0	7	0	6	84	91	0.0769231
ADAM15	3	0	3	0	3	59	62	0.0483871
ADAM17	4	0	4	0	4	39	43	0.0930233
ADAM18	10	0	10	0	2	121	131	0.0763359
ADAM19	7	0	7	0	7	99	106	0.0660377
ADAM2	12	0	11	1	8	89	101	0.118812
ADAM20	5	0	5	0	2	54	59	0.0847458
ADAM21	6	0	6	0	4	66	72	0.0833333
ADAM22	7	0	7	0	7	92	99	0.0707071
ADAM23	12	0	12	0	12	88	100	0.12
ADAM28	8	0	8	0	6	95	103	0.0776699
ADAM29	16	0	16	0	5	145	161	0.0993789
ADAM30	9	0	9	0	0	73	82	0.109756
ADAM32	2	0	2	0	0	57	59	0.0338983
ADAM33	3	0	2	1	2	53	56	0.0535714
ADAM7	13	0	10	3	10	130	143	0.0909091
ADAM8	1	0	1	0	0	28	29	0.0344828
ADAM9	7	0	7	0	7	46	53	0.132075
ADAMDEC1	6	0	5	1	4	50	56	0.107143
ADAMTS1	3	0	2	1	2	73	76	0.0394737
ADAMTS10	4	0	4	0	4	86	90	0.0444444
ADAMTS12	24	0	23	1	22	296	320	0.075
ADAMTS13	9	0	9	0	7	74	83	0.108434
ADAMTS14	4	0	4	0	4	99	103	0.038835
ADAMTS15	2	0	2	0	2	62	64	0.03125
ADAMTS16	18	0	17	1	17	209	227	0.0792952
ADAMTS17	7	0	7	0	7	76	83	0.0843373
ADAMTS18	14	0	13	1	13	176	190	0.0736842
ADAMTS19	17	0	16	1	16	166	183	0.0928962
ADAMTS2	4	0	2	2	2	117	121	0.0330579
ADAMTS20	31	0	30	1	28	265	296	0.10473
ADAMTS3	15	0	15	0	15	123	138	0.108696
ADAMTS4	4	0	3	1	3	75	79	0.0506329
ADAMTS5	6	0	5	1	5	132	138	0.0434783
ADAMTS6	5	0	4	1	4	40	45	0.111111
ADAMTS7	4	0	3	1	3	86	90	0.0444444
ADAMTS8	1	0	1	0	1	49	50	0.02
ADAMTS9	16	0	16	0	16	163	179	0.0893855
ADAMTSL1	13	0	12	1	11	142	155	0.083871
ADAMTSL2	5	0	3	2	3	19	24	0.208333
ADAMTSL3	28	0	28	0	27	167	195	0.14359
ADAMTSL4	4	0	4	0	4	57	61	0.0655738
ADAMTSL5	2	0	2	0	2	16	18	0.111111
ADAP1	0	0	0	0	0	14	14	0
ADAP2	5	0	3	2	3	25	30	0.166667
ADAR	7	0	6	1	6	77	84	0.0833333
ADARB1	3	0	3	0	3	42	45	0.0666667
ADARB2	2	0	2	0	2	56	58	0.0344828
ADAT1	4	0	4	0	4	34	38	0.105263
ADAT2	1	0	1	0	1	14	15	0.0666667
ADAT3	2	0	2	0	2	7	9	0.222222
ADC	1	0	1	0	1	20	21	0.047619
ADCK1	1	0	1	0	1	38	39	0.025641
ADCK2	2	0	2	0	2	23	25	0.08
ADCK3	0	0	0	0	0	10	10	0
ADCK4	3	0	3	0	2	31	34	0.0882353
ADCK5	0	0	0	0	0	24	24	0
ADCY1	7	0	5	2	5	141	148	0.0472973
ADCY10	10	0	9	1	9	130	140	0.0714286
ADCY2	13	0	12	1	12	172	185	0.0702703
ADCY3	7	0	7	0	7	61	68	0.102941
ADCY4	8	0	7	1	6	62	70	0.114286
ADCY5	8	0	8	0	8	123	131	0.0610687
ADCY6	1	0	1	0	1	64	65	0.0153846
ADCY7	2	0	2	0	2	60	62	0.0322581
ADCY8	14	0	14	0	14	212	226	0.0619469
ADCY9	4	0	4	0	4	105	109	0.0366972
ADCYAP1	0	0	0	0	0	17	17	0
ADCYAP1R1	4	0	4	0	4	63	67	0.0597015
ADD1	2	0	2	0	1	35	37	0.0540541
ADD2	9	0	9	0	7	76	85	0.105882
ADD3	4	0	4	0	4	57	61	0.0655738
ADGB	5	0	5	0	4	58	63	0.0793651
ADH1A	1	0	1	0	0	42	43	0.0232558
ADH1B	2	0	2	0	1	61	63	0.031746
ADH1C	2	0	2	0	2	54	56	0.0357143
ADH4	0	0	0	0	0	37	37	0
ADH5	2	0	2	0	2	20	22	0.0909091
ADH6	3	0	3	0	2	45	48	0.0625
ADH7	3	0	3	0	3	37	40	0.075
ADHFE1	4	0	3	1	3	40	44	0.0909091
ADI1	0	0	0	0	0	4	4	0
ADIG	1	0	1	0	0	3	4	0.25
ADIPOQ	1	0	1	0	1	21	22	0.0454545
ADIPOR1	3	0	2	1	2	26	29	0.103448
ADIPOR2	3	0	3	0	3	28	31	0.0967742
ADK	2	0	2	0	2	19	21	0.0952381
ADM	1	0	0	1	0	10	11	0.0909091
ADM2	0	0	0	0	0	4	4	0
ADM5	0	0	0	0	0	2	2	0
ADNP	5	0	5	0	5	74	79	0.0632911
ADNP2	4	0	4	0	4	69	73	0.0547945
ADO	1	0	1	0	1	8	9	0.111111
ADORA1	1	0	1	0	1	35	36	0.0277778
ADORA2A	0	0	0	0	0	27	27	0
ADORA2B	0	0	0	0	0	14	14	0
ADORA3	2	0	2	0	1	46	48	0.0416667
ADPGK	1	0	1	0	1	19	20	0.05
ADPRH	5	0	5	0	5	28	33	0.151515
ADPRHL1	2	0	2	0	2	18	20	0.1
ADPRHL2	1	0	1	0	1	17	18	0.0555556
ADPRM	1	0	1	0	1	18	19	0.0526316
ADRA1A	3	0	3	0	3	76	79	0.0379747
ADRA1B	1	0	1	0	1	28	29	0.0344828
ADRA1D	3	0	3	0	3	20	23	0.130435
ADRA2A	1	0	1	0	1	19	20	0.05
ADRA2B	3	0	3	0	3	34	37	0.0810811
ADRA2C	0	0	0	0	0	24	24	0
ADRB1	0	0	0	0	0	19	19	0
ADRB2	3	0	3	0	3	27	30	0.1
ADRB3	0	0	0	0	0	21	21	0
ADRBK1	2	0	1	1	1	35	37	0.0540541
ADRBK2	1	0	1	0	1	52	53	0.0188679
ADRM1	1	0	1	0	1	13	14	0.0714286
ADSL	3	0	3	0	3	40	43	0.0697674
ADSS	2	0	2	0	2	25	27	0.0740741
ADSSL1	3	0	1	2	1	32	35	0.0857143
ADTRP	5	0	5	0	0	19	24	0.208333
AEBP1	0	0	0	0	0	77	77	0
AEBP2	2	0	2	0	2	17	19	0.105263
AEN	2	0	1	1	0	14	16	0.125
AES	0	0	0	0	0	13	13	0
AF131215.5	0	0	0	0	0	0	0	0.0714286
AF165138.7	0	0	0	0	0	1	1	0
AFAP1	2	0	2	0	2	50	52	0.0384615
AFAP1L1	2	0	1	1	1	56	58	0.0344828
AFAP1L2	1	0	1	0	1	35	36	0.0277778
AFF1	6	0	6	0	6	73	79	0.0759494
AFF2	19	0	16	3	16	202	221	0.0859729
AFF3	5	0	5	0	5	123	128	0.0390625
AFF4	11	0	11	0	11	85	96	0.114583
AFG3L2	3	0	3	0	3	38	41	0.0731707
AFM	4	0	4	0	4	74	78	0.0512821
AFMID	2	0	2	0	1	24	26	0.0769231
AFP	3	0	3	0	3	57	60	0.05
AFTPH	6	0	6	0	6	55	61	0.0983607
AGA	2	0	2	0	2	31	33	0.0606061
AGAP1	4	0	4	0	3	64	68	0.0588235
AGAP10	0	0	0	0	0	1	1	0
AGAP2	2	0	2	0	2	70	72	0.0277778
AGAP3	3	0	2	1	2	65	68	0.0441176
AGAP4	0	0	0	0	0	8	8	0
AGAP5	1	0	1	0	0	22	23	0.0434783
AGAP6	1	0	1	0	0	38	39	0.025641
AGAP7	2	0	2	0	0	32	34	0.0588235
AGAP8	0	0	0	0	0	7	7	0
AGBL1	7	0	6	1	5	129	136	0.0514706
AGBL2	4	0	4	0	4	65	69	0.057971
AGBL3	5	0	5	0	5	26	31	0.16129
AGBL4	3	0	2	1	1	36	39	0.0769231
AGBL5	7	0	7	0	7	68	75	0.0933333
AGER	0	0	0	0	0	10	10	0
AGFG1	3	0	2	1	2	32	35	0.0857143
AGFG2	1	0	1	0	1	32	33	0.030303
AGGF1	4	0	4	0	4	50	54	0.0740741
AGK	3	0	3	0	3	26	29	0.103448
AGL	13	0	13	0	13	111	124	0.104839
AGMAT	1	0	1	0	1	16	17	0.0588235
AGMO	4	0	4	0	4	76	80	0.05
AGPAT1	2	0	1	1	1	16	18	0.111111
AGPAT2	1	0	1	0	1	11	12	0.0833333
AGPAT3	1	0	1	0	1	27	28	0.0357143
AGPAT4	3	0	3	0	3	31	34	0.0882353
AGPAT5	1	0	1	0	1	21	22	0.0454545
AGPAT6	2	0	2	0	2	26	28	0.0714286
AGPAT9	4	0	4	0	4	26	30	0.133333
AGPHD1	2	0	2	0	2	15	17	0.117647
AGPS	5	0	5	0	5	37	42	0.119048
AGR2	0	0	0	0	0	11	11	0
AGR3	1	0	1	0	1	12	13	0.0769231
AGRN	1	0	1	0	1	70	71	0.0140845
AGRP	0	0	0	0	0	5	5	0
AGT	1	0	1	0	1	36	37	0.027027
AGTPBP1	10	0	10	0	10	77	87	0.114943
AGTR1	2	0	2	0	2	54	56	0.0357143
AGTR2	1	0	1	0	1	49	50	0.02
AGTRAP	4	0	4	0	2	14	18	0.222222
AGXT	0	0	0	0	0	26	26	0
AGXT2	5	0	5	0	2	66	71	0.0704225
AGXT2L1	4	0	4	0	4	60	64	0.0625
AGXT2L2	2	0	1	1	1	21	23	0.0869565
AHCTF1	14	0	14	0	14	123	137	0.10219
AHCY	1	0	1	0	1	24	25	0.04
AHCYL1	2	0	2	0	2	26	28	0.0714286
AHCYL2	4	0	4	0	4	44	48	0.0833333
AHDC1	5	0	5	0	5	75	80	0.0625
AHI1	8	0	7	1	7	56	64	0.125
AHNAK	31	0	31	0	31	421	452	0.0685841
AHNAK2	26	0	26	0	3	426	452	0.0575221
AHR	4	0	4	0	4	65	69	0.057971
AHRR	1	0	1	0	1	48	49	0.0204082
AHSA1	1	0	1	0	1	19	20	0.05
AHSA2	0	0	0	0	0	8	8	0
AHSG	2	0	2	0	1	32	34	0.0588235
AHSP	3	0	3	0	2	10	13	0.230769
AICDA	2	0	1	1	1	29	31	0.0645161
AIDA	2	0	2	0	2	16	18	0.111111
AIF1	1	0	1	0	1	8	9	0.111111
AIF1L	2	0	2	0	2	4	6	0.333333
AIFM1	4	0	4	0	4	51	55	0.0727273
AIFM2	1	0	1	0	1	25	26	0.0384615
AIFM3	2	0	2	0	2	35	37	0.0540541
AIG1	2	0	2	0	2	10	12	0.166667
AIM1	17	0	17	0	17	111	128	0.132812
AIM1L	3	0	3	0	3	31	34	0.0882353
AIM2	3	0	3	0	0	45	48	0.0625
AIMP1	0	0	0	0	0	15	15	0
AIMP2	1	0	1	0	1	20	21	0.047619
AIP	0	0	0	0	0	15	15	0
AIPL1	3	0	3	0	2	27	30	0.1
AIRE	1	0	1	0	1	33	34	0.0294118
AJAP1	2	0	2	0	2	42	44	0.0454545
AJUBA	7	0	7	0	7	25	32	0.21875
AK1	0	0	0	0	0	5	5	0
AK2	0	0	0	0	0	13	13	0
AK3	1	0	1	0	1	9	10	0.1
AK4	0	0	0	0	0	9	9	0
AK5	6	0	5	1	5	60	66	0.0909091
AK7	5	0	5	0	5	56	61	0.0819672
AK8	2	0	2	0	2	24	26	0.0769231
AKAP1	3	0	2	1	2	45	48	0.0625
AKAP10	5	0	5	0	4	32	37	0.135135
AKAP11	12	0	12	0	12	109	121	0.0991736
AKAP12	11	0	11	0	11	89	100	0.11
AKAP13	17	0	16	1	16	169	186	0.0913978
AKAP14	0	0	0	0	0	17	17	0
AKAP17A	1	0	1	0	1	44	45	0.0222222
AKAP2	7	0	7	0	7	59	66	0.106061
AKAP3	9	0	9	0	9	86	95	0.0947368
AKAP4	5	0	5	0	5	92	97	0.0515464
AKAP5	2	0	2	0	1	19	21	0.0952381
AKAP6	27	0	27	0	27	224	251	0.10757
AKAP7	5	0	5	0	5	29	34	0.147059
AKAP8	1	0	1	0	1	46	47	0.0212766
AKAP8L	1	0	1	0	1	30	31	0.0322581
AKAP9	40	0	39	1	39	256	296	0.135135
AKD1	9	0	9	0	9	98	107	0.0841121
AKIP1	2	0	2	0	2	4	6	0.333333
AKIRIN1	0	0	0	0	0	3	3	0
AKIRIN2	3	0	3	0	3	10	13	0.230769
AKNA	8	0	8	0	8	86	94	0.0851064
AKNAD1	7	0	7	0	0	65	72	0.0972222
AKR1A1	1	0	1	0	1	14	15	0.0666667
AKR1B1	2	0	2	0	2	30	32	0.0625
AKR1B10	2	0	2	0	2	38	40	0.05
AKR1B15	2	0	2	0	1	38	40	0.05
AKR1C1	1	0	1	0	1	14	15	0.0666667
AKR1C2	5	0	5	0	5	15	20	0.25
AKR1C3	3	0	3	0	0	27	30	0.1
AKR1C4	3	0	3	0	0	44	47	0.0638298
AKR1CL1	0	0	0	0	0	16	16	0
AKR1D1	4	0	4	0	4	46	50	0.08
AKR1E2	3	0	2	1	2	20	23	0.130435
AKR7A2	3	0	2	1	2	18	21	0.142857
AKR7A3	0	0	0	0	0	16	16	0
AKR7L	1	0	1	0	0	18	19	0.0526316
AKT1	1	0	1	0	1	22	23	0.0434783
AKT1S1	1	0	1	0	1	6	7	0.142857
AKT2	3	0	2	1	2	40	43	0.0697674
AKT3	5	0	5	0	4	44	49	0.102041
AKTIP	0	0	0	0	0	12	12	0
AL009178.1	0	0	0	0	0	2	2	0
AL020996.1	0	0	0	0	0	0	0	0.111111
AL022328.1	0	0	0	0	0	4	4	0
AL031590.1	0	0	0	0	0	0	0	0
AL033381.1	0	0	0	0	0	1	1	0
AL035406.1	0	0	0	0	0	2	2	0
AL049747.1	0	0	0	0	0	2	2	0
AL049829.1	0	0	0	0	0	4	4	0
AL049836.1	4	0	4	0	4	46	50	0.08
AL079342.1	0	0	0	0	0	0	0	0.214286
AL117190.2	0	0	0	0	0	0	0	0.0727273
AL117190.3	0	0	0	0	0	1	1	0
AL117340.1	0	0	0	0	0	0	0	0.0952381
AL118506.1	0	0	0	0	0	0	0	0.04
AL121901.1	0	0	0	0	0	1	1	0
AL121963.1	0	0	0	0	0	14	14	0
AL133373.1	0	0	0	0	0	1	1	0
AL136376.1	0	0	0	0	0	0	0	0.117647
AL136531.1	1	0	1	0	0	0	1	1
AL137145.1	0	0	0	0	0	1	1	0
AL138764.1	0	0	0	0	0	4	4	0
AL139099.1	0	0	0	0	0	0	0	0.0958904
AL158147.2	1	0	1	0	0	0	1	1
AL160274.1	0	0	0	0	0	0	0	0.119048
AL161645.2	1	0	0	1	0	0	1	1
AL161784.1	0	0	0	0	0	2	2	0
AL161915.1	0	0	0	0	0	0	0	0.114286
AL162424.2	0	0	0	0	0	2	2	0
AL354898.1	0	0	0	0	0	1	1	0
AL355149.2	0	0	0	0	0	0	0	0
AL355390.1	1	0	1	0	0	0	1	1
AL358813.2	0	0	0	0	0	1	1	0
AL358938.1	1	0	1	0	0	0	1	1
AL359091.2	0	0	0	0	0	1	1	0
AL359195.1	0	0	0	0	0	1	1	0
AL365202.1	0	0	0	0	0	1	1	0
AL390778.1	0	0	0	0	0	3	3	0
AL391421.1	1	0	1	0	0	0	1	1
AL441883.1	0	0	0	0	0	3	3	0
AL445989.1	0	0	0	0	0	15	15	0
AL450307.1	0	0	0	0	0	2	2	0
AL450386.1	0	0	0	0	0	1	1	0
AL583828.1	0	0	0	0	0	9	9	0
AL589739.1	0	0	0	0	0	1	1	0
AL589765.1	0	0	0	0	0	2	2	0
AL590708.2	0	0	0	0	0	1	1	0
AL590714.1	1	0	1	0	0	4	5	0.2
AL590867.1	0	0	0	0	0	1	1	0
AL592284.1	0	0	0	0	0	0	0	0.04
AL606534.1	0	0	0	0	0	1	1	0
AL626787.1	0	0	0	0	0	1	1	0
AL627171.2	1	0	1	0	0	0	1	1
AL627309.1	0	0	0	0	0	0	0	0.142857
AL645608.1	0	0	0	0	0	11	11	0
AL645608.2	1	0	0	1	0	0	1	1
AL645730.2	0	0	0	0	0	0	0	0
ALAD	0	0	0	0	0	18	18	0
ALAS1	2	0	1	1	1	28	30	0.0666667
ALAS2	3	0	3	0	3	46	49	0.0612245
ALB	3	0	3	0	3	68	71	0.0422535
ALCAM	4	0	4	0	4	57	61	0.0655738
ALDH16A1	3	0	3	0	3	40	43	0.0697674
ALDH18A1	5	0	5	0	5	41	46	0.108696
ALDH1A1	4	0	4	0	4	36	40	0.1
ALDH1A2	4	0	3	1	3	60	64	0.0625
ALDH1A3	2	0	2	0	2	37	39	0.0512821
ALDH1B1	5	0	5	0	5	44	49	0.102041
ALDH1L1	7	0	6	1	6	75	82	0.0853659
ALDH1L2	3	0	3	0	3	57	60	0.05
ALDH2	0	0	0	0	0	22	22	0
ALDH3A1	3	0	2	1	2	30	33	0.0909091
ALDH3A2	3	0	3	0	2	25	28	0.107143
ALDH3B2	0	0	0	0	0	33	33	0
ALDH4A1	2	0	2	0	2	24	26	0.0769231
ALDH5A1	1	0	1	0	1	32	33	0.030303
ALDH6A1	4	0	4	0	4	24	28	0.142857
ALDH7A1	2	0	1	1	1	28	30	0.0666667
ALDH8A1	3	0	3	0	3	42	45	0.0666667
ALDH9A1	2	0	2	0	2	27	29	0.0689655
ALDOA	2	0	1	1	1	24	26	0.0769231
ALDOB	4	0	4	0	4	50	54	0.0740741
ALDOC	0	0	0	0	0	17	17	0
ALG1	1	0	0	1	0	28	29	0.0344828
ALG10	1	0	1	0	1	40	41	0.0243902
ALG10B	2	0	2	0	2	43	45	0.0444444
ALG11	0	0	0	0	0	25	25	0
ALG12	2	0	2	0	2	20	22	0.0909091
ALG13	6	0	6	0	6	85	91	0.0659341
ALG14	0	0	0	0	0	12	12	0
ALG1L	2	0	2	0	0	5	7	0.285714
ALG2	1	0	1	0	1	31	32	0.03125
ALG3	0	0	0	0	0	22	22	0
ALG5	2	0	2	0	2	15	17	0.117647
ALG6	1	0	1	0	1	27	28	0.0357143
ALG8	5	0	5	0	5	28	33	0.151515
ALG9	5	0	5	0	4	24	29	0.172414
ALK	13	0	11	2	11	143	156	0.0833333
ALKBH1	1	0	1	0	1	21	22	0.0454545
ALKBH2	3	0	3	0	3	15	18	0.166667
ALKBH3	1	0	1	0	1	19	20	0.05
ALKBH4	2	0	2	0	1	13	15	0.133333
ALKBH5	0	0	0	0	0	19	19	0
ALKBH6	4	0	3	1	3	11	15	0.266667
ALKBH7	0	0	0	0	0	7	7	0
ALKBH8	4	0	4	0	4	19	23	0.173913
ALLC	6	0	6	0	5	35	41	0.146341
ALMS1	29	0	29	0	19	269	298	0.0973154
ALOX12	5	0	5	0	5	36	41	0.121951
ALOX12B	1	0	1	0	1	46	47	0.0212766
ALOX15	2	0	2	0	2	39	41	0.0487805
ALOX15B	3	0	3	0	3	41	44	0.0681818
ALOX5	4	0	3	1	3	55	59	0.0677966
ALOX5AP	0	0	0	0	0	9	9	0
ALOXE3	4	0	4	0	4	58	62	0.0645161
ALPI	4	0	4	0	4	48	52	0.0769231
ALPK1	4	0	4	0	3	98	102	0.0392157
ALPK2	13	0	13	0	0	212	225	0.0577778
ALPK3	7	0	6	1	6	129	136	0.0514706
ALPL	1	0	1	0	1	31	32	0.03125
ALPP	2	0	2	0	1	32	34	0.0588235
ALPPL2	0	0	0	0	0	31	31	0
ALS2	12	0	12	0	12	104	116	0.103448
ALS2CL	8	0	8	0	8	51	59	0.135593
ALS2CR11	6	0	6	0	4	67	73	0.0821918
ALS2CR12	2	0	2	0	2	31	33	0.0606061
ALS2CR8	1	0	0	1	0	47	48	0.0208333
ALX1	5	0	5	0	5	38	43	0.116279
ALX3	2	0	1	1	1	6	8	0.25
ALX4	4	0	4	0	4	36	40	0.1
ALYREF	0	0	0	0	0	12	12	0
AMACR	2	0	1	1	0	35	37	0.0540541
AMBN	3	0	3	0	0	45	48	0.0625
AMBP	1	0	1	0	1	29	30	0.0333333
AMBRA1	17	0	16	1	16	86	103	0.165049
AMD1	1	0	1	0	1	21	22	0.0454545
AMDHD1	5	0	5	0	5	46	51	0.0980392
AMDHD2	0	0	0	0	0	34	34	0
AMELX	1	0	1	0	1	21	22	0.0454545
AMELY	1	0	1	0	0	7	8	0.125
AMER1	30	0	30	0	30	137	167	0.179641
AMER2	3	0	3	0	3	58	61	0.0491803
AMER3	7	0	7	0	4	123	130	0.0538462
AMFR	2	0	1	1	1	33	35	0.0571429
AMH	0	0	0	0	0	8	8	0
AMHR2	9	0	9	0	9	33	42	0.214286
AMICA1	3	0	3	0	0	36	39	0.0769231
AMIGO1	1	0	1	0	1	23	24	0.0416667
AMIGO2	2	0	2	0	2	37	39	0.0512821
AMIGO3	0	0	0	0	0	32	32	0
AMMECR1	1	0	1	0	1	14	15	0.0666667
AMMECR1L	2	0	2	0	2	16	18	0.111111
AMN	1	0	1	0	1	7	8	0.125
AMN1	0	0	0	0	0	6	6	0
AMOT	18	0	18	0	18	81	99	0.181818
AMOTL1	9	0	9	0	9	66	75	0.12
AMOTL2	1	0	1	0	1	35	36	0.0277778
AMPD1	9	0	9	0	8	86	95	0.0947368
AMPD2	3	0	2	1	2	52	55	0.0545455
AMPD3	4	0	4	0	4	62	66	0.0606061
AMPH	4	0	4	0	4	96	100	0.04
AMT	0	0	0	0	0	9	9	0
AMTN	1	0	0	1	0	17	18	0.0555556
AMY1A	0	0	0	0	0	4	4	0
AMY1B	1	0	1	0	1	1	2	0.5
AMY1C	2	0	2	0	2	6	8	0.25
AMY2A	4	0	4	0	4	26	30	0.133333
AMY2B	5	0	5	0	5	70	75	0.0666667
AMZ1	4	0	4	0	3	25	29	0.137931
AMZ2	1	0	1	0	1	10	11	0.0909091
ANAPC1	4	0	4	0	4	77	81	0.0493827
ANAPC10	0	0	0	0	0	9	9	0
ANAPC13	0	0	0	0	0	5	5	0
ANAPC15	1	0	1	0	1	4	5	0.2
ANAPC16	0	0	0	0	0	7	7	0
ANAPC2	1	0	1	0	1	34	35	0.0285714
ANAPC4	7	0	7	0	7	36	43	0.162791
ANAPC5	6	0	6	0	5	30	36	0.166667
ANAPC7	5	0	4	1	4	29	34	0.147059
ANG	0	0	0	0	0	8	8	0
ANGEL1	2	0	2	0	2	50	52	0.0384615
ANGEL2	2	0	2	0	2	26	28	0.0714286
ANGPT1	2	0	2	0	2	57	59	0.0338983
ANGPT2	4	0	4	0	4	35	39	0.102564
ANGPT4	5	0	5	0	5	49	54	0.0925926
ANGPTL1	4	0	4	0	4	33	37	0.108108
ANGPTL2	6	0	6	0	6	25	31	0.193548
ANGPTL3	3	0	3	0	3	24	27	0.111111
ANGPTL4	2	0	2	0	1	21	23	0.0869565
ANGPTL5	4	0	4	0	4	41	45	0.0888889
ANGPTL6	1	0	1	0	1	22	23	0.0434783
ANGPTL7	2	0	2	0	2	16	18	0.111111
ANHX	0	0	0	0	0	1	1	0
ANK1	13	0	11	2	11	206	219	0.0593607
ANK2	34	0	32	2	32	395	429	0.0792541
ANK3	26	0	24	2	24	447	473	0.0549683
ANKAR	10	0	8	2	8	75	85	0.117647
ANKDD1A	1	0	1	0	1	34	35	0.0285714
ANKDD1B	0	0	0	0	0	2	2	0
ANKEF1	10	0	10	0	9	53	63	0.15873
ANKFN1	3	0	3	0	3	74	77	0.038961
ANKFY1	3	0	3	0	3	43	46	0.0652174
ANKH	4	0	3	1	3	39	43	0.0930233
ANKHD1	11	0	11	0	11	151	162	0.0679012
ANKHD1-EIF4EBP3	11	0	11	0	11	150	161	0.068323
ANKIB1	4	0	4	0	4	71	75	0.0533333
ANKK1	5	0	4	1	3	45	50	0.1
ANKLE1	1	0	1	0	0	25	26	0.0384615
ANKLE2	3	0	2	1	2	57	60	0.05
ANKMY1	4	0	3	1	1	53	57	0.0701754
ANKMY2	4	0	4	0	4	37	41	0.097561
ANKRA2	1	0	0	1	0	16	17	0.0588235
ANKRD1	3	0	3	0	3	40	43	0.0697674
ANKRD10	0	0	0	0	0	24	24	0
ANKRD11	9	0	8	1	8	159	168	0.0535714
ANKRD12	11	0	11	0	11	112	123	0.0894309
ANKRD13A	5	0	3	2	3	31	36	0.138889
ANKRD13B	2	0	2	0	2	26	28	0.0714286
ANKRD13C	3	0	3	0	3	30	33	0.0909091
ANKRD13D	2	0	1	1	1	31	33	0.0606061
ANKRD16	2	0	2	0	2	20	22	0.0909091
ANKRD17	8	0	7	1	7	186	194	0.0412371
ANKRD18A	3	0	3	0	0	34	37	0.0810811
ANKRD18B	3	0	3	0	0	24	27	0.111111
ANKRD2	1	0	1	0	1	12	13	0.0769231
ANKRD20A1	1	0	1	0	0	10	11	0.0909091
ANKRD20A2	0	0	0	0	0	6	6	0
ANKRD20A4	3	0	3	0	0	24	27	0.111111
ANKRD22	1	0	1	0	0	16	17	0.0588235
ANKRD23	0	0	0	0	0	17	17	0
ANKRD24	7	0	7	0	6	36	43	0.162791
ANKRD26	12	0	11	1	8	115	127	0.0944882
ANKRD27	2	0	2	0	2	55	57	0.0350877
ANKRD28	7	0	6	1	6	55	62	0.112903
ANKRD29	0	0	0	0	0	16	16	0
ANKRD30A	32	0	32	0	9	284	316	0.101266
ANKRD30B	10	0	10	0	5	126	136	0.0735294
ANKRD30BL	1	0	1	0	0	10	11	0.0909091
ANKRD31	4	0	4	0	4	37	41	0.097561
ANKRD32	5	0	5	0	4	44	49	0.102041
ANKRD33	2	0	2	0	0	28	30	0.0666667
ANKRD33B	0	0	0	0	0	7	7	0
ANKRD34A	3	0	3	0	3	43	46	0.0652174
ANKRD34B	6	0	6	0	6	48	54	0.111111
ANKRD34C	3	0	3	0	3	17	20	0.15
ANKRD35	5	0	5	0	5	86	91	0.0549451
ANKRD36	5	0	5	0	0	47	52	0.0961538
ANKRD36BP1	0	0	0	0	0	3	3	0
ANKRD36C	9	0	9	0	0	29	38	0.236842
ANKRD37	0	0	0	0	0	8	8	0
ANKRD39	0	0	0	0	0	8	8	0
ANKRD40	0	0	0	0	0	22	22	0
ANKRD42	3	0	3	0	3	39	42	0.0714286
ANKRD44	5	0	3	2	3	79	84	0.0595238
ANKRD45	2	0	2	0	2	34	36	0.0555556
ANKRD46	4	0	2	2	2	11	15	0.266667
ANKRD49	1	0	1	0	1	13	14	0.0714286
ANKRD50	13	0	13	0	13	113	126	0.103175
ANKRD52	1	0	1	0	1	55	56	0.0178571
ANKRD53	0	0	0	0	0	19	19	0
ANKRD54	0	0	0	0	0	8	8	0
ANKRD55	4	0	4	0	4	43	47	0.0851064
ANKRD6	1	0	1	0	1	33	34	0.0294118
ANKRD60	2	0	2	0	0	5	7	0.285714
ANKRD61	0	0	0	0	0	1	1	0
ANKRD62	0	0	0	0	0	9	9	0
ANKRD63	0	0	0	0	0	1	1	0
ANKRD65	0	0	0	0	0	1	1	0
ANKRD66	0	0	0	0	0	5	5	0
ANKRD7	5	0	4	1	0	34	39	0.128205
ANKRD9	0	0	0	0	0	4	4	0
ANKS1A	2	0	2	0	2	54	56	0.0357143
ANKS1B	12	0	12	0	12	139	151	0.0794702
ANKS3	1	0	1	0	1	28	29	0.0344828
ANKS4B	2	0	2	0	2	47	49	0.0408163
ANKS6	6	0	5	1	5	51	57	0.105263
ANKUB1	0	0	0	0	0	11	11	0
ANKZF1	2	0	1	1	1	41	43	0.0465116
ANLN	4	0	4	0	4	65	69	0.057971
ANO1	2	0	2	0	2	60	62	0.0322581
ANO10	5	0	5	0	5	39	44	0.113636
ANO2	7	0	7	0	7	125	132	0.0530303
ANO3	15	0	14	1	14	114	129	0.116279
ANO4	9	0	8	1	8	163	172	0.0523256
ANO5	6	0	6	0	6	128	134	0.0447761
ANO6	5	0	5	0	5	62	67	0.0746269
ANO7	4	0	3	1	3	63	67	0.0597015
ANO8	4	0	4	0	4	45	49	0.0816327
ANO9	3	0	2	1	1	38	41	0.0731707
ANP32A	2	0	2	0	2	16	18	0.111111
ANP32B	1	0	1	0	1	8	9	0.111111
ANP32D	1	0	1	0	0	13	14	0.0714286
ANP32E	3	0	3	0	3	20	23	0.130435
ANPEP	3	0	3	0	3	76	79	0.0379747
ANTXR1	4	0	4	0	4	46	50	0.08
ANTXR2	1	0	1	0	1	34	35	0.0285714
ANTXRL	0	0	0	0	0	5	5	0
ANXA1	3	0	3	0	3	22	25	0.12
ANXA10	7	0	6	1	6	27	34	0.205882
ANXA11	1	0	1	0	1	18	19	0.0526316
ANXA13	6	0	6	0	6	32	38	0.157895
ANXA2	0	0	0	0	0	20	20	0
ANXA2R	0	0	0	0	0	7	7	0
ANXA3	3	0	2	1	2	22	25	0.12
ANXA4	2	0	0	2	0	15	17	0.117647
ANXA5	1	0	1	0	1	23	24	0.0416667
ANXA6	2	0	2	0	2	44	46	0.0434783
ANXA7	3	0	3	0	3	25	28	0.107143
ANXA8L1	0	0	0	0	0	1	1	0
ANXA8L2	0	0	0	0	0	5	5	0
ANXA9	3	0	3	0	3	22	25	0.12
AOAH	9	0	7	2	6	62	71	0.126761
AOC2	5	0	5	0	5	36	41	0.121951
AOC3	4	0	4	0	4	53	57	0.0701754
AOX1	6	0	5	1	5	121	127	0.0472441
AP000322.54	0	0	0	0	0	0	0	0.142857
AP000349.1	0	0	0	0	0	12	12	0
AP000350.4	0	0	0	0	0	1	1	0
AP000525.1	0	0	0	0	0	2	2	0
AP000679.2	0	0	0	0	0	0	0	0.0714286
AP000695.1	1	0	1	0	0	3	4	0.25
AP000758.1	0	0	0	0	0	4	4	0
AP000783.1	0	0	0	0	0	1	1	0
AP000867.1	0	0	0	0	0	1	1	0
AP000889.3	0	0	0	0	0	5	5	0
AP000974.1	0	0	0	0	0	1	1	0
AP001024.1	1	0	1	0	0	0	1	1
AP001055.1	0	0	0	0	0	1	1	0
AP001362.1	1	0	0	1	0	3	4	0.25
AP001468.1	0	0	0	0	0	1	1	0
AP001631.10	0	0	0	0	0	1	1	0
AP001652.1	0	0	0	0	0	1	1	0
AP001816.1	0	0	0	0	0	0	0	0.114754
AP001888.1	0	0	0	0	0	1	1	0
AP002956.1	0	0	0	0	0	1	1	0
AP003062.1	0	0	0	0	0	1	1	0
AP1AR	3	0	3	0	3	8	11	0.272727
AP1B1	5	0	5	0	5	54	59	0.0847458
AP1G1	7	0	7	0	6	67	74	0.0945946
AP1G2	3	0	2	1	2	45	48	0.0625
AP1M1	3	0	2	1	2	24	27	0.111111
AP1M2	2	0	2	0	2	28	30	0.0666667
AP1S1	1	0	1	0	1	14	15	0.0666667
AP1S2	1	0	1	0	1	8	9	0.111111
AP1S3	1	0	1	0	0	9	10	0.1
AP2A1	1	0	1	0	1	40	41	0.0243902
AP2A2	3	0	3	0	3	42	45	0.0666667
AP2B1	4	0	4	0	4	57	61	0.0655738
AP2M1	2	0	1	1	1	36	38	0.0526316
AP2S1	0	0	0	0	0	2	2	0
AP3B1	8	0	8	0	8	65	73	0.109589
AP3B2	4	0	4	0	4	77	81	0.0493827
AP3D1	1	0	1	0	1	59	60	0.0166667
AP3M1	0	0	0	0	0	21	21	0
AP3M2	1	0	1	0	1	32	33	0.030303
AP3S1	1	0	1	0	1	17	18	0.0555556
AP3S2	0	0	0	0	0	8	8	0
AP4B1	1	0	1	0	1	44	45	0.0222222
AP4E1	13	0	13	0	13	58	71	0.183099
AP4M1	4	0	4	0	4	27	31	0.129032
AP4S1	0	0	0	0	0	11	11	0
AP5B1	1	0	1	0	1	13	14	0.0714286
AP5M1	3	0	3	0	3	31	34	0.0882353
AP5S1	0	0	0	0	0	11	11	0
AP5Z1	4	0	3	1	3	44	48	0.0833333
APAF1	9	0	9	0	9	64	73	0.123288
APBA1	2	0	2	0	2	78	80	0.025
APBA2	7	0	7	0	7	74	81	0.0864198
APBA3	1	0	1	0	1	15	16	0.0625
APBB1	3	0	2	1	2	52	55	0.0545455
APBB1IP	6	0	6	0	6	90	96	0.0625
APBB2	7	0	5	2	5	47	54	0.12963
APBB3	4	0	3	1	2	24	28	0.142857
APC	150	0	150	0	150	397	547	0.274223
APC2	1	0	1	0	1	39	40	0.025
APCDD1	2	0	1	1	0	35	37	0.0540541
APCDD1L	0	0	0	0	0	34	34	0
APCS	3	0	3	0	3	29	32	0.09375
APEH	3	0	2	1	2	29	32	0.09375
APEX1	1	0	1	0	1	16	17	0.0588235
APEX2	1	0	1	0	1	29	30	0.0333333
APH1A	1	0	0	1	0	16	17	0.0588235
APH1B	1	0	1	0	1	15	16	0.0625
API5	7	0	6	1	6	34	41	0.170732
APIP	2	0	2	0	2	9	11	0.181818
APITD1	0	0	0	0	0	12	12	0
APITD1-CORT	0	0	0	0	0	10	10	0
APLF	2	0	2	0	2	37	39	0.0512821
APLNR	4	0	4	0	4	52	56	0.0714286
APLP1	6	0	5	1	5	62	68	0.0882353
APLP2	3	0	3	0	3	44	47	0.0638298
APMAP	0	0	0	0	0	28	28	0
APOA1	0	0	0	0	0	19	19	0
APOA1BP	0	0	0	0	0	17	17	0
APOA2	1	0	1	0	0	6	7	0.142857
APOA4	6	0	6	0	6	27	33	0.181818
APOA5	1	0	1	0	1	29	30	0.0333333
APOB	40	0	40	0	40	604	644	0.0621118
APOBEC1	2	0	2	0	2	37	39	0.0512821
APOBEC2	1	0	1	0	1	16	17	0.0588235
APOBEC3A	0	0	0	0	0	10	10	0
APOBEC3B	1	0	1	0	0	20	21	0.047619
APOBEC3C	2	0	2	0	0	10	12	0.166667
APOBEC3D	2	0	2	0	0	28	30	0.0666667
APOBEC3F	0	0	0	0	0	24	24	0
APOBEC3G	1	0	1	0	0	21	22	0.0454545
APOBEC3H	2	0	2	0	0	14	16	0.125
APOBEC4	3	0	3	0	0	26	29	0.103448
APOBR	3	0	3	0	0	73	76	0.0394737
APOC1	4	0	4	0	0	6	10	0.4
APOC2	1	0	1	0	0	15	16	0.0625
APOC3	0	0	0	0	0	6	6	0
APOC4	0	0	0	0	0	9	9	0
APOD	0	0	0	0	0	19	19	0
APOE	1	0	1	0	1	9	10	0.1
APOF	1	0	1	0	1	16	17	0.0588235
APOH	8	0	8	0	8	25	33	0.242424
APOL1	1	0	1	0	0	30	31	0.0322581
APOL2	5	0	5	0	0	13	18	0.277778
APOL3	2	0	2	0	0	21	23	0.0869565
APOL4	2	0	2	0	0	21	23	0.0869565
APOL5	1	0	1	0	0	42	43	0.0232558
APOL6	0	0	0	0	0	19	19	0
APOLD1	0	0	0	0	0	9	9	0
APOM	0	0	0	0	0	10	10	0
APOO	1	0	1	0	0	12	13	0.0769231
APOOL	2	0	2	0	2	14	16	0.125
APOPT1	2	0	2	0	2	6	8	0.25
APP	7	0	7	0	7	59	66	0.106061
APPBP2	9	0	8	1	8	38	47	0.191489
APPL1	6	0	5	1	4	42	48	0.125
APPL2	6	0	3	3	3	48	54	0.111111
APRT	0	0	0	0	0	5	5	0
APTX	1	0	1	0	1	23	24	0.0416667
AQP1	0	0	0	0	0	18	18	0
AQP10	2	0	2	0	0	35	37	0.0540541
AQP11	0	0	0	0	0	16	16	0
AQP12A	2	0	0	2	0	11	13	0.153846
AQP12B	0	0	0	0	0	12	12	0
AQP2	4	0	4	0	4	15	19	0.210526
AQP4	4	0	4	0	4	20	24	0.166667
AQP5	0	0	0	0	0	15	15	0
AQP6	1	0	1	0	0	20	21	0.047619
AQP7	0	0	0	0	0	14	14	0
AQP8	2	0	2	0	2	20	22	0.0909091
AQP9	0	0	0	0	0	27	27	0
AQPEP	8	0	6	2	5	106	114	0.0701754
AQR	12	0	12	0	12	100	112	0.107143
AR	8	0	8	0	8	79	87	0.091954
ARAF	5	0	3	2	3	35	40	0.125
ARAP1	3	0	3	0	3	76	79	0.0379747
ARAP2	28	0	26	2	26	139	167	0.167665
ARAP3	8	0	8	0	8	84	92	0.0869565
ARC	4	0	4	0	4	23	27	0.148148
ARCN1	0	0	0	0	0	23	23	0
AREG	0	0	0	0	0	11	11	0
AREGB	0	0	0	0	0	3	3	0
ARF1	0	0	0	0	0	10	10	0
ARF3	1	0	0	1	0	6	7	0.142857
ARF4	1	0	1	0	1	13	14	0.0714286
ARF5	2	0	2	0	2	11	13	0.153846
ARF6	0	0	0	0	0	8	8	0
ARFGAP1	1	0	0	1	0	21	22	0.0454545
ARFGAP2	4	0	3	1	3	29	33	0.121212
ARFGAP3	4	0	3	1	3	32	36	0.111111
ARFGEF1	17	0	17	0	17	126	143	0.118881
ARFGEF2	9	0	9	0	9	134	143	0.0629371
ARFIP1	4	0	4	0	4	18	22	0.181818
ARFIP2	5	0	5	0	4	7	12	0.416667
ARFRP1	0	0	0	0	0	11	11	0
ARG1	1	0	1	0	1	19	20	0.05
ARG2	2	0	2	0	2	16	18	0.111111
ARGFX	3	0	3	0	0	37	40	0.075
ARGLU1	1	0	1	0	1	14	15	0.0666667
ARHGAP1	0	0	0	0	0	16	16	0
ARHGAP10	7	0	5	2	5	48	55	0.127273
ARHGAP11A	10	0	9	1	9	61	71	0.140845
ARHGAP11B	1	0	1	0	0	6	7	0.142857
ARHGAP12	9	0	9	0	9	55	64	0.140625
ARHGAP15	6	0	5	1	5	79	85	0.0705882
ARHGAP17	3	0	1	2	1	69	72	0.0416667
ARHGAP18	6	0	5	1	5	34	40	0.15
ARHGAP19	2	0	2	0	2	36	38	0.0526316
ARHGAP20	11	0	10	1	10	102	113	0.0973451
ARHGAP21	15	0	13	2	13	125	140	0.107143
ARHGAP22	1	0	1	0	1	49	50	0.02
ARHGAP23	1	0	1	0	1	14	15	0.0666667
ARHGAP24	4	0	4	0	4	49	53	0.0754717
ARHGAP25	7	0	5	2	5	78	85	0.0823529
ARHGAP26	6	0	5	1	5	51	57	0.105263
ARHGAP27	5	0	4	1	4	29	34	0.147059
ARHGAP28	6	0	6	0	5	66	72	0.0833333
ARHGAP29	16	0	16	0	15	91	107	0.149533
ARHGAP30	8	0	8	0	8	92	100	0.08
ARHGAP31	4	0	4	0	4	127	131	0.0305344
ARHGAP32	11	0	11	0	11	125	136	0.0808824
ARHGAP33	4	0	4	0	4	70	74	0.0540541
ARHGAP35	37	0	37	0	37	119	156	0.237179
ARHGAP36	1	0	1	0	1	107	108	0.00925926
ARHGAP39	4	0	4	0	3	58	62	0.0645161
ARHGAP4	3	0	3	0	2	48	51	0.0588235
ARHGAP40	0	0	0	0	0	22	22	0
ARHGAP42	1	0	1	0	1	26	27	0.037037
ARHGAP44	6	0	5	1	5	64	70	0.0857143
ARHGAP5	11	0	11	0	11	91	102	0.107843
ARHGAP6	6	0	6	0	6	90	96	0.0625
ARHGAP8	5	0	5	0	4	29	34	0.147059
ARHGAP9	4	0	4	0	4	54	58	0.0689655
ARHGDIA	0	0	0	0	0	11	11	0
ARHGDIB	1	0	1	0	1	18	19	0.0526316
ARHGDIG	0	0	0	0	0	7	7	0
ARHGEF1	3	0	3	0	3	58	61	0.0491803
ARHGEF10	5	0	4	1	4	85	90	0.0555556
ARHGEF10L	5	0	4	1	4	74	79	0.0632911
ARHGEF11	10	0	10	0	10	108	118	0.0847458
ARHGEF12	13	0	12	1	12	90	103	0.126214
ARHGEF15	7	0	7	0	7	63	70	0.1
ARHGEF16	3	0	2	1	2	34	37	0.0810811
ARHGEF17	7	0	7	0	7	87	94	0.0744681
ARHGEF18	4	0	3	1	3	56	60	0.0666667
ARHGEF19	3	0	2	1	2	43	46	0.0652174
ARHGEF2	5	0	4	1	4	62	67	0.0746269
ARHGEF25	9	0	8	1	8	42	51	0.176471
ARHGEF26	2	0	2	0	2	69	71	0.028169
ARHGEF28	9	0	8	1	8	60	69	0.130435
ARHGEF3	5	0	5	0	4	41	46	0.108696
ARHGEF33	3	0	3	0	3	18	21	0.142857
ARHGEF35	1	0	1	0	0	13	14	0.0714286
ARHGEF37	3	0	3	0	3	38	41	0.0731707
ARHGEF38	1	0	1	0	1	13	14	0.0714286
ARHGEF39	0	0	0	0	0	18	18	0
ARHGEF4	3	0	3	0	3	52	55	0.0545455
ARHGEF40	2	0	2	0	2	59	61	0.0327869
ARHGEF5	3	0	3	0	3	53	56	0.0535714
ARHGEF6	11	0	11	0	11	91	102	0.107843
ARHGEF7	5	0	5	0	5	66	71	0.0704225
ARHGEF9	3	0	3	0	3	53	56	0.0535714
ARID1A	118	0	117	1	117	167	285	0.414035
ARID1B	28	0	28	0	28	130	158	0.177215
ARID2	68	0	65	3	65	143	211	0.322275
ARID3A	0	0	0	0	0	17	17	0
ARID3B	1	0	1	0	1	36	37	0.027027
ARID3C	3	0	2	1	2	19	22	0.136364
ARID4A	12	0	12	0	12	77	89	0.134831
ARID4B	20	0	19	1	19	71	91	0.21978
ARID5A	2	0	2	0	2	23	25	0.08
ARID5B	10	0	10	0	9	78	88	0.113636
ARIH1	1	0	1	0	1	25	26	0.0384615
ARIH2	7	0	4	3	4	20	27	0.259259
ARIH2OS	0	0	0	0	0	11	11	0
ARL1	2	0	2	0	2	7	9	0.222222
ARL10	0	0	0	0	0	10	10	0
ARL11	1	0	1	0	0	13	14	0.0714286
ARL13A	1	0	1	0	0	23	24	0.0416667
ARL13B	4	0	3	1	3	27	31	0.129032
ARL14	2	0	2	0	2	12	14	0.142857
ARL14EP	4	0	3	1	3	19	23	0.173913
ARL15	0	0	0	0	0	12	12	0
ARL16	0	0	0	0	0	12	12	0
ARL17A	0	0	0	0	0	0	0	0.0660377
ARL17B	0	0	0	0	0	1	1	0
ARL2	0	0	0	0	0	9	9	0
ARL2BP	3	0	2	1	2	11	14	0.214286
ARL3	2	0	2	0	2	9	11	0.181818
ARL4A	1	0	1	0	1	14	15	0.0666667
ARL4C	0	0	0	0	0	6	6	0
ARL4D	0	0	0	0	0	16	16	0
ARL5A	2	0	2	0	2	8	10	0.2
ARL5B	1	0	1	0	0	6	7	0.142857
ARL5C	1	0	1	0	0	2	3	0.333333
ARL6	3	0	3	0	3	15	18	0.166667
ARL6IP1	1	0	1	0	1	16	17	0.0588235
ARL6IP4	0	0	0	0	0	7	7	0
ARL6IP5	0	0	0	0	0	8	8	0
ARL6IP6	2	0	2	0	2	13	15	0.133333
ARL8A	2	0	1	1	0	7	9	0.222222
ARL8B	1	0	1	0	1	17	18	0.0555556
ARL9	2	0	1	1	1	9	11	0.181818
ARMC1	3	0	3	0	3	21	24	0.125
ARMC10	3	0	3	0	2	16	19	0.157895
ARMC12	2	0	2	0	2	22	24	0.0833333
ARMC2	4	0	4	0	4	48	52	0.0769231
ARMC3	13	0	12	1	12	82	95	0.136842
ARMC4	10	0	9	1	9	143	153	0.0653595
ARMC5	2	0	1	1	1	48	50	0.04
ARMC6	3	0	3	0	3	23	26	0.115385
ARMC7	1	0	1	0	1	8	9	0.111111
ARMC8	3	0	2	1	2	43	46	0.0652174
ARMC9	6	0	5	1	5	38	44	0.136364
ARMCX1	2	0	2	0	2	48	50	0.04
ARMCX2	5	0	5	0	5	56	61	0.0819672
ARMCX3	7	0	7	0	7	21	28	0.25
ARMCX4	1	0	1	0	1	4	5	0.2
ARMCX5	5	0	5	0	5	47	52	0.0961538
ARMCX6	1	0	1	0	1	12	13	0.0769231
ARMS2	1	0	1	0	0	5	6	0.166667
ARNT	8	0	7	1	7	38	46	0.173913
ARNT2	1	0	1	0	1	51	52	0.0192308
ARNTL	6	0	5	1	5	35	41	0.146341
ARNTL2	6	0	6	0	6	38	44	0.136364
ARPC1A	2	0	2	0	1	29	31	0.0645161
ARPC1B	1	0	1	0	1	19	20	0.05
ARPC2	1	0	1	0	1	22	23	0.0434783
ARPC3	1	0	1	0	1	9	10	0.1
ARPC4	1	0	1	0	1	5	6	0.166667
ARPC4-TTLL3	0	0	0	0	0	24	24	0
ARPC5	1	0	1	0	1	5	6	0.166667
ARPC5L	2	0	2	0	2	2	4	0.5
ARPP19	0	0	0	0	0	4	4	0
ARPP21	13	0	12	1	11	127	140	0.0928571
ARR3	3	0	2	1	2	32	35	0.0857143
ARRB1	0	0	0	0	0	24	24	0
ARRB2	0	0	0	0	0	23	23	0
ARRDC1	0	0	0	0	0	10	10	0
ARRDC2	0	0	0	0	0	21	21	0
ARRDC3	2	0	2	0	2	32	34	0.0588235
ARRDC4	4	0	4	0	4	19	23	0.173913
ARRDC5	1	0	1	0	0	22	23	0.0434783
ARSA	1	0	1	0	1	15	16	0.0625
ARSB	2	0	2	0	2	36	38	0.0526316
ARSD	2	0	1	1	1	26	28	0.0714286
ARSE	1	0	1	0	1	36	37	0.027027
ARSF	8	0	7	1	6	70	78	0.102564
ARSG	1	0	1	0	1	42	43	0.0232558
ARSH	0	0	0	0	0	34	34	0
ARSI	2	0	2	0	2	44	46	0.0434783
ARSJ	3	0	3	0	3	35	38	0.0789474
ARSK	4	0	4	0	4	31	35	0.114286
ART1	2	0	2	0	0	22	24	0.0833333
ART3	4	0	4	0	2	28	32	0.125
ART4	1	0	1	0	0	21	22	0.0454545
ART5	1	0	1	0	0	24	25	0.04
ARTN	0	0	0	0	0	6	6	0
ARV1	1	0	1	0	1	13	14	0.0714286
ARVCF	2	0	2	0	2	43	45	0.0444444
ARX	0	0	0	0	0	15	15	0
AS3MT	4	0	3	1	3	18	22	0.181818
ASAH1	0	0	0	0	0	18	18	0
ASAH2	1	0	1	0	1	28	29	0.0344828
ASAH2B	0	0	0	0	0	5	5	0
ASAH2C	2	0	2	0	2	7	9	0.222222
ASAP1	11	0	9	2	9	96	107	0.102804
ASAP2	7	0	6	1	6	68	75	0.0933333
ASAP3	1	0	1	0	1	47	48	0.0208333
ASB1	0	0	0	0	0	20	20	0
ASB10	1	0	1	0	1	32	33	0.030303
ASB11	1	0	1	0	1	27	28	0.0357143
ASB12	1	0	1	0	1	43	44	0.0227273
ASB13	0	0	0	0	0	12	12	0
ASB14	1	0	1	0	1	20	21	0.047619
ASB15	5	0	5	0	5	65	70	0.0714286
ASB16	0	0	0	0	0	14	14	0
ASB17	2	0	2	0	2	41	43	0.0465116
ASB18	2	0	2	0	0	21	23	0.0869565
ASB2	2	0	2	0	2	46	48	0.0416667
ASB4	0	0	0	0	0	43	43	0
ASB5	5	0	5	0	5	58	63	0.0793651
ASB6	2	0	2	0	2	19	21	0.0952381
ASB7	4	0	4	0	4	21	25	0.16
ASB8	4	0	4	0	3	15	19	0.210526
ASB9	2	0	2	0	2	22	24	0.0833333
ASCC1	2	0	2	0	2	12	14	0.142857
ASCC2	7	0	6	1	6	41	48	0.145833
ASCC3	17	0	16	1	16	140	157	0.10828
ASCL1	1	0	1	0	1	9	10	0.1
ASCL2	0	0	0	0	0	1	1	0
ASCL3	2	0	2	0	2	11	13	0.153846
ASCL4	2	0	2	0	2	16	18	0.111111
ASCL5	0	0	0	0	0	1	1	0
ASF1A	0	0	0	0	0	15	15	0
ASF1B	2	0	2	0	2	10	12	0.166667
ASGR1	1	0	1	0	1	14	15	0.0666667
ASGR2	1	0	0	1	0	31	32	0.03125
ASH1L	18	0	18	0	18	222	240	0.075
ASH2L	4	0	3	1	3	39	43	0.0930233
ASIC1	1	0	1	0	1	42	43	0.0232558
ASIC2	3	0	3	0	3	67	70	0.0428571
ASIC3	3	0	2	1	2	35	38	0.0789474
ASIC4	5	0	4	1	3	52	57	0.0877193
ASIC5	4	0	4	0	2	49	53	0.0754717
ASIP	0	0	0	0	0	7	7	0
ASL	2	0	1	1	1	31	33	0.0606061
ASMT	1	0	1	0	0	26	27	0.037037
ASMTL	2	0	1	1	0	24	26	0.0769231
ASNA1	0	0	0	0	0	17	17	0
ASNS	2	0	2	0	2	51	53	0.0377358
ASNSD1	5	0	5	0	5	39	44	0.113636
ASPA	3	0	3	0	3	26	29	0.103448
ASPDH	0	0	0	0	0	12	12	0
ASPG	2	0	2	0	2	30	32	0.0625
ASPH	6	0	6	0	6	58	64	0.09375
ASPHD1	1	0	1	0	1	22	23	0.0434783
ASPHD2	2	0	2	0	2	32	34	0.0588235
ASPM	28	0	28	0	28	303	331	0.0845921
ASPN	5	0	5	0	5	24	29	0.172414
ASPRV1	1	0	1	0	1	30	31	0.0322581
ASPSCR1	0	0	0	0	0	23	23	0
ASRGL1	0	0	0	0	0	16	16	0
ASS1	2	0	2	0	2	30	32	0.0625
ASTE1	7	0	6	1	6	45	52	0.134615
ASTL	5	0	4	1	3	43	48	0.104167
ASTN1	16	0	16	0	16	245	261	0.0613027
ASTN2	17	0	16	1	16	177	194	0.0876289
ASUN	7	0	7	0	7	36	43	0.162791
ASXL1	26	0	25	1	25	111	137	0.189781
ASXL2	21	0	20	1	20	100	121	0.173554
ASXL3	17	0	17	0	16	306	323	0.0526316
ASZ1	3	0	3	0	2	49	52	0.0576923
ATAD1	3	0	3	0	3	25	28	0.107143
ATAD2	19	0	19	0	19	114	133	0.142857
ATAD3A	2	0	2	0	2	18	20	0.1
ATAD3B	4	0	3	1	1	28	32	0.125
ATAD3C	0	0	0	0	0	19	19	0
ATAD5	20	0	19	1	19	111	131	0.152672
ATAT1	1	0	0	1	0	12	13	0.0769231
ATCAY	2	0	2	0	2	30	32	0.0625
ATE1	3	0	3	0	3	25	28	0.107143
ATF1	2	0	2	0	2	19	21	0.0952381
ATF2	3	0	3	0	2	35	38	0.0789474
ATF3	0	0	0	0	0	13	13	0
ATF4	2	0	2	0	2	21	23	0.0869565
ATF5	0	0	0	0	0	20	20	0
ATF6	10	0	9	1	9	58	68	0.147059
ATF6B	6	0	5	1	4	48	54	0.111111
ATF7	4	0	4	0	4	23	27	0.148148
ATF7IP	21	0	18	3	18	88	109	0.192661
ATF7IP2	4	0	3	1	3	40	44	0.0909091
ATG10	4	0	4	0	3	16	20	0.2
ATG12	1	0	0	1	0	8	9	0.111111
ATG13	2	0	1	1	1	22	24	0.0833333
ATG14	9	0	9	0	9	26	35	0.257143
ATG16L1	4	0	4	0	4	40	44	0.0909091
ATG16L2	1	0	1	0	1	20	21	0.047619
ATG2A	8	0	7	1	7	107	115	0.0695652
ATG2B	9	0	9	0	9	128	137	0.0656934
ATG3	0	0	0	0	0	16	16	0
ATG4A	2	0	2	0	2	32	34	0.0588235
ATG4B	2	0	1	1	1	18	20	0.1
ATG4C	5	0	5	0	5	31	36	0.138889
ATG4D	0	0	0	0	0	34	34	0
ATG5	4	0	4	0	4	16	20	0.2
ATG7	5	0	5	0	5	29	34	0.147059
ATG9A	2	0	2	0	2	43	45	0.0444444
ATHL1	1	0	1	0	1	30	31	0.0322581
ATIC	5	0	5	0	5	46	51	0.0980392
ATL1	6	0	6	0	6	24	30	0.2
ATL2	3	0	3	0	3	37	40	0.075
ATL3	2	0	1	1	1	25	27	0.0740741
ATM	65	0	61	4	61	310	375	0.173333
ATMIN	2	0	2	0	2	50	52	0.0384615
ATN1	3	0	3	0	3	63	66	0.0454545
ATOH1	0	0	0	0	0	34	34	0
ATOH7	0	0	0	0	0	4	4	0
ATOH8	0	0	0	0	0	14	14	0
ATOX1	0	0	0	0	0	1	1	0
ATP10A	7	0	7	0	7	162	169	0.0414201
ATP10B	5	0	5	0	5	139	144	0.0347222
ATP10D	6	0	6	0	6	141	147	0.0408163
ATP11A	5	0	5	0	5	75	80	0.0625
ATP11B	10	0	10	0	10	68	78	0.128205
ATP11C	13	0	12	1	11	126	139	0.0935252
ATP12A	10	0	10	0	10	125	135	0.0740741
ATP13A1	8	0	5	3	4	53	61	0.131148
ATP13A2	4	0	3	1	3	55	59	0.0677966
ATP13A3	5	0	4	1	4	85	90	0.0555556
ATP13A4	12	0	10	2	10	120	132	0.0909091
ATP13A5	8	0	7	1	7	124	132	0.0606061
ATP1A1	5	0	5	0	5	57	62	0.0806452
ATP1A1OS	0	0	0	0	0	1	1	0
ATP1A2	3	0	3	0	3	111	114	0.0263158
ATP1A3	5	0	5	0	5	100	105	0.047619
ATP1A4	6	0	5	1	5	109	115	0.0521739
ATP1B1	3	0	3	0	3	20	23	0.130435
ATP1B2	0	0	0	0	0	16	16	0
ATP1B3	3	0	3	0	3	17	20	0.15
ATP1B4	2	0	2	0	2	54	56	0.0357143
ATP2A1	3	0	3	0	3	56	59	0.0508475
ATP2A2	5	0	4	1	4	80	85	0.0588235
ATP2A3	1	0	1	0	1	59	60	0.0166667
ATP2B1	8	0	7	1	7	91	99	0.0808081
ATP2B2	4	0	4	0	4	130	134	0.0298507
ATP2B3	8	0	7	1	7	101	109	0.0733945
ATP2B4	4	0	4	0	4	87	91	0.043956
ATP2C1	3	0	3	0	3	57	60	0.05
ATP2C2	4	0	3	1	3	59	63	0.0634921
ATP4A	5	0	5	0	5	88	93	0.0537634
ATP4B	1	0	1	0	1	12	13	0.0769231
ATP5A1	2	0	2	0	1	29	31	0.0645161
ATP5B	1	0	1	0	1	30	31	0.0322581
ATP5C1	3	0	3	0	3	21	24	0.125
ATP5D	0	0	0	0	0	3	3	0
ATP5E	0	0	0	0	0	2	2	0
ATP5EP2	0	0	0	0	0	4	4	0
ATP5F1	1	0	1	0	1	17	18	0.0555556
ATP5G1	1	0	0	1	0	3	4	0.25
ATP5G2	0	0	0	0	0	13	13	0
ATP5G3	1	0	0	1	0	7	8	0.125
ATP5H	0	0	0	0	0	2	2	0
ATP5I	0	0	0	0	0	3	3	0
ATP5J	1	0	1	0	1	8	9	0.111111
ATP5J2	1	0	1	0	1	11	12	0.0833333
ATP5J2-PTCD1	3	0	3	0	2	46	49	0.0612245
ATP5L	0	0	0	0	0	9	9	0
ATP5L2	0	0	0	0	0	2	2	0
ATP5O	2	0	2	0	2	8	10	0.2
ATP5S	1	0	1	0	0	10	11	0.0909091
ATP5SL	1	0	1	0	0	11	12	0.0833333
ATP6AP1	4	0	2	2	2	28	32	0.125
ATP6AP1L	1	0	0	1	0	17	18	0.0555556
ATP6AP2	4	0	2	2	2	20	24	0.166667
ATP6V0A1	4	0	3	1	3	45	49	0.0816327
ATP6V0A2	7	0	6	1	6	37	44	0.159091
ATP6V0A4	9	0	9	0	9	63	72	0.125
ATP6V0B	0	0	0	0	0	9	9	0
ATP6V0C	0	0	0	0	0	9	9	0
ATP6V0D1	1	0	1	0	1	21	22	0.0454545
ATP6V0D2	6	0	6	0	6	39	45	0.133333
ATP6V0E1	0	0	0	0	0	4	4	0
ATP6V0E2	0	0	0	0	0	7	7	0
ATP6V1A	6	0	6	0	5	45	51	0.117647
ATP6V1B1	5	0	3	2	3	45	50	0.1
ATP6V1B2	5	0	5	0	5	31	36	0.138889
ATP6V1C1	0	0	0	0	0	29	29	0
ATP6V1C2	1	0	1	0	1	34	35	0.0285714
ATP6V1D	1	0	1	0	1	16	17	0.0588235
ATP6V1E1	1	0	0	1	0	15	16	0.0625
ATP6V1E2	1	0	1	0	1	19	20	0.05
ATP6V1F	0	0	0	0	0	5	5	0
ATP6V1G1	1	0	1	0	1	3	4	0.25
ATP6V1G2	4	0	3	1	3	10	14	0.285714
ATP6V1G2-DDX39B	2	0	2	0	2	7	9	0.222222
ATP6V1G3	4	0	4	0	1	17	21	0.190476
ATP6V1H	5	0	5	0	5	26	31	0.16129
ATP7A	8	0	8	0	8	114	122	0.0655738
ATP7B	2	0	2	0	2	93	95	0.0210526
ATP8A1	7	0	7	0	7	91	98	0.0714286
ATP8A2	10	0	10	0	10	125	135	0.0740741
ATP8B1	5	0	5	0	5	82	87	0.0574713
ATP8B2	3	0	3	0	3	86	89	0.0337079
ATP8B3	6	0	5	1	1	65	71	0.084507
ATP8B4	17	0	16	1	15	124	141	0.120567
ATP9A	10	0	10	0	10	106	116	0.0862069
ATP9B	4	0	4	0	4	55	59	0.0677966
ATPAF1	2	0	2	0	2	14	16	0.125
ATPAF2	1	0	1	0	0	10	11	0.0909091
ATPBD4	3	0	3	0	2	24	27	0.111111
ATPIF1	1	0	1	0	0	4	5	0.2
ATR	18	0	17	1	17	179	197	0.0913706
ATRAID	0	0	0	0	0	8	8	0
ATRIP	3	0	3	0	3	32	35	0.0857143
ATRN	9	0	8	1	8	87	96	0.09375
ATRNL1	21	0	19	2	18	152	173	0.121387
ATRX	41	0	35	6	35	243	284	0.144366
ATXN1	4	0	4	0	4	66	70	0.0571429
ATXN10	3	0	2	1	2	22	25	0.12
ATXN1L	2	0	2	0	2	11	13	0.153846
ATXN2	4	0	2	2	2	61	65	0.0615385
ATXN2L	7	0	7	0	7	61	68	0.102941
ATXN3	5	0	5	0	5	22	27	0.185185
ATXN3L	4	0	4	0	0	44	48	0.0833333
ATXN7	3	0	3	0	3	51	54	0.0555556
ATXN7L1	3	0	2	1	2	28	31	0.0967742
ATXN7L2	1	0	1	0	1	42	43	0.0232558
ATXN7L3	3	0	3	0	3	17	20	0.15
ATXN7L3B	0	0	0	0	0	1	1	0
AUH	1	0	1	0	1	20	21	0.047619
AUNIP	1	0	1	0	1	9	10	0.1
AUP1	3	0	2	1	2	26	29	0.103448
AURKA	2	0	2	0	2	24	26	0.0769231
AURKAIP1	0	0	0	0	0	10	10	0
AURKB	1	0	1	0	1	21	22	0.0454545
AURKC	3	0	3	0	3	39	42	0.0714286
AUTS2	6	0	6	0	6	102	108	0.0555556
AVEN	2	0	2	0	2	21	23	0.0869565
AVIL	3	0	3	0	3	37	40	0.075
AVL9	3	0	3	0	2	39	42	0.0714286
AVP	0	0	0	0	0	8	8	0
AVPI1	1	0	1	0	1	5	6	0.166667
AVPR1A	2	0	2	0	2	61	63	0.031746
AVPR1B	2	0	2	0	2	30	32	0.0625
AVPR2	0	0	0	0	0	36	36	0
AWAT1	0	0	0	0	0	30	30	0
AWAT2	2	0	2	0	2	28	30	0.0666667
AXDND1	14	0	13	1	11	109	123	0.113821
AXIN1	7	0	6	1	6	45	52	0.134615
AXIN2	2	0	2	0	2	48	50	0.04
AXL	3	0	2	1	2	78	81	0.037037
AZGP1	3	0	3	0	3	26	29	0.103448
AZI1	2	0	2	0	2	50	52	0.0384615
AZI2	2	0	1	1	1	21	23	0.0869565
AZIN1	1	0	1	0	1	26	27	0.037037
AZU1	0	0	0	0	0	17	17	0
B2M	9	0	8	1	8	29	38	0.236842
B3GALNT1	0	0	0	0	0	28	28	0
B3GALNT2	0	0	0	0	0	27	27	0
B3GALT1	2	0	2	0	2	35	37	0.0540541
B3GALT2	3	0	3	0	3	39	42	0.0714286
B3GALT4	2	0	2	0	2	24	26	0.0769231
B3GALT5	1	0	1	0	0	19	20	0.05
B3GALT6	0	0	0	0	0	7	7	0
B3GALTL	5	0	5	0	5	32	37	0.135135
B3GAT1	1	0	1	0	1	30	31	0.0322581
B3GAT2	1	0	1	0	1	20	21	0.047619
B3GAT3	1	0	1	0	1	19	20	0.05
B3GNT1	1	0	1	0	1	18	19	0.0526316
B3GNT2	0	0	0	0	0	21	21	0
B3GNT3	2	0	2	0	2	39	41	0.0487805
B3GNT4	1	0	1	0	1	21	22	0.0454545
B3GNT5	4	0	4	0	4	25	29	0.137931
B3GNT6	1	0	1	0	0	14	15	0.0666667
B3GNT7	1	0	1	0	1	22	23	0.0434783
B3GNT8	0	0	0	0	0	17	17	0
B3GNT9	0	0	0	0	0	19	19	0
B3GNTL1	2	0	2	0	2	17	19	0.105263
B4GALNT1	1	0	1	0	0	33	34	0.0294118
B4GALNT2	4	0	4	0	3	48	52	0.0769231
B4GALNT3	3	0	3	0	3	55	58	0.0517241
B4GALNT4	4	0	4	0	4	49	53	0.0754717
B4GALT1	0	0	0	0	0	21	21	0
B4GALT2	0	0	0	0	0	19	19	0
B4GALT3	2	0	2	0	1	19	21	0.0952381
B4GALT4	2	0	2	0	2	16	18	0.111111
B4GALT5	5	0	5	0	4	28	33	0.151515
B4GALT6	1	0	1	0	1	32	33	0.030303
B4GALT7	0	0	0	0	0	11	11	0
B9D1	2	0	1	1	1	8	10	0.2
B9D2	1	0	1	0	1	7	8	0.125
BAALC	1	0	1	0	1	9	10	0.1
BAAT	2	0	2	0	2	43	45	0.0444444
BABAM1	0	0	0	0	0	17	17	0
BACE1	2	0	2	0	2	21	23	0.0869565
BACE2	1	0	1	0	1	30	31	0.0322581
BACH1	5	0	5	0	5	46	51	0.0980392
BACH2	4	0	4	0	4	84	88	0.0454545
BAD	0	0	0	0	0	5	5	0
BAG1	2	0	2	0	2	10	12	0.166667
BAG2	2	0	2	0	2	7	9	0.222222
BAG3	2	0	2	0	2	32	34	0.0588235
BAG4	2	0	2	0	2	23	25	0.08
BAG5	5	0	5	0	5	23	28	0.178571
BAG6	5	0	3	2	3	45	50	0.1
BAGE4	0	0	0	0	0	1	1	0
BAHCC1	5	0	5	0	5	67	72	0.0694444
BAHD1	4	0	3	1	3	47	51	0.0784314
BAI1	4	0	4	0	4	102	106	0.0377358
BAI2	2	0	2	0	2	79	81	0.0246914
BAI3	27	0	26	1	26	303	330	0.0818182
BAIAP2	1	0	1	0	1	33	34	0.0294118
BAIAP2L1	0	0	0	0	0	34	34	0
BAIAP2L2	0	0	0	0	0	18	18	0
BAIAP3	4	0	4	0	3	58	62	0.0645161
BAK1	0	0	0	0	0	10	10	0
BAMBI	5	0	5	0	4	22	27	0.185185
BANF1	1	0	1	0	1	7	8	0.125
BANF2	0	0	0	0	0	8	8	0
BANK1	8	0	8	0	8	81	89	0.0898876
BANP	3	0	2	1	2	30	33	0.0909091
BAP1	21	0	18	3	17	63	84	0.25
BARD1	7	0	7	0	7	56	63	0.111111
BARHL1	0	0	0	0	0	25	25	0
BARHL2	3	0	3	0	3	42	45	0.0666667
BARX1	1	0	1	0	1	5	6	0.166667
BARX2	2	0	2	0	2	30	32	0.0625
BASP1	1	0	1	0	1	17	18	0.0555556
BATF	0	0	0	0	0	13	13	0
BATF2	2	0	2	0	1	14	16	0.125
BATF3	0	0	0	0	0	9	9	0
BAX	2	0	2	0	2	12	14	0.142857
BAZ1A	10	0	10	0	10	91	101	0.0990099
BAZ1B	9	0	9	0	9	92	101	0.0891089
BAZ2A	11	0	11	0	11	74	85	0.129412
BAZ2B	18	0	14	4	14	164	182	0.0989011
BBC3	2	0	2	0	1	7	9	0.222222
BBOX1	1	0	1	0	1	31	32	0.03125
BBS1	5	0	4	1	4	47	52	0.0961538
BBS10	3	0	3	0	3	33	36	0.0833333
BBS12	4	0	4	0	4	42	46	0.0869565
BBS2	5	0	4	1	4	41	46	0.108696
BBS4	4	0	3	1	3	22	26	0.153846
BBS5	2	0	2	0	2	51	53	0.0377358
BBS7	5	0	4	1	4	48	53	0.0943396
BBS9	10	0	6	4	6	79	89	0.11236
BBX	13	0	13	0	13	86	99	0.131313
BCAM	7	0	7	0	7	43	50	0.14
BCAN	6	0	6	0	6	82	88	0.0681818
BCAP29	2	0	2	0	2	23	25	0.08
BCAP31	0	0	0	0	0	12	12	0
BCAR1	1	0	1	0	1	43	44	0.0227273
BCAR3	4	0	4	0	4	53	57	0.0701754
BCAS1	3	0	3	0	0	71	74	0.0405405
BCAS2	2	0	2	0	2	17	19	0.105263
BCAS3	10	0	9	1	9	76	86	0.116279
BCAS4	0	0	0	0	0	12	12	0
BCAT1	5	0	5	0	5	35	40	0.125
BCAT2	1	0	1	0	1	18	19	0.0526316
BCCIP	2	0	2	0	2	21	23	0.0869565
BCDIN3D	2	0	2	0	2	14	16	0.125
BCHE	9	0	9	0	9	107	116	0.0775862
BCKDHA	1	0	1	0	1	25	26	0.0384615
BCKDHB	2	0	2	0	2	22	24	0.0833333
BCKDK	1	0	1	0	1	28	29	0.0344828
BCL10	3	0	3	0	3	19	22	0.136364
BCL11A	4	0	4	0	4	114	118	0.0338983
BCL11B	2	0	2	0	2	69	71	0.028169
BCL2	0	0	0	0	0	20	20	0
BCL2A1	2	0	2	0	1	12	14	0.142857
BCL2L1	0	0	0	0	0	11	11	0
BCL2L10	3	0	3	0	0	4	7	0.428571
BCL2L11	3	0	2	1	2	16	19	0.157895
BCL2L12	1	0	1	0	1	11	12	0.0833333
BCL2L13	1	0	1	0	1	24	25	0.04
BCL2L14	1	0	1	0	1	22	23	0.0434783
BCL2L15	0	0	0	0	0	13	13	0
BCL2L2	0	0	0	0	0	17	17	0
BCL2L2-PABPN1	0	0	0	0	0	22	22	0
BCL3	1	0	1	0	1	19	20	0.05
BCL6	2	0	2	0	2	61	63	0.031746
BCL6B	2	0	2	0	2	35	37	0.0540541
BCL7A	1	0	1	0	1	17	18	0.0555556
BCL7B	1	0	1	0	1	13	14	0.0714286
BCL7C	3	0	3	0	1	10	13	0.230769
BCL9	8	0	8	0	8	108	116	0.0689655
BCL9L	6	0	6	0	6	85	91	0.0659341
BCLAF1	14	0	14	0	14	171	185	0.0756757
BCMO1	6	0	6	0	3	32	38	0.157895
BCO2	5	0	4	1	4	41	46	0.108696
BCOR	19	0	18	1	18	106	125	0.152
BCORL1	10	0	9	1	9	132	142	0.0704225
BCR	5	0	5	0	5	55	60	0.0833333
BCS1L	1	0	0	1	0	18	19	0.0526316
BDH1	1	0	1	0	1	21	22	0.0454545
BDH2	0	0	0	0	0	12	12	0
BDKRB1	2	0	2	0	2	24	26	0.0769231
BDKRB2	3	0	3	0	3	31	34	0.0882353
BDNF	1	0	1	0	1	33	34	0.0294118
BDP1	18	0	17	1	15	153	171	0.105263
BEAN1	0	0	0	0	0	3	3	0
BECN1	1	0	1	0	1	20	21	0.047619
BEGAIN	0	0	0	0	0	22	22	0
BEND2	6	0	5	1	0	91	97	0.0618557
BEND3	2	0	2	0	2	42	44	0.0454545
BEND4	4	0	4	0	4	48	52	0.0769231
BEND5	1	0	1	0	1	32	33	0.030303
BEND6	6	0	6	0	6	29	35	0.171429
BEND7	0	0	0	0	0	28	28	0
BEST1	1	0	1	0	1	28	29	0.0344828
BEST2	1	0	1	0	1	27	28	0.0357143
BEST3	7	0	7	0	5	86	93	0.0752688
BEST4	0	0	0	0	0	20	20	0
BET1	1	0	1	0	1	10	11	0.0909091
BET1L	1	0	1	0	1	4	5	0.2
BET3L	0	0	0	0	0	7	7	0
BEX1	1	0	1	0	1	22	23	0.0434783
BEX2	2	0	2	0	2	13	15	0.133333
BEX4	0	0	0	0	0	9	9	0
BEX5	1	0	1	0	0	12	13	0.0769231
BFAR	1	0	1	0	1	31	32	0.03125
BFSP1	4	0	4	0	4	46	50	0.08
BFSP2	4	0	4	0	4	30	34	0.117647
BGLAP	1	0	1	0	1	7	8	0.125
BGN	2	0	2	0	2	28	30	0.0666667
BHLHA15	0	0	0	0	0	5	5	0
BHLHB9	1	0	1	0	1	43	44	0.0227273
BHLHE22	0	0	0	0	0	16	16	0
BHLHE23	0	0	0	0	0	4	4	0
BHLHE40	0	0	0	0	0	21	21	0
BHLHE41	2	0	2	0	2	9	11	0.181818
BHMT	0	0	0	0	0	44	44	0
BHMT2	3	0	3	0	3	28	31	0.0967742
BICC1	5	0	5	0	5	106	111	0.045045
BICD1	6	0	6	0	5	61	67	0.0895522
BICD2	2	0	2	0	2	60	62	0.0322581
BID	0	0	0	0	0	14	14	0
BIK	0	0	0	0	0	9	9	0
BIN1	6	0	5	1	5	33	39	0.153846
BIN2	6	0	6	0	6	52	58	0.103448
BIN3	4	0	4	0	4	6	10	0.4
BIRC2	2	0	2	0	2	31	33	0.0606061
BIRC3	4	0	4	0	4	41	45	0.0888889
BIRC5	0	0	0	0	0	12	12	0
BIRC6	35	0	34	1	34	316	351	0.0997151
BIRC7	2	0	2	0	2	17	19	0.105263
BIRC8	3	0	3	0	0	40	43	0.0697674
BIVM	3	0	3	0	3	34	37	0.0810811
BLACE	0	0	0	0	0	1	1	0
BLCAP	0	0	0	0	0	4	4	0
BLID	1	0	1	0	0	17	18	0.0555556
BLK	4	0	4	0	4	38	42	0.0952381
BLM	4	0	4	0	4	78	82	0.0487805
BLMH	5	0	5	0	5	28	33	0.151515
BLNK	4	0	2	2	2	26	30	0.133333
BLOC1S1	0	0	0	0	0	8	8	0
BLOC1S2	1	0	1	0	1	8	9	0.111111
BLOC1S3	1	0	1	0	1	3	4	0.25
BLOC1S4	0	0	0	0	0	4	4	0
BLOC1S5	1	0	1	0	1	13	14	0.0714286
BLOC1S6	3	0	2	1	2	8	11	0.272727
BLVRA	2	0	2	0	2	19	21	0.0952381
BLVRB	0	0	0	0	0	5	5	0
BLZF1	5	0	4	1	4	35	40	0.125
BMF	4	0	3	1	3	6	10	0.4
BMI1	4	0	4	0	4	32	36	0.111111
BMP1	5	0	5	0	5	60	65	0.0769231
BMP10	4	0	4	0	4	59	63	0.0634921
BMP15	5	0	5	0	5	52	57	0.0877193
BMP2	2	0	2	0	2	27	29	0.0689655
BMP2K	9	0	8	1	8	56	65	0.138462
BMP3	1	0	1	0	1	47	48	0.0208333
BMP4	1	0	1	0	1	38	39	0.025641
BMP5	9	0	9	0	9	63	72	0.125
BMP6	0	0	0	0	0	41	41	0
BMP7	1	0	1	0	1	39	40	0.025
BMP8A	1	0	1	0	0	12	13	0.0769231
BMP8B	1	0	1	0	1	12	13	0.0769231
BMPER	5	0	4	1	4	112	117	0.042735
BMPR1A	4	0	3	1	3	27	31	0.129032
BMPR1B	6	0	5	1	5	41	47	0.12766
BMPR2	17	0	17	0	17	70	87	0.195402
BMS1	11	0	11	0	11	96	107	0.102804
BMX	3	0	3	0	3	69	72	0.0416667
BNC1	6	0	6	0	6	105	111	0.0540541
BNC2	12	0	12	0	12	112	124	0.0967742
BNIP1	0	0	0	0	0	13	13	0
BNIP2	2	0	2	0	2	15	17	0.117647
BNIP3	0	0	0	0	0	8	8	0
BNIP3L	0	0	0	0	0	9	9	0
BNIPL	3	0	3	0	3	17	20	0.15
BOC	4	0	4	0	4	89	93	0.0430108
BOD1	0	0	0	0	0	13	13	0
BOD1L1	14	0	14	0	14	222	236	0.059322
BOD1L2	0	0	0	0	0	7	7	0
BOK	1	0	1	0	1	4	5	0.2
BOLA1	2	0	2	0	2	14	16	0.125
BOLA3	1	0	1	0	1	7	8	0.125
BOLL	0	0	0	0	0	33	33	0
BOP1	0	0	0	0	0	5	5	0
BORA	7	0	7	0	7	30	37	0.189189
BPGM	2	0	2	0	2	12	14	0.142857
BPHL	1	0	1	0	0	19	20	0.05
BPI	3	0	2	1	0	41	44	0.0681818
BPIFA1	3	0	3	0	2	30	33	0.0909091
BPIFA2	0	0	0	0	0	25	25	0
BPIFA3	1	0	1	0	0	28	29	0.0344828
BPIFB1	0	0	0	0	0	42	42	0
BPIFB2	0	0	0	0	0	47	47	0
BPIFB3	3	0	3	0	3	42	45	0.0666667
BPIFB4	1	0	1	0	0	61	62	0.016129
BPIFB6	6	0	4	2	0	47	53	0.113208
BPIFC	3	0	3	0	0	51	54	0.0555556
BPNT1	1	0	1	0	1	26	27	0.037037
BPTF	11	0	11	0	11	183	194	0.056701
BRAF	11	0	11	0	11	109	120	0.0916667
BRAP	2	0	2	0	2	27	29	0.0689655
BRAT1	1	0	1	0	1	41	42	0.0238095
BRCA1	12	0	11	1	11	101	113	0.106195
BRCA2	25	0	25	0	25	211	236	0.105932
BRCC3	3	0	3	0	3	22	25	0.12
BRD1	3	0	3	0	2	73	76	0.0394737
BRD2	8	0	7	1	7	48	56	0.142857
BRD3	2	0	2	0	2	32	34	0.0588235
BRD4	3	0	3	0	3	67	70	0.0428571
BRD7	7	0	6	1	6	35	42	0.166667
BRD8	11	0	9	2	9	75	86	0.127907
BRD9	2	0	2	0	2	35	37	0.0540541
BRDT	12	0	12	0	10	91	103	0.116505
BRE	4	0	4	0	4	31	35	0.114286
BRF1	1	0	1	0	1	43	44	0.0227273
BRF2	3	0	3	0	2	20	23	0.130435
BRI3	0	0	0	0	0	2	2	0
BRI3BP	0	0	0	0	0	16	16	0
BRICD5	2	0	1	1	0	9	11	0.181818
BRIP1	5	0	5	0	5	89	94	0.0531915
BRIX1	0	0	0	0	0	17	17	0
BRK1	0	0	0	0	0	4	4	0
BRMS1	2	0	2	0	1	17	19	0.105263
BRMS1L	2	0	2	0	2	22	24	0.0833333
BROX	1	0	1	0	1	25	26	0.0384615
BRPF1	7	0	5	2	4	75	82	0.0853659
BRPF3	5	0	5	0	5	81	86	0.0581395
BRS3	4	0	4	0	4	45	49	0.0816327
BRSK1	4	0	4	0	4	60	64	0.0625
BRSK2	0	0	0	0	0	50	50	0
BRWD1	8	0	8	0	8	155	163	0.0490798
BRWD3	18	0	18	0	18	197	215	0.0837209
BSCL2	2	0	2	0	2	21	23	0.0869565
BSDC1	1	0	1	0	1	23	24	0.0416667
BSG	1	0	1	0	1	18	19	0.0526316
BSN	13	0	13	0	13	224	237	0.0548523
BSND	0	0	0	0	0	31	31	0
BSPH1	0	0	0	0	0	3	3	0
BSPRY	1	0	1	0	1	24	25	0.04
BST1	0	0	0	0	0	13	13	0
BST2	0	0	0	0	0	10	10	0
BSX	3	0	3	0	3	26	29	0.103448
BTAF1	14	0	14	0	14	114	128	0.109375
BTBD1	2	0	2	0	2	26	28	0.0714286
BTBD10	0	0	0	0	0	35	35	0
BTBD11	6	0	6	0	6	82	88	0.0681818
BTBD16	5	0	4	1	0	26	31	0.16129
BTBD17	0	0	0	0	0	19	19	0
BTBD18	1	0	1	0	1	9	10	0.1
BTBD19	0	0	0	0	0	5	5	0
BTBD2	2	0	2	0	2	12	14	0.142857
BTBD3	3	0	3	0	3	54	57	0.0526316
BTBD6	2	0	2	0	2	14	16	0.125
BTBD7	7	0	7	0	6	61	68	0.102941
BTBD8	4	0	4	0	4	30	34	0.117647
BTBD9	6	0	5	1	5	42	48	0.125
BTC	2	0	2	0	1	18	20	0.1
BTD	2	0	2	0	2	37	39	0.0512821
BTF3	0	0	0	0	0	10	10	0
BTF3L4	0	0	0	0	0	8	8	0
BTG1	0	0	0	0	0	8	8	0
BTG2	1	0	1	0	1	11	12	0.0833333
BTG3	4	0	4	0	4	17	21	0.190476
BTG4	2	0	2	0	2	21	23	0.0869565
BTK	7	0	5	2	5	77	84	0.0833333
BTLA	3	0	3	0	1	20	23	0.130435
BTN1A1	3	0	3	0	3	58	61	0.0491803
BTN2A1	1	0	1	0	1	47	48	0.0208333
BTN2A2	4	0	4	0	4	41	45	0.0888889
BTN3A1	4	0	3	1	0	39	43	0.0930233
BTN3A2	1	0	0	1	0	21	22	0.0454545
BTN3A3	5	0	3	2	0	39	44	0.113636
BTNL2	2	0	2	0	0	24	26	0.0769231
BTNL3	2	0	2	0	0	46	48	0.0416667
BTNL8	4	0	4	0	0	60	64	0.0625
BTNL9	1	0	1	0	1	35	36	0.0277778
BTRC	5	0	5	0	5	43	48	0.104167
BUB1	9	0	8	1	8	65	74	0.121622
BUB1B	5	0	5	0	5	55	60	0.0833333
BUB3	0	0	0	0	0	19	19	0
BUD13	4	0	3	1	3	36	40	0.1
BUD31	1	0	1	0	1	8	9	0.111111
BVES	2	0	2	0	2	27	29	0.0689655
BYSL	2	0	2	0	2	17	19	0.105263
BZRAP1	8	0	8	0	8	109	117	0.0683761
BZW1	2	0	2	0	2	20	22	0.0909091
BZW2	1	0	0	1	0	25	26	0.0384615
C10orf10	0	0	0	0	0	11	11	0
C10orf105	0	0	0	0	0	6	6	0
C10orf107	3	0	3	0	3	15	18	0.166667
C10orf11	2	0	2	0	2	10	12	0.166667
C10orf111	0	0	0	0	0	10	10	0
C10orf112	0	0	0	0	0	8	8	0
C10orf113	1	0	1	0	0	17	18	0.0555556
C10orf114	0	0	0	0	0	9	9	0
C10orf115	1	0	1	0	0	0	1	1
C10orf116	0	0	0	0	0	3	3	0
C10orf118	9	0	8	1	8	49	58	0.155172
C10orf12	10	0	10	0	8	74	84	0.119048
C10orf120	3	0	3	0	0	58	61	0.0491803
C10orf126	0	0	0	0	0	3	3	0
C10orf128	1	0	0	1	0	18	19	0.0526316
C10orf129	4	0	4	0	0	22	26	0.153846
C10orf131	1	0	1	0	0	3	4	0.25
C10orf137	8	0	7	1	7	76	84	0.0952381
C10orf2	4	0	4	0	4	53	57	0.0701754
C10orf25	2	0	2	0	0	6	8	0.25
C10orf32	0	0	0	0	0	3	3	0
C10orf35	0	0	0	0	0	13	13	0
C10orf53	2	0	2	0	0	15	17	0.117647
C10orf54	0	0	0	0	0	25	25	0
C10orf55	0	0	0	0	0	3	3	0
C10orf62	0	0	0	0	0	13	13	0
C10orf67	1	0	1	0	1	12	13	0.0769231
C10orf68	5	0	4	1	0	41	46	0.108696
C10orf71	2	0	2	0	0	101	103	0.0194175
C10orf76	3	0	3	0	3	34	37	0.0810811
C10orf82	0	0	0	0	0	11	11	0
C10orf88	3	0	3	0	2	24	27	0.111111
C10orf90	5	0	4	1	0	75	80	0.0625
C10orf91	0	0	0	0	0	9	9	0
C10orf95	0	0	0	0	0	4	4	0
C10orf99	1	0	1	0	0	3	4	0.25
C11orf1	1	0	1	0	1	9	10	0.1
C11orf16	3	0	3	0	0	35	38	0.0789474
C11orf21	0	0	0	0	0	4	4	0
C11orf24	2	0	2	0	1	21	23	0.0869565
C11orf30	6	0	6	0	6	94	100	0.06
C11orf31	0	0	0	0	0	1	1	0
C11orf34	0	0	0	0	0	1	1	0
C11orf35	1	0	1	0	1	15	16	0.0625
C11orf40	3	0	2	1	0	27	30	0.1
C11orf42	2	0	2	0	2	25	27	0.0740741
C11orf44	0	0	0	0	0	4	4	0
C11orf45	0	0	0	0	0	7	7	0
C11orf48	3	0	2	1	1	14	17	0.176471
C11orf49	3	0	3	0	3	9	12	0.25
C11orf52	1	0	1	0	0	6	7	0.142857
C11orf53	0	0	0	0	0	23	23	0
C11orf54	3	0	3	0	3	14	17	0.176471
C11orf57	0	0	0	0	0	18	18	0
C11orf58	1	0	1	0	1	13	14	0.0714286
C11orf63	6	0	5	1	3	81	87	0.0689655
C11orf65	3	0	3	0	3	26	29	0.103448
C11orf68	1	0	1	0	1	8	9	0.111111
C11orf70	2	0	2	0	2	22	24	0.0833333
C11orf71	1	0	1	0	0	3	4	0.25
C11orf72	0	0	0	0	0	5	5	0
C11orf73	0	0	0	0	0	9	9	0
C11orf74	3	0	3	0	3	22	25	0.12
C11orf75	0	0	0	0	0	5	5	0
C11orf80	4	0	1	3	1	27	31	0.129032
C11orf82	6	0	6	0	6	50	56	0.107143
C11orf83	1	0	1	0	1	4	5	0.2
C11orf84	2	0	2	0	2	25	27	0.0740741
C11orf85	2	0	1	1	0	23	25	0.08
C11orf86	0	0	0	0	0	3	3	0
C11orf87	2	0	2	0	2	33	35	0.0571429
C11orf88	1	0	1	0	0	12	13	0.0769231
C11orf89	0	0	0	0	0	1	1	0
C11orf91	1	0	1	0	0	0	1	1
C11orf92	0	0	0	0	0	4	4	0
C11orf93	1	0	1	0	1	5	6	0.166667
C11orf94	0	0	0	0	0	6	6	0
C12orf10	3	0	2	1	2	14	17	0.176471
C12orf23	0	0	0	0	0	7	7	0
C12orf29	3	0	3	0	3	15	18	0.166667
C12orf36	2	0	2	0	0	21	23	0.0869565
C12orf39	2	0	1	1	1	13	15	0.133333
C12orf4	6	0	6	0	6	35	41	0.146341
C12orf40	3	0	3	0	0	102	105	0.0285714
C12orf42	2	0	2	0	0	54	56	0.0357143
C12orf43	1	0	1	0	1	25	26	0.0384615
C12orf44	1	0	1	0	1	8	9	0.111111
C12orf45	1	0	1	0	1	11	12	0.0833333
C12orf49	1	0	1	0	1	14	15	0.0666667
C12orf5	1	0	1	0	1	23	24	0.0416667
C12orf50	11	0	10	1	10	58	69	0.15942
C12orf52	0	0	0	0	0	14	14	0
C12orf54	2	0	2	0	0	11	13	0.153846
C12orf55	0	0	0	0	0	3	3	0
C12orf56	3	0	2	1	2	32	35	0.0857143
C12orf57	1	0	1	0	1	7	8	0.125
C12orf60	1	0	1	0	0	27	28	0.0357143
C12orf61	0	0	0	0	0	3	3	0
C12orf63	12	0	12	0	12	146	158	0.0759494
C12orf65	2	0	2	0	1	8	10	0.2
C12orf66	0	0	0	0	0	33	33	0
C12orf68	2	0	2	0	2	5	7	0.285714
C12orf69	1	0	1	0	0	10	11	0.0909091
C12orf70	2	0	1	1	0	11	13	0.153846
C12orf71	0	0	0	0	0	7	7	0
C12orf73	0	0	0	0	0	3	3	0
C12orf74	3	0	3	0	0	13	16	0.1875
C12orf75	0	0	0	0	0	1	1	0
C12orf76	0	0	0	0	0	6	6	0
C12orf77	1	0	1	0	0	12	13	0.0769231
C13orf35	2	0	2	0	0	13	15	0.133333
C13orf45	0	0	0	0	0	1	1	0
C14orf1	0	0	0	0	0	10	10	0
C14orf101	6	0	5	1	4	42	48	0.125
C14orf105	4	0	4	0	1	16	20	0.2
C14orf119	1	0	1	0	1	6	7	0.142857
C14orf142	1	0	1	0	0	3	4	0.25
C14orf159	5	0	3	2	3	34	39	0.128205
C14orf164	0	0	0	0	0	1	1	0
C14orf166	3	0	3	0	2	18	21	0.142857
C14orf166B	2	0	1	1	1	34	36	0.0555556
C14orf177	1	0	1	0	0	28	29	0.0344828
C14orf178	1	0	1	0	0	8	9	0.111111
C14orf180	0	0	0	0	0	7	7	0
C14orf182	1	0	1	0	0	6	7	0.142857
C14orf183	3	0	3	0	0	8	11	0.272727
C14orf2	1	0	1	0	1	3	4	0.25
C14orf23	0	0	0	0	0	0	0	0.101124
C14orf28	4	0	4	0	4	23	27	0.148148
C14orf37	4	0	4	0	3	53	57	0.0701754
C14orf39	10	0	10	0	9	57	67	0.149254
C14orf79	1	0	1	0	0	12	13	0.0769231
C14orf80	1	0	1	0	1	6	7	0.142857
C14orf93	2	0	2	0	2	26	28	0.0714286
C15orf26	2	0	2	0	1	22	24	0.0833333
C15orf27	1	0	1	0	1	32	33	0.030303
C15orf32	1	0	1	0	0	25	26	0.0384615
C15orf37	0	0	0	0	0	6	6	0
C15orf38	0	0	0	0	0	10	10	0
C15orf38-AP3S2	0	0	0	0	0	18	18	0
C15orf39	3	0	3	0	3	54	57	0.0526316
[truncated: 17,186 more rows]
