# Supplementary material for: Using ALoFT to determine the impact of putative loss-of-function variants in protein-coding genes
Source: Nat Commun. 2017 Aug 29;8:382. doi: 10.1038/s41467-017-00443-5 (PMC5575292; doi:10.1038/s41467-017-00443-5)
Supplement: Supplementary file 5 — Supplementary Data 4 [file 41467_2017_443_MOESM5_ESM.xls]

## Sheet: supplementary_aloft_natcomm_tab
Supplementary Data 4: ALoFT predictions for 1KG Phase 1 premature stop variants
#CHROM	POS	rsID	REF	ALT	SCORE	PASS	INFO	gene	gene_id	transcript_id	Dominant	Benign	Recessive	Maximum
chr1	889455	rs199728424	G	A	100	PASS	AA=G;AC=1;AF=0.0005;AN=2184;AVGPOST=1.0000;ERATE=0.0003;EUR_AF=0.0013;LDAF=0.0005;RSQ=1.0000;SNPSOURCE=EXOME;THETA=0.0005;VT=SNP;VA=1:NOC2L:ENSG00000188976.6:-:prematureStop:1/1:NOC2L-001:ENST00000327044.6:2250_706_236_Q->*	NOC2L	ENSG00000188976.6	ENST00000327044.6	0.23475	0.0517	0.71355	Recessive
chr1	897062	rs201173982	C	T	100	PASS	AA=C;AC=1;AF=0.0005;AN=2184;ASN_AF=0.0017;AVGPOST=1.0000;ERATE=0.0003;LDAF=0.0005;RSQ=0.9547;SNPSOURCE=EXOME;THETA=0.0004;VT=SNP;VA=1:KLHL17:ENSG00000187961.9:+:prematureStop:1/1:KLHL17-001:ENST00000338591.3:1929_421_141_Q->*	KLHL17	ENSG00000187961.9	ENST00000338591.3	0.2864	0.03235	0.68125	Recessive
chr1	900375	rs201008825	G	A	100	PASS	AA=G;AC=1;AF=0.0005;AMR_AF=0.0028;AN=2184;AVGPOST=0.9999;ERATE=0.0003;LDAF=0.0005;RSQ=0.9135;SNPSOURCE=EXOME;THETA=0.0006;VT=SNP;VA=1:KLHL17:ENSG00000187961.9:+:prematureStop:1/1:KLHL17-001:ENST00000338591.3:1929_1733_578_W->*	KLHL17	ENSG00000187961.9	ENST00000338591.3	0.2851	0.03205	0.68285	Recessive
chr1	1115954	rs191284590	C	T	100	PASS	AA=C;SNPSOURCE=LOWCOV,EXOME;AN=2184;VT=SNP;LDAF=0.0019;RSQ=0.9692;AC=4;THETA=0.0007;ERATE=0.0003;AVGPOST=0.9999;AF=0.0018;EUR_AF=0.01;VA=1:TTLL10:ENSG00000162571.9:+:prematureStop:3/3:TTLL10-201:ENST00000379289.1:2022_598_200_R->*:TTLL10-002:ENST00000379290.1:2022_598_200_R->*:TTLL10-001:ENST00000379288.3:1215_379_127_R->*	TTLL10	ENSG00000162571.9	ENST00000379289.1	0.01975	0.64135	0.3389	Tolerant
chr1	1139332	rs182076881	C	T	100	PASS	AA=C;AN=2184;VT=SNP;THETA=0.0006;RSQ=0.9135;SNPSOURCE=LOWCOV;AC=1;ERATE=0.0003;AVGPOST=0.9999;LDAF=0.0005;AF=0.0005;ASN_AF=0.0017;VA=1:TNFRSF18:ENSG00000186891.9:-:prematureStop:1/4:TNFRSF18-003:ENST00000328596.6:768_407_136_W->*,1:TNFRSF18:ENSG00000186891.9:-:synonymous:3/4:TNFRSF18-002:ENST00000379265.5:705_597_199_L->L:TNFRSF18-001:ENST00000379268.2:726_618_206_L->L:TNFRSF18-004:ENST0000048672…	TNFRSF18	ENSG00000186891.9	ENST00000328596.6	0.042	0.5589	0.3991	Tolerant
chr1	1178848	rs115005664	G	A	100	PASS	ERATE=0.0004;LDAF=0.0024;THETA=0.0032;AA=g;SNPSOURCE=LOWCOV,EXOME;AN=2184;VT=SNP;AVGPOST=0.9998;AC=5;RSQ=0.9545;AF=0.0023;AFR_AF=0.01;VA=1:FAM132A:ENSG00000184163.3:-:prematureStop:1/1:FAM132A-001:ENST00000330388.2:909_616_206_Q->*	FAM132A	ENSG00000184163.3	ENST00000330388.2	0.0053	0.9319	0.0628	Tolerant
chr1	1222519	rs148588796	C	T	100	PASS	THETA=0.0009;AVGPOST=1.0000;LDAF=0.0009;AA=C;AN=2184;VT=SNP;RSQ=1.0000;SNPSOURCE=LOWCOV;ERATE=0.0003;AC=2;AF=0.0009;AFR_AF=0.0041;VA=1:SCNN1D:ENSG00000162572.15:+:prematureStop:4/5:SCNN1D-008:ENST00000379116.5:2409_1150_384_R->*:SCNN1D-003:ENST00000325425.8:2115_856_286_R->*:SCNN1D-001:ENST00000338555.2:1917_658_220_R->*:SCNN1D-201:ENST00000400928.3:1917_658_220_R->*	SCNN1D	ENSG00000162572.15	ENST00000379116.5	0.02165	0.64625	0.3321	Tolerant
chr1	1256033	rs11801967	C	T	100	PASS	ERATE=0.0004;LDAF=0.0770;AVGPOST=0.9983;AN=2184;THETA=0.0008;VT=SNP;AA=c;RSQ=0.9938;SNPSOURCE=LOWCOV;AC=168;AF=0.08;AMR_AF=0.02;AFR_AF=0.32;EUR_AF=0.0026;VA=1:CPSF3L:ENSG00000127054.13:-:prematureStop:1/14:CPSF3L-033:ENST00000531019.1:171_156_52_W->*	CPSF3L	ENSG00000127054.13	ENST00000531019.1	0.01965	0.94265	0.0377	Tolerant
chr1	1256453	rs200498230	G	A	100	PASS	AA=g;AC=1;AF=0.0005;AMR_AF=0.0028;AN=2184;AVGPOST=0.9999;ERATE=0.0003;LDAF=0.0004;RSQ=0.8999;SNPSOURCE=EXOME;THETA=0.0005;VT=SNP;VA=1:CPSF3L:ENSG00000127054.13:-:nonsynonymous:1/14:CPSF3L-013:ENST00000430786.1:306_233_78_P->L,1:CPSF3L:ENSG00000127054.13:-:prematureStop:8/14:CPSF3L-009:ENST00000419704.1:1500_49_17_R->*:CPSF3L-001:ENST00000435064.1:1803_49_17_R->*:CPSF3L-023:ENST00000450926.2:1737_…	CPSF3L	ENSG00000127054.13	ENST00000540437.1	0.15915	0.21045	0.6304	Recessive
chr1	1354714	rs143937891	C	T	100	PASS	ERATE=0.0004;LDAF=0.0021;AA=C;THETA=0.0035;AVGPOST=0.9983;AN=2184;RSQ=0.6663;VT=SNP;SNPSOURCE=LOWCOV;AC=4;AF=0.0018;ASN_AF=0.0017;AFR_AF=0.01;VA=1:ANKRD65:ENSG00000235098.4:-:prematureStop:2/4:ANKRD65-001:ENST00000427211.1:525_425_142_W->*:ANKRD65-002:ENST00000442470.1:525_425_142_W->*,1:ANKRD65:ENSG00000235098.4:-:synonymous:1/4:ANKRD65-201:ENST00000537107.1:1200_966_322_L->L	ANKRD65	ENSG00000235098.4	ENST00000427211.1	0.04275	0.14845	0.8088	Recessive
chr1	1425737	rs201136045	G	T	100	PASS	AA=.;AC=1;AF=0.0005;AN=2184;ASN_AF=0.0017;AVGPOST=0.9999;ERATE=0.0003;LDAF=0.0005;RSQ=0.9049;SNPSOURCE=EXOME;THETA=0.0011;VT=SNP;VA=1:ATAD3B:ENSG00000160072.14:+:prematureStop:1/2:ATAD3B-001:ENST00000308647.7:1947_1438_480_E->*	ATAD3B	ENSG00000160072.14	ENST00000308647.7	0.12865	0.19595	0.6754	Recessive
chr1	1565047	rs146481628	C	T	100	PASS	ERATE=0.0004;THETA=0.0023;AN=2184;AC=6;AVGPOST=0.9996;VT=SNP;AA=c;LDAF=0.0029;RSQ=0.9403;SNPSOURCE=LOWCOV;AF=0.0027;AFR_AF=0.01;VA=1:MIB2:ENSG00000197530.8:+:prematureStop:1/15:MIB2-006:ENST00000378712.1:2262_2215_739_Q->*,1:MIB2:ENSG00000197530.8:+:synonymous:9/15:MIB2-001:ENST00000355826.5:3171_2895_965_I->I:MIB2-016:ENST00000505820.2:3213_2937_979_I->I:MIB2-003:ENST00000518681.1:3018_2742_914_…	MIB2	ENSG00000197530.8	ENST00000378712.1	0.093	0.71155	0.19545	Tolerant
chr1	1647858	rs201054761	G	A	100	PASS	AA=-;AC=1;AF=0.0005;AN=2184;AVGPOST=0.9999;ERATE=0.0003;EUR_AF=0.0013;LDAF=0.0005;RSQ=0.8642;SNPSOURCE=EXOME;THETA=0.0006;VT=SNP;VA=1:CDK11A:ENSG00000008128.18:-:prematureStop:9/9:CDK11A-003:ENST00000357760.2:2340_385_129_Q->*:CDK11A-004:ENST00000358779.5:2313_385_129_Q->*:CDK11A-005:ENST00000378633.1:2352_385_129_Q->*:CDK11A-001:ENST00000404249.3:2343_415_139_Q->*:CDK11A-008:ENST00000356200.3:22…	CDK11A	ENSG00000008128.18	ENST00000378633.1	0.24	0.14155	0.61845	Recessive
chr1	1663944	rs146969326	G	A	100	PASS	AA=g;SNPSOURCE=LOWCOV,EXOME;AN=2184;THETA=0.0008;VT=SNP;RSQ=0.9546;LDAF=0.0014;ERATE=0.0003;AC=3;AVGPOST=0.9999;AF=0.0014;ASN_AF=0.0017;AFR_AF=0.0041;VA=1:SLC35E2:ENSG00000215790.2:-:prematureStop:1/3:SLC35E2-001:ENST00000246421.4:801_751_251_R->*	SLC35E2	ENSG00000215790.2	ENST00000246421.4	0.0181	0.87575	0.10615	Tolerant
chr1	2121850	rs145881709	C	T	100	PASS	ERATE=0.0004;AA=C;THETA=0.0004;AN=2184;LDAF=0.0018;VT=SNP;AVGPOST=0.9991;SNPSOURCE=LOWCOV;AC=3;RSQ=0.7641;AF=0.0014;AFR_AF=0.01;VA=1:AL590822.2:ENSG00000269554.1:+:prematureStop:1/1:AL590822.2-201:ENST00000597060.1:543_361_121_R->*	AL590822.2	ENSG00000269554.1	ENST00000597060.1	0.03575	0.70365	0.2606	Tolerant
chr1	2258962	rs141778964	C	T	100	PASS	AVGPOST=1.0000;AA=C;THETA=0.0014;AN=2184;VT=SNP;RSQ=1.0000;LDAF=0.0014;SNPSOURCE=LOWCOV;ERATE=0.0003;AC=3;AF=0.0014;AFR_AF=0.01;VA=1:AL589739.1:ENSG00000269753.1:+:prematureStop:1/1:AL589739.1-201:ENST00000600779.1:462_382_128_Q->*	AL589739.1	ENSG00000269753.1	ENST00000600779.1	0.12325	0.6539	0.22285	Tolerant
chr1	2268242	rs200073693	G	A	100	PASS	AA=g;AC=1;AF=0.0005;AN=2184;AVGPOST=1.0000;ERATE=0.0003;EUR_AF=0.0013;LDAF=0.0005;RSQ=1.0000;SNPSOURCE=EXOME;THETA=0.0011;VT=SNP;VA=1:MORN1:ENSG00000116151.8:-:prematureStop:1/3:MORN1-001:ENST00000378531.3:1494_1084_362_Q->*	MORN1	ENSG00000116151.8	ENST00000378531.3	0.07665	0.34195	0.5814	Recessive
chr1	2451319	.	G	C	100	PASS	AA=G;AC=2;AF=0.0009;AN=2184;ASN_AF=0.0035;AVGPOST=0.9992;ERATE=0.0004;LDAF=0.0010;RSQ=0.6630;SNPSOURCE=EXOME;THETA=0.0005;VT=SNP;VA=1:PANK4:ENSG00000157881.9:-:prematureStop:2/3:PANK4-001:ENST00000378466.3:2322_774_258_Y->*:PANK4-008:ENST00000435556.3:2205_657_219_Y->*	PANK4	ENSG00000157881.9	ENST00000378466.3	0.1531	0.0157	0.8312	Recessive
chr1	3544083	rs151278945	C	T	100	PASS	AVGPOST=1.0000;LDAF=0.0013;AA=C;SNPSOURCE=LOWCOV,EXOME;AN=2184;RSQ=0.9839;VT=SNP;ERATE=0.0003;AC=3;THETA=0.0003;AF=0.0014;EUR_AF=0.0040;VA=1:TPRG1L:ENSG00000158109.10:+:prematureStop:2/2:TPRG1L-002:ENST00000344579.5:642_313_105_R->*:TPRG1L-001:ENST00000378344.2:819_490_164_R->*	TPRG1L	ENSG00000158109.10	ENST00000378344.2	0.0631	0.6057	0.3312	Tolerant
chr1	3670804	rs150091953	T	A	100	PASS	AVGPOST=1.0000;SNPSOURCE=LOWCOV,EXOME;AA=T;AN=2184;THETA=0.0005;VT=SNP;RSQ=1.0000;AC=1;ERATE=0.0003;LDAF=0.0005;AF=0.0005;ASN_AF=0.0017;VA=1:CCDC27:ENSG00000162592.4:+:prematureStop:2/2:CCDC27-001:ENST00000294600.2:1971_441_147_C->*:CCDC27-002:ENST00000462521.2:609_441_147_C->*	CCDC27	ENSG00000162592.4	ENST00000294600.2	0.05905	0.55085	0.3901	Tolerant
chr1	3680362	rs146866117	C	T	100	PASS	AA=C;SNPSOURCE=LOWCOV,EXOME;AN=2184;VT=SNP;AVGPOST=0.9998;AC=1;THETA=0.0194;ERATE=0.0003;RSQ=0.8316;LDAF=0.0005;AF=0.0005;AMR_AF=0.0028;VA=1:CCDC27:ENSG00000162592.4:+:prematureStop:1/2:CCDC27-001:ENST00000294600.2:1971_1414_472_R->*	CCDC27	ENSG00000162592.4	ENST00000294600.2	0.03445	0.75255	0.213	Tolerant
chr1	6166486	rs201561264	G	T	100	PASS	AA=g;AC=1;AF=0.0005;AN=2184;AVGPOST=0.9995;ERATE=0.0003;EUR_AF=0.0013;LDAF=0.0007;RSQ=0.6841;SNPSOURCE=EXOME;THETA=0.0005;VT=SNP;VA=1:CHD5:ENSG00000116254.13:-:prematureStop:1/3:CHD5-001:ENST00000262450.3:5865_5826_1942_Y->*	CHD5	ENSG00000116254.13	ENST00000262450.3	0.4912	0.06375	0.44505	Dominant
chr1	6219446	rs184576673	G	A	100	PASS	THETA=0.0054;AA=G;AN=2184;VT=SNP;RSQ=0.9135;SNPSOURCE=LOWCOV;AC=1;ERATE=0.0003;AVGPOST=0.9999;LDAF=0.0005;AF=0.0005;ASN_AF=0.0017;VA=1:CHD5:ENSG00000116254.13:-:prematureStop:2/3:CHD5-001:ENST00000262450.3:5865_337_113_R->*:CHD5-002:ENST00000496404.1:3678_337_113_R->*	CHD5	ENSG00000116254.13	ENST00000262450.3	0.6013	0.0469	0.3518	Dominant
chr1	6615467	rs149094445	C	T	100	PASS	AA=C;AC=1;AF=0.0005;AFR_AF=0.0020;AN=2184;AVGPOST=0.9999;ERATE=0.0003;LDAF=0.0005;RSQ=0.8642;SNPSOURCE=EXOME;THETA=0.0013;VT=SNP;VA=1:TAS1R1:ENSG00000173662.15:+:prematureStop:3/3:TAS1R1-001:ENST00000333172.6:2526_34_12_Q->*:TAS1R1-004:ENST00000351136.3:1764_34_12_Q->*:TAS1R1-201:ENST00000328191.4:1443_34_12_Q->*	TAS1R1	ENSG00000173662.15	ENST00000333172.6	0.01485	0.86585	0.1193	Tolerant
chr1	6635448	rs140193828	G	A	100	PASS	AA=G;AC=1;AF=0.0005;AN=2184;AVGPOST=0.9995;ERATE=0.0005;EUR_AF=0.0013;LDAF=0.0007;RSQ=0.6714;SNPSOURCE=EXOME;THETA=0.0010;VT=SNP;VA=1:TAS1R1:ENSG00000173662.15:+:prematureStop:2/3:TAS1R1-001:ENST00000333172.6:2526_1256_419_W->*:TAS1R1-201:ENST00000328191.4:1443_1256_419_W->*	TAS1R1	ENSG00000173662.15	ENST00000333172.6	0.0141	0.76315	0.22275	Tolerant
chr1	6639436	rs115030111	G	A	100	PASS	ERATE=0.0004;AVGPOST=1.0000;LDAF=0.0009;THETA=0.0014;SNPSOURCE=LOWCOV,EXOME;AA=G;AN=2184;VT=SNP;RSQ=1.0000;AC=2;AF=0.0009;AFR_AF=0.0041;VA=1:TAS1R1:ENSG00000173662.15:+:prematureStop:2/3:TAS1R1-001:ENST00000333172.6:2526_2318_773_W->*:TAS1R1-004:ENST00000351136.3:1764_1556_519_W->*	TAS1R1	ENSG00000173662.15	ENST00000333172.6	0.02335	0.543	0.43365	Tolerant
chr1	6693057	rs187819489	C	T	100	PASS	AA=C;AN=2184;THETA=0.0005;VT=SNP;RSQ=0.6710;LDAF=0.0006;SNPSOURCE=LOWCOV;AC=1;ERATE=0.0003;AVGPOST=0.9995;AF=0.0005;EUR_AF=0.0013;VA=1:THAP3:ENSG00000041988.11:+:prematureStop:2/3:THAP3-001:ENST00000054650.4:720_640_214_R->*:THAP3-003:ENST00000307896.6:717_637_213_R->*	THAP3	ENSG00000041988.11	ENST00000054650.4	0.2108	0.24665	0.54255	Recessive
chr1	8585820	rs75355390	G	T	100	PASS	AA=G;AN=2184;THETA=0.0005;VT=SNP;AVGPOST=0.9993;LDAF=0.0007;SNPSOURCE=LOWCOV;AC=1;RSQ=0.5681;ERATE=0.0003;AF=0.0005;EUR_AF=0.0013;VA=1:RERE:ENSG00000142599.13:-:prematureStop:1/5:RERE-002:ENST00000377464.1:3897_24_8_C->*	RERE	ENSG00000142599.13	ENST00000377464.1	0.50255	0.0657	0.43175	Dominant
chr1	9079319	rs138210379	T	A	100	PASS	SNPSOURCE=LOWCOV,EXOME;AA=T;AN=2184;THETA=0.0060;RSQ=0.9442;AVGPOST=0.9996;VT=SNP;LDAF=0.0020;AC=4;ERATE=0.0003;AF=0.0018;AFR_AF=0.01;VA=1:SLC2A7:ENSG00000197241.3:-:prematureStop:1/1:SLC2A7-001:ENST00000400906.1:1539_385_129_K->*	SLC2A7	ENSG00000197241.3	ENST00000400906.1	0.02415	0.21545	0.7604	Recessive
chr1	9118247	rs77511432	A	C	100	PASS	AVGPOST=1.0000;SNPSOURCE=LOWCOV,EXOME;AN=2184;VT=SNP;THETA=0.0006;AA=A;LDAF=0.0023;AC=5;RSQ=1.0000;ERATE=0.0003;AF=0.0023;ASN_AF=0.01;AMR_AF=0.0028;VA=1:SLC2A5:ENSG00000142583.13:-:prematureStop:2/4:SLC2A5-001:ENST00000377424.4:1506_96_32_Y->*:SLC2A5-002:ENST00000377414.3:735_96_32_Y->*	SLC2A5	ENSG00000142583.13	ENST00000377424.4	0.0311	0.2326	0.7363	Recessive
chr1	9815240	rs200353490	A	C	100	PASS	AA=A;AC=1;AF=0.0005;AN=2184;ASN_AF=0.0017;AVGPOST=0.9999;ERATE=0.0003;LDAF=0.0005;RSQ=0.9049;SNPSOURCE=EXOME;THETA=0.0004;VT=SNP;VA=1:CLSTN1:ENSG00000171603.12:-:prematureStop:3/3:CLSTN1-002:ENST00000361311.4:2916_342_114_Y->*:CLSTN1-201:ENST00000377288.3:2889_372_124_Y->*:CLSTN1-001:ENST00000377298.4:2946_372_124_Y->*	CLSTN1	ENSG00000171603.12	ENST00000377298.4	0.24645	0.05425	0.6993	Recessive
chr1	11087511	rs200468343	G	A	100	PASS	AA=G;AC=1;AF=0.0005;AMR_AF=0.0028;AN=2184;AVGPOST=1.0000;ERATE=0.0003;LDAF=0.0004;RSQ=0.9500;SNPSOURCE=EXOME;THETA=0.0005;VT=SNP;VA=1:MASP2:ENSG00000009724.12:-:prematureStop:1/2:MASP2-001:ENST00000400897.3:2061_1492_498_R->*	MASP2	ENSG00000009724.12	ENST00000400897.3	0.0918	0.0886	0.8196	Recessive
chr1	11128123	rs141459158	T	A	100	PASS	AVGPOST=1.0000;LDAF=0.0009;RSQ=0.9768;SNPSOURCE=LOWCOV,EXOME;AA=T;AN=2184;VT=SNP;ERATE=0.0003;AC=2;THETA=0.0003;AF=0.0009;AFR_AF=0.0041;VA=1:EXOSC10:ENSG00000171824.9:-:prematureStop:2/4:EXOSC10-002:ENST00000304457.7:2583_2494_832_K->*:EXOSC10-001:ENST00000376936.4:2658_2569_857_K->*	EXOSC10	ENSG00000171824.9	ENST00000376936.4	0.29795	0.20825	0.4938	Recessive
chr1	11253722	rs145750805	G	A	100	PASS	AA=G;AC=1;AF=0.0005;AFR_AF=0.0020;AN=2184;AVGPOST=1.0000;ERATE=0.0003;LDAF=0.0005;RSQ=0.9547;SNPSOURCE=EXOME;THETA=0.0009;VT=SNP;VA=1:ANGPTL7:ENSG00000171819.4:+:prematureStop:1/1:ANGPTL7-001:ENST00000376819.3:1041_563_188_W->*	ANGPTL7	ENSG00000171819.4	ENST00000376819.3	0.05405	0.45155	0.4944	Recessive
chr1	11254607	rs201748440	C	A	100	PASS	AA=C;AC=1;AF=0.0005;AN=2184;ASN_AF=0.0017;AVGPOST=1.0000;ERATE=0.0003;LDAF=0.0005;RSQ=0.9547;SNPSOURCE=EXOME;THETA=0.0005;VT=SNP;VA=1:ANGPTL7:ENSG00000171819.4:+:prematureStop:1/1:ANGPTL7-001:ENST00000376819.3:1041_762_254_Y->*	ANGPTL7	ENSG00000171819.4	ENST00000376819.3	0.0926	0.05	0.8574	Recessive
chr1	11594563	rs146256525	C	T	100	PASS	AA=C;THETA=0.0014;SNPSOURCE=LOWCOV,EXOME;AN=2184;AC=6;VT=SNP;LDAF=0.0030;ERATE=0.0003;AVGPOST=0.9995;RSQ=0.9314;AF=0.0027;AFR_AF=0.01;VA=1:PTCHD2:ENSG00000204624.6:+:prematureStop:1/3:PTCHD2-002:ENST00000304391.6:807_160_54_R->*,1:PTCHD2:ENSG00000204624.6:+:synonymous:2/3:PTCHD2-001:ENST00000294484.6:4179_3501_1167_C->C:PTCHD2-201:ENST00000389575.3:4179_3501_1167_C->C	PTCHD2	ENSG00000204624.6	ENST00000304391.6	0.0386	0.81605	0.14535	Tolerant
chr1	11733885	rs200333801	C	T	100	PASS	AA=C;AC=1;AF=0.0005;AN=2184;ASN_AF=0.0017;AVGPOST=1.0000;ERATE=0.0003;LDAF=0.0005;RSQ=1.0000;SNPSOURCE=EXOME;THETA=0.0002;VT=SNP;VA=1:FBXO6:ENSG00000116663.6:+:prematureStop:1/1:FBXO6-001:ENST00000376753.4:882_859_287_R->*	FBXO6	ENSG00000116663.6	ENST00000376753.4	0.2918	0.263	0.4452	Recessive
chr1	11844289	rs76627351	C	T	100	PASS	ERATE=0.0005;AA=C;AN=2184;AVGPOST=0.9979;VT=SNP;RSQ=0.6667;THETA=0.0012;LDAF=0.0025;SNPSOURCE=LOWCOV;AC=4;AF=0.0018;ASN_AF=0.01;VA=1:C1orf167:ENSG00000215910.3:+:prematureStop:1/2:C1orf167-201:ENST00000433342.1:4422_3136_1046_Q->*	C1orf167	ENSG00000215910.3	ENST00000433342.1	0.0145	0.89605	0.08945	Tolerant
chr1	11844520	rs41275466	C	T	100	PASS	AA=C;AN=2184;AC=26;ERATE=0.0009;RSQ=0.6996;VT=SNP;THETA=0.0006;LDAF=0.0167;SNPSOURCE=LOWCOV;AVGPOST=0.9876;AF=0.01;AMR_AF=0.02;AFR_AF=0.0041;EUR_AF=0.02;VA=1:C1orf167:ENSG00000215910.3:+:prematureStop:1/2:C1orf167-201:ENST00000433342.1:4422_3367_1123_Q->*	C1orf167	ENSG00000215910.3	ENST00000433342.1	0.0181	0.89135	0.09055	Tolerant
chr1	11907439	rs193042707	G	A	100	PASS	AVGPOST=1.0000;SNPSOURCE=LOWCOV,EXOME;AA=G;AN=2184;VT=SNP;THETA=0.0018;RSQ=1.0000;AC=1;ERATE=0.0003;LDAF=0.0005;AF=0.0005;AFR_AF=0.0020;VA=1:NPPA:ENSG00000175206.6:-:prematureStop:2/2:NPPA-001:ENST00000376480.3:456_181_61_Q->*:NPPA-002:ENST00000376476.1:306_31_11_Q->*	NPPA	ENSG00000175206.6	ENST00000376480.3	0.2745	0.14965	0.57585	Recessive
chr1	12033034	rs121913554	C	T	100	PASS	AVGPOST=1.0000;LDAF=0.0004;AA=C;THETA=0.0004;SNPSOURCE=LOWCOV,EXOME;AN=2184;RSQ=0.9500;VT=SNP;AC=1;ERATE=0.0003;AF=0.0005;EUR_AF=0.0013;VA=1:PLOD1:ENSG00000083444.12:+:prematureStop:2/2:PLOD1-001:ENST00000196061.4:2184_2008_670_R->*:PLOD1-201:ENST00000376369.3:2325_2149_717_R->*	PLOD1	ENSG00000083444.12	ENST00000376369.3	0.1349	0.08935	0.77575	Recessive
chr1	12091804	rs200647132	C	T	100	PASS	AA=C;AC=1;AF=0.0005;AN=2184;ASN_AF=0.0017;AVGPOST=1.0000;ERATE=0.0003;LDAF=0.0005;RSQ=0.9547;SNPSOURCE=EXOME;THETA=0.0009;VT=SNP;VA=1:MIIP:ENSG00000116691.6:+:nonsynonymous:1/2:MIIP-001:ENST00000235332.4:1167_1106_369_P->L,1:MIIP:ENSG00000116691.6:+:prematureStop:1/2:MIIP-201:ENST00000436478.2:1077_1009_337_R->*	MIIP	ENSG00000116691.6	ENST00000436478.2	0.0543	0.53285	0.41285	Tolerant
chr1	12405528	rs202180923	C	T	100	PASS	AA=C;AC=1;AF=0.0005;AN=2184;ASN_AF=0.0017;AVGPOST=1.0000;ERATE=0.0003;LDAF=0.0005;RSQ=1.0000;SNPSOURCE=EXOME;THETA=0.0006;VT=SNP;VA=1:VPS13D:ENSG00000048707.9:+:prematureStop:2/5:VPS13D-003:ENST00000356315.4:13092_8908_2970_R->*:VPS13D-001:ENST00000358136.3:13167_8983_2995_R->*	VPS13D	ENSG00000048707.9	ENST00000358136.3	0.2336	0.0233	0.7431	Recessive
chr1	12569064	rs187628393	G	T	100	PASS	AVGPOST=1.0000;SNPSOURCE=LOWCOV,EXOME;AA=G;AN=2184;THETA=0.0008;VT=SNP;RSQ=1.0000;AC=1;ERATE=0.0003;LDAF=0.0005;AF=0.0005;AFR_AF=0.0020;VA=1:VPS13D:ENSG00000048707.9:+:prematureStop:5/5:VPS13D-003:ENST00000356315.4:13092_13078_4360_E->*:VPS13D-001:ENST00000358136.3:13167_13153_4385_E->*:VPS13D-202:ENST00000543766.1:1161_1147_383_E->*:VPS13D-201:ENST00000543710.1:579_565_189_E->*:VPS13D-006:ENST00…	VPS13D	ENSG00000048707.9	ENST00000358136.3	0.25035	0.0531	0.69655	Recessive
chr1	12806478	rs186035456	G	T	100	PASS	AVGPOST=1.0000;SNPSOURCE=LOWCOV,EXOME;AA=G;AN=2184;VT=SNP;THETA=0.0017;RSQ=1.0000;AC=1;ERATE=0.0003;LDAF=0.0005;AF=0.0005;AMR_AF=0.0028;VA=1:C1orf158:ENSG00000157330.5:+:prematureStop:2/2:C1orf158-001:ENST00000288048.5:585_100_34_E->*:C1orf158-002:ENST00000376210.3:471_100_34_E->*	C1orf158	ENSG00000157330.5	ENST00000288048.5	0.0495	0.4016	0.5489	Recessive
chr1	12837658	rs187204759	C	A	100	PASS	ERATE=0.0004;AVGPOST=1.0000;SNPSOURCE=LOWCOV,EXOME;AN=2184;RSQ=0.9844;VT=SNP;AA=.;LDAF=0.0014;THETA=0.0007;AC=3;AF=0.0014;ASN_AF=0.01;VA=1:PRAMEF12:ENSG00000116726.4:+:prematureStop:1/1:PRAMEF12-001:ENST00000357726.4:1452_1368_456_C->*	PRAMEF12	ENSG00000116726.4	ENST00000357726.4	0.0119	0.8443	0.1438	Tolerant
chr1	12907715	rs189811978	G	T	100	PASS	THETA=0.0023;SNPSOURCE=LOWCOV,EXOME;AN=2184;RSQ=0.6996;VT=SNP;AA=.;LDAF=0.0007;AC=1;ERATE=0.0003;AVGPOST=0.9995;AF=0.0005;AFR_AF=0.0020;VA=1:HNRNPCL1:ENSG00000179172.7:-:prematureStop:1/1:HNRNPCL1-001:ENST00000317869.6:882_428_143_S->*	HNRNPCL1	ENSG00000179172.7	ENST00000317869.6	0.1141	0.481	0.4049	Tolerant
chr1	12919041	rs145172813	G	A	100	PASS	THETA=0.0048;AA=G;AN=2184;AC=45;AVGPOST=0.9979;VT=SNP;LDAF=0.0212;RSQ=0.9626;SNPSOURCE=LOWCOV;ERATE=0.0003;AF=0.02;ASN_AF=0.04;AMR_AF=0.01;EUR_AF=0.02;VA=1:PRAMEF2:ENSG00000120952.4:+:prematureStop:1/1:PRAMEF2-001:ENST00000240189.2:1425_177_59_W->*	PRAMEF2	ENSG00000120952.4	ENST00000240189.2	0.03955	0.74765	0.2128	Tolerant
chr1	12919891	rs75411676	G	T	100	PASS	AC=171;AVGPOST=0.9994;LDAF=0.0782;THETA=0.0047;SNPSOURCE=LOWCOV,EXOME;AA=G;AN=2184;VT=SNP;RSQ=0.9965;ERATE=0.0003;AF=0.08;ASN_AF=0.22;AMR_AF=0.03;AFR_AF=0.01;EUR_AF=0.04;VA=1:PRAMEF2:ENSG00000120952.4:+:prematureStop:1/1:PRAMEF2-001:ENST00000240189.2:1425_631_211_E->*	PRAMEF2	ENSG00000120952.4	ENST00000240189.2	0.00085	0.9869	0.01225	Tolerant
chr1	12920087	rs138080274	T	A	100	PASS	AA=T;AC=1;AF=0.0005;AFR_AF=0.0020;AN=2184;AVGPOST=1.0000;ERATE=0.0003;LDAF=0.0005;RSQ=0.9547;SNPSOURCE=EXOME;THETA=0.0009;VT=SNP;VA=1:PRAMEF2:ENSG00000120952.4:+:prematureStop:1/1:PRAMEF2-001:ENST00000240189.2:1425_827_276_L->*	PRAMEF2	ENSG00000120952.4	ENST00000240189.2	0.0237	0.7523	0.224	Tolerant
chr1	12954525	rs138755724	C	T	100	PASS	AN=2184;AVGPOST=0.9893;VT=SNP;AA=.;ERATE=0.0035;RSQ=0.8127;SNPSOURCE=LOWCOV;THETA=0.0134;AC=42;LDAF=0.0224;AF=0.02;ASN_AF=0.01;AMR_AF=0.01;AFR_AF=0.0041;EUR_AF=0.04;VA=1:PRAMEF10:ENSG00000187545.5:-:prematureStop:1/1:PRAMEF10-001:ENST00000235347.4:1425_758_253_W->*	PRAMEF10	ENSG00000187545.5	ENST00000235347.4	0.0721	0.5816	0.3463	Tolerant
chr1	14059374	rs148256671	G	A	100	PASS	AVGPOST=1.0000;SNPSOURCE=LOWCOV,EXOME;AA=G;AN=2184;THETA=0.0005;VT=SNP;AC=1;ERATE=0.0003;RSQ=0.9547;LDAF=0.0005;AF=0.0005;EUR_AF=0.0013;VA=1:PRDM2:ENSG00000116731.18:+:prematureStop:3/7:PRDM2-002:ENST00000376048.5:681_228_76_W->*:PRDM2-001:ENST00000235372.7:5157_228_76_W->*:PRDM2-201:ENST00000311066.5:5049_228_76_W->*	PRDM2	ENSG00000116731.18	ENST00000235372.7	0.3236	0.0763	0.6001	Recessive
chr1	15808805	rs200537312	C	A	100	PASS	AA=c;AC=1;AF=0.0005;AFR_AF=0.0020;AN=2184;AVGPOST=1.0000;ERATE=0.0003;LDAF=0.0004;RSQ=0.9500;SNPSOURCE=EXOME;THETA=0.0001;VT=SNP;VA=1:CELA2B:ENSG00000215704.5:+:prematureStop:1/1:CELA2B-001:ENST00000375910.3:810_273_91_Y->*	CELA2B	ENSG00000215704.5	ENST00000375910.3	0.0505	0.3847	0.5648	Recessive
chr1	16349169	rs202069201	C	T	100	PASS	AA=C;AC=1;AF=0.0005;AN=2184;AVGPOST=0.9997;ERATE=0.0003;EUR_AF=0.0013;LDAF=0.0006;RSQ=0.7805;SNPSOURCE=EXOME;THETA=0.0005;VT=SNP;VA=1:CLCNKA:ENSG00000186510.7:+:prematureStop:4/4:CLCNKA-001:ENST00000331433.4:2064_55_19_Q->*:CLCNKA-002:ENST00000375692.1:2061_55_19_Q->*:CLCNKA-201:ENST00000420078.1:2061_55_19_Q->*:CLCNKA-007:ENST00000439316.2:1935_55_19_Q->*	CLCNKA	ENSG00000186510.7	ENST00000331433.4	0.0316	0.26625	0.70215	Recessive
chr1	16354556	rs139738448	C	T	100	PASS	AVGPOST=1.0000;AA=C;THETA=0.0004;SNPSOURCE=LOWCOV,EXOME;AN=2184;VT=SNP;RSQ=1.0000;LDAF=0.0014;ERATE=0.0003;AC=3;AF=0.0014;AMR_AF=0.0028;EUR_AF=0.0026;VA=1:CLCNKA:ENSG00000186510.7:+:prematureStop:4/4:CLCNKA-001:ENST00000331433.4:2064_910_304_R->*:CLCNKA-002:ENST00000375692.1:2061_910_304_R->*:CLCNKA-201:ENST00000420078.1:2061_910_304_R->*:CLCNKA-007:ENST00000439316.2:1935_781_261_R->*	CLCNKA	ENSG00000186510.7	ENST00000331433.4	0.0124	0.68685	0.30075	Tolerant
chr1	16371075	rs200835418	C	T	100	PASS	AA=c;AC=1;AF=0.0005;AMR_AF=0.0028;AN=2184;AVGPOST=0.9999;ERATE=0.0003;LDAF=0.0005;RSQ=0.9181;SNPSOURCE=EXOME;THETA=0.0008;VT=SNP;VA=1:CLCNKB:ENSG00000184908.13:+:prematureStop:1/2:CLCNKB-001:ENST00000375679.4:2064_88_30_R->*	CLCNKB	ENSG00000184908.13	ENST00000375679.4	0.0398	0.28675	0.67345	Recessive
chr1	16534580	rs201803513	G	A	100	PASS	AA=G;AC=1;AF=0.0005;AN=2184;ASN_AF=0.0017;AVGPOST=0.9999;ERATE=0.0003;LDAF=0.0005;RSQ=0.9049;SNPSOURCE=EXOME;THETA=0.0004;VT=SNP;VA=1:ARHGEF19:ENSG00000142632.11:-:prematureStop:2/2:ARHGEF19-001:ENST00000270747.3:2409_553_185_R->*:ARHGEF19-002:ENST00000421561.1:1509_553_185_R->*	ARHGEF19	ENSG00000142632.11	ENST00000270747.3	0.32445	0.03915	0.6364	Recessive
chr1	16725271	rs117944955	G	A	100	PASS	AVGPOST=1.0000;SNPSOURCE=LOWCOV,EXOME;AA=G;AN=2184;LDAF=0.0110;THETA=0.0005;VT=SNP;AC=24;ERATE=0.0003;RSQ=0.9980;AF=0.01;ASN_AF=0.04;VA=1:SPATA21:ENSG00000187144.7:-:prematureStop:2/3:SPATA21-001:ENST00000335496.1:1410_1399_467_R->*:SPATA21-201:ENST00000540400.1:1341_1330_444_R->*	SPATA21	ENSG00000187144.7	ENST00000335496.1	0.02355	0.78805	0.1884	Tolerant
chr1	17273397	rs140906244	C	T	100	PASS	AA=C;LDAF=0.0035;AN=2184;RSQ=0.6011;VT=SNP;ERATE=0.0010;AC=5;SNPSOURCE=LOWCOV;AVGPOST=0.9968;THETA=0.0007;AF=0.0023;AMR_AF=0.0028;AFR_AF=0.01;EUR_AF=0.0013;VA=1:CROCC:ENSG00000058453.12:+:prematureStop:1/1:CROCC-001:ENST00000375541.5:6054_2425_809_R->*	CROCC	ENSG00000058453.12	ENST00000375541.5	0.07515	0.46945	0.4554	Tolerant
chr1	17359573	rs74315366	G	A	100	PASS	AA=G;AC=1;AF=0.0005;AN=2184;AVGPOST=1.0000;ERATE=0.0003;EUR_AF=0.0013;LDAF=0.0005;RSQ=1.0000;SNPSOURCE=EXOME;THETA=0.0004;VT=SNP;VA=1:SDHB:ENSG00000117118.5:-:prematureStop:1/1:SDHB-001:ENST00000375499.3:843_268_90_R->*	SDHB	ENSG00000117118.5	ENST00000375499.3	0.2235	0.02965	0.74685	Recessive
chr1	17410253	rs142403504	G	A	100	PASS	AA=G;AC=1;AF=0.0005;AN=2184;AVGPOST=1.0000;ERATE=0.0003;EUR_AF=0.0013;LDAF=0.0005;RSQ=1.0000;SNPSOURCE=EXOME;THETA=0.0004;VT=SNP;VA=1:PADI2:ENSG00000117115.8:-:prematureStop:3/3:PADI2-001:ENST00000375486.4:1998_1018_340_Q->*:PADI2-201:ENST00000444885.2:1650_670_224_Q->*:PADI2-004:ENST00000375481.1:1314_1018_340_Q->*	PADI2	ENSG00000117115.8	ENST00000375486.4	0.03615	0.68395	0.2799	Tolerant
chr1	17413021	rs202113399	C	T	100	PASS	AA=C;AC=1;AF=0.0005;AN=2184;ASN_AF=0.0017;AVGPOST=0.9997;ERATE=0.0004;LDAF=0.0005;RSQ=0.7323;SNPSOURCE=EXOME;THETA=0.0046;VT=SNP;VA=1:PADI2:ENSG00000117115.8:-:nonsynonymous:2/3:PADI2-001:ENST00000375486.4:1998_829_277_A->T:PADI2-004:ENST00000375481.1:1314_829_277_A->T,1:PADI2:ENSG00000117115.8:-:prematureStop:1/3:PADI2-201:ENST00000444885.2:1650_585_195_W->*	PADI2	ENSG00000117115.8	ENST00000444885.2	0.0898	0.0666	0.8436	Recessive
chr1	17983083	rs200250483	C	T	100	PASS	AA=C;AC=1;AF=0.0005;AN=2184;ASN_AF=0.0017;AVGPOST=1.0000;ERATE=0.0003;LDAF=0.0005;RSQ=1.0000;SNPSOURCE=EXOME;THETA=0.0006;VT=SNP;VA=1:ARHGEF10L:ENSG00000074964.12:+:prematureStop:6/7:ARHGEF10L-001:ENST00000361221.3:3840_2740_914_Q->*:ARHGEF10L-003:ENST00000375415.1:3723_2623_875_Q->*:ARHGEF10L-204:ENST00000452522.1:3723_2623_875_Q->*:ARHGEF10L-203:ENST00000434513.1:3204_2725_909_Q->*:ARHGEF10L-20…	ARHGEF10L	ENSG00000074964.12	ENST00000361221.3	0.27335	0.05795	0.6687	Recessive
chr1	18808229	rs115859684	C	T	100	PASS	AVGPOST=1.0000;AA=C;SNPSOURCE=LOWCOV,EXOME;AN=2184;AC=8;LDAF=0.0037;VT=SNP;RSQ=1.0000;THETA=0.0013;ERATE=0.0003;AF=0.0037;AFR_AF=0.02;VA=1:KLHDC7A:ENSG00000179023.7:+:prematureStop:1/1:KLHDC7A-001:ENST00000400664.1:2334_754_252_Q->*	KLHDC7A	ENSG00000179023.7	ENST00000400664.1	0.0137	0.91005	0.07625	Tolerant
chr1	19062455	rs201625797	C	A	100	PASS	AA=C;AC=1;AF=0.0005;AN=2184;ASN_AF=0.0017;AVGPOST=1.0000;ERATE=0.0003;LDAF=0.0005;RSQ=0.9547;SNPSOURCE=EXOME;THETA=0.0008;VT=SNP;VA=1:PAX7:ENSG00000009709.7:+:prematureStop:2/3:PAX7-001:ENST00000375375.3:1563_1485_495_Y->*:PAX7-003:ENST00000400661.3:1557_1479_493_Y->*	PAX7	ENSG00000009709.7	ENST00000375375.3	0.37925	0.2155	0.40525	Recessive
chr1	19184002	rs199960202	G	T	100	PASS	AA=N;AC=1;AF=0.0005;AMR_AF=0.0028;AN=2184;AVGPOST=1.0000;ERATE=0.0003;LDAF=0.0004;RSQ=0.9500;SNPSOURCE=EXOME;THETA=0.0004;VT=SNP;VA=1:TAS1R2:ENSG00000179002.5:-:prematureStop:1/1:TAS1R2-001:ENST00000375371.3:2520_306_102_C->*	TAS1R2	ENSG00000179002.5	ENST00000375371.3	0.0396	0.2679	0.6925	Recessive
chr1	19597370	rs115063329	G	A	100	PASS	THETA=0.0004;SNPSOURCE=LOWCOV,EXOME;AA=G;AN=2184;VT=SNP;RSQ=0.9852;AC=14;AVGPOST=0.9998;LDAF=0.0065;ERATE=0.0003;AF=0.01;AMR_AF=0.01;AFR_AF=0.02;VA=1:AKR7L:ENSG00000211454.9:-:prematureStop:1/2:AKR7L-001:ENST00000429712.1:996_274_92_R->*	AKR7L	ENSG00000211454.9	ENST00000429712.1	0.0056	0.9325	0.0619	Tolerant
chr1	19612774	rs138113288	G	A	100	PASS	AVGPOST=1.0000;SNPSOURCE=LOWCOV,EXOME;AA=G;AN=2184;VT=SNP;THETA=0.0006;RSQ=1.0000;AC=1;ERATE=0.0003;LDAF=0.0005;AF=0.0005;AFR_AF=0.0020;VA=1:AKR7A3:ENSG00000162482.4:-:prematureStop:1/1:AKR7A3-001:ENST00000361640.4:996_307_103_Q->*	AKR7A3	ENSG00000162482.4	ENST00000361640.4	0.06145	0.3107	0.62785	Recessive
chr1	20063896	rs201036489	G	T	100	PASS	AA=G;AC=1;AF=0.0005;AN=2184;ASN_AF=0.0017;AVGPOST=1.0000;ERATE=0.0003;LDAF=0.0005;RSQ=1.0000;SNPSOURCE=EXOME;THETA=0.0007;VT=SNP;VA=1:TMCO4:ENSG00000162542.9:-:prematureStop:3/3:TMCO4-002:ENST00000375127.1:1743_1233_411_Y->*:TMCO4-001:ENST00000294543.6:1905_1233_411_Y->*:TMCO4-201:ENST00000375122.2:1785_1113_371_Y->*	TMCO4	ENSG00000162542.9	ENST00000294543.6	0.038	0.11735	0.84465	Recessive
chr1	20072127	rs140939906	G	A	100	PASS	AA=G;AC=1;AF=0.0005;AN=2184;ASN_AF=0.0017;AVGPOST=0.9999;ERATE=0.0003;LDAF=0.0005;RSQ=0.9049;SNPSOURCE=EXOME;THETA=0.0005;VT=SNP;VA=1:TMCO4:ENSG00000162542.9:-:prematureStop:2/3:TMCO4-002:ENST00000375127.1:1743_775_259_R->*:TMCO4-001:ENST00000294543.6:1905_775_259_R->*	TMCO4	ENSG00000162542.9	ENST00000294543.6	0.02715	0.23525	0.7376	Recessive
chr1	20232954	rs191701178	C	T	100	PASS	AVGPOST=1.0000;AA=C;SNPSOURCE=LOWCOV,EXOME;AN=2184;VT=SNP;RSQ=1.0000;AC=1;ERATE=0.0003;LDAF=0.0005;THETA=0.0003;AF=0.0005;AMR_AF=0.0028;VA=1:OTUD3:ENSG00000169914.5:+:prematureStop:1/1:OTUD3-001:ENST00000375120.3:1197_865_289_R->*	OTUD3	ENSG00000169914.5	ENST00000375120.3	0.13535	0.05715	0.8075	Recessive
chr1	20412692	rs200954922	C	T	100	PASS	AA=C;AC=1;AF=0.0005;AN=2184;ASN_AF=0.0017;AVGPOST=1.0000;ERATE=0.0003;LDAF=0.0004;RSQ=0.9500;SNPSOURCE=EXOME;THETA=0.0007;VT=SNP;VA=1:PLA2G5:ENSG00000127472.6:+:prematureStop:1/1:PLA2G5-001:ENST00000375108.3:417_157_53_R->*	PLA2G5	ENSG00000127472.6	ENST00000375108.3	0.04225	0.121	0.83675	Recessive
chr1	20501582	rs12139100	G	A	100	PASS	AA=G;AN=2184;AC=403;THETA=0.0005;VT=SNP;RSQ=0.9983;LDAF=0.1846;SNPSOURCE=LOWCOV;ERATE=0.0003;AVGPOST=0.9995;AF=0.18;ASN_AF=0.16;AMR_AF=0.12;AFR_AF=0.24;EUR_AF=0.19;VA=1:PLA2G2C:ENSG00000187980.6:-:prematureStop:2/2:PLA2G2C-001:ENST00000429261.2:450_97_33_R->*:PLA2G2C-201:ENST00000247992.5:453_106_36_R->*	PLA2G2C	ENSG00000187980.6	ENST00000247992.5	0.00245	0.9829	0.01465	Tolerant
chr1	20517763	rs142831657	C	T	100	PASS	AVGPOST=1.0000;LDAF=0.0009;AA=C;RSQ=0.9768;SNPSOURCE=LOWCOV,EXOME;AN=2184;VT=SNP;THETA=0.0011;ERATE=0.0003;AC=2;AF=0.0009;EUR_AF=0.0026;VA=1:UBXN10:ENSG00000162543.5:+:prematureStop:1/1:UBXN10-001:ENST00000375099.3:843_709_237_R->*	UBXN10	ENSG00000162543.5	ENST00000375099.3	0.2027	0.39175	0.40555	Recessive
chr1	20641061	rs184297786	G	A	100	PASS	ERATE=0.0005;LDAF=0.0013;AA=G;AN=2184;THETA=0.0008;VT=SNP;AVGPOST=0.9988;SNPSOURCE=LOWCOV;AC=2;RSQ=0.6177;AF=0.0009;AMR_AF=0.01;VA=1:VWA5B1:ENSG00000158816.11:+:nonsynonymous:4/6:VWA5B1-201:ENST00000289815.8:3570_539_180_G->D:VWA5B1-001:ENST00000375079.2:3663_539_180_G->D:VWA5B1-203:ENST00000375083.4:3051_539_180_G->D:VWA5B1-002:ENST00000473325.1:897_539_180_G->D,1:VWA5B1:ENSG00000158816.11:+:pre…	VWA5B1	ENSG00000158816.11	ENST00000485375.2	0.04585	0.2944	0.65975	Recessive
chr1	20656766	rs61746771	C	T	100	PASS	ERATE=0.0004;AA=C;LDAF=0.0071;AN=2184;RSQ=0.9689;VT=SNP;AC=15;SNPSOURCE=LOWCOV;THETA=0.0042;AVGPOST=0.9995;AF=0.01;AMR_AF=0.0028;AFR_AF=0.03;VA=1:VWA5B1:ENSG00000158816.11:+:prematureStop:4/6:VWA5B1-201:ENST00000289815.8:3570_1348_450_Q->*:VWA5B1-001:ENST00000375079.2:3663_1348_450_Q->*:VWA5B1-203:ENST00000375083.4:3051_1348_450_Q->*:VWA5B1-202:ENST00000289825.4:1344_499_167_Q->*	VWA5B1	ENSG00000158816.11	ENST00000375079.2	0.0188	0.7583	0.2229	Tolerant
chr1	20975602	rs45539432	C	T	100	PASS	RSQ=0.9049;AA=C;THETA=0.0002;AN=2184;VT=SNP;SNPSOURCE=LOWCOV;AC=1;ERATE=0.0003;AVGPOST=0.9999;LDAF=0.0005;AF=0.0005;EUR_AF=0.0013;VA=1:PINK1:ENSG00000158828.5:+:prematureStop:1/1:PINK1-001:ENST00000321556.4:1746_1366_456_Q->*	PINK1	ENSG00000158828.5	ENST00000321556.4	0.21895	0.0704	0.71065	Recessive
chr1	21030967	rs114221851	G	A	100	PASS	SNPSOURCE=LOWCOV,EXOME;AA=G;AN=2184;THETA=0.0005;VT=SNP;RSQ=0.9135;AC=1;ERATE=0.0003;AVGPOST=0.9999;LDAF=0.0005;AF=0.0005;ASN_AF=0.0017;VA=1:KIF17:ENSG00000117245.8:-:prematureStop:3/3:KIF17-009:ENST00000247986.2:3090_1096_366_Q->*:KIF17-004:ENST00000400463.3:3087_1096_366_Q->*:KIF17-001:ENST00000375044.1:2790_796_266_Q->*	KIF17	ENSG00000117245.8	ENST00000247986.2	0.1147	0.17125	0.71405	Recessive
chr1	21800052	rs202196655	G	A	100	PASS	AA=.;AC=1;AF=0.0005;AFR_AF=0.0020;AN=2184;AVGPOST=1.0000;ERATE=0.0002;LDAF=0.0005;RSQ=0.9547;SNPSOURCE=EXOME;THETA=0.0004;VT=SNP;VA=1:NBPF3:ENSG00000142794.13:+:prematureStop:4/4:NBPF3-201:ENST00000318249.5:1902_914_305_W->*:NBPF3-002:ENST00000342104.5:1866_914_305_W->*:NBPF3-202:ENST00000454000.2:1692_704_235_W->*:NBPF3-001:ENST00000318220.6:1734_746_249_W->*	NBPF3	ENSG00000142794.13	ENST00000318249.5	0.0428	0.6507	0.3065	Tolerant
chr1	21804734	rs201803384	C	T	100	PASS	AA=.;AC=1;AF=0.0005;AN=2184;ASN_AF=0.0017;AVGPOST=0.9999;ERATE=0.0002;LDAF=0.0005;RSQ=0.8890;SNPSOURCE=EXOME;THETA=0.0005;VT=SNP;VA=1:NBPF3:ENSG00000142794.13:+:prematureStop:3/4:NBPF3-201:ENST00000318249.5:1902_1090_364_Q->*:NBPF3-202:ENST00000454000.2:1692_880_294_Q->*:NBPF3-001:ENST00000318220.6:1734_922_308_Q->*	NBPF3	ENSG00000142794.13	ENST00000318249.5	0.04365	0.65555	0.3008	Tolerant
chr1	22169859	rs192525833	C	A	100	PASS	AVGPOST=1.0000;AA=C;AN=2184;VT=SNP;SNPSOURCE=LOWCOV;AC=1;ERATE=0.0002;RSQ=0.9547;LDAF=0.0005;THETA=0.0003;AF=0.0005;EUR_AF=0.0013;VA=1:HSPG2:ENSG00000142798.12:-:prematureStop:1/2:HSPG2-001:ENST00000374695.3:13176_8689_2897_G->*	HSPG2	ENSG00000142798.12	ENST00000374695.3	0.48475	0.00965	0.5056	Recessive
chr1	22828884	rs200318921	G	T	100	PASS	AA=G;AC=1;AF=0.0005;AN=2184;AVGPOST=1.0000;ERATE=0.0003;EUR_AF=0.0013;LDAF=0.0004;RSQ=0.9500;SNPSOURCE=EXOME;THETA=0.0003;VT=SNP;VA=1:ZBTB40:ENSG00000184677.12:+:prematureStop:2/3:ZBTB40-001:ENST00000375647.4:3720_1117_373_E->*:ZBTB40-202:ENST00000404138.1:3720_1117_373_E->*	ZBTB40	ENSG00000184677.12	ENST00000375647.4	0.0652	0.03335	0.90145	Recessive
chr1	23240250	rs76826147	A	T	100	PASS	AVGPOST=1.0000;AN=2184;LDAF=0.0124;THETA=0.0005;VT=SNP;RSQ=0.9983;AA=A;SNPSOURCE=LOWCOV;AC=27;ERATE=0.0007;AF=0.01;AMR_AF=0.01;AFR_AF=0.05;VA=1:EPHB2:ENSG00000133216.12:+:prematureStop:1/5:EPHB2-001:ENST00000400191.3:3168_3055_1019_K->*	EPHB2	ENSG00000133216.12	ENST00000400191.3	0.02875	0.93625	0.035	Tolerant
chr1	23280491	rs138431960	G	T	100	PASS	ERATE=0.0004;AA=G;AN=2184;VT=SNP;AC=24;AVGPOST=0.9980;SNPSOURCE=LOWCOV;RSQ=0.9244;LDAF=0.0115;THETA=0.0003;AF=0.01;AMR_AF=0.02;EUR_AF=0.02;VA=1:LACTBL1:ENSG00000215906.4:-:prematureStop:1/1:LACTBL1-001:ENST00000426928.2:1641_686_229_S->*	LACTBL1	ENSG00000215906.4	ENST00000426928.2	0.0374	0.6317	0.3309	Tolerant
chr1	23415426	rs138641371	G	A	100	PASS	AVGPOST=1.0000;LDAF=0.0009;SNPSOURCE=LOWCOV,EXOME;AA=G;AN=2184;VT=SNP;THETA=0.0017;RSQ=1.0000;ERATE=0.0003;AC=2;AF=0.0009;ASN_AF=0.0035;VA=1:LUZP1:ENSG00000169641.9:-:prematureStop:3/4:LUZP1-002:ENST00000302291.4:3231_3193_1065_R->*:LUZP1-201:ENST00000374623.3:3231_3193_1065_R->*:LUZP1-202:ENST00000418342.1:3231_3193_1065_R->*	LUZP1	ENSG00000169641.9	ENST00000302291.4	0.10725	0.22795	0.6648	Recessive
chr1	23418104	rs200873130	G	T	100	PASS	AA=G;AC=1;AF=0.0005;AN=2184;ASN_AF=0.0017;AVGPOST=1.0000;ERATE=0.0003;LDAF=0.0004;RSQ=0.9500;SNPSOURCE=EXOME;THETA=0.0005;VT=SNP;VA=1:LUZP1:ENSG00000169641.9:-:prematureStop:4/4:LUZP1-002:ENST00000302291.4:3231_2651_884_S->*:LUZP1-201:ENST00000374623.3:3231_2651_884_S->*:LUZP1-202:ENST00000418342.1:3231_2651_884_S->*:LUZP1-001:ENST00000314174.5:3081_2651_884_S->*	LUZP1	ENSG00000169641.9	ENST00000302291.4	0.21345	0.08905	0.6975	Recessive
chr1	23696092	rs187125393	C	A	100	PASS	AVGPOST=1.0000;LDAF=0.0009;AA=C;THETA=0.0004;AN=2184;VT=SNP;RSQ=1.0000;SNPSOURCE=LOWCOV;ERATE=0.0003;AC=2;AF=0.0009;ASN_AF=0.0035;VA=1:C1orf213:ENSG00000249087.3:+:prematureStop:1/4:C1orf213-201:ENST00000335648.3:381_302_101_S->*	C1orf213	ENSG00000249087.3	ENST00000335648.3	0.0731	0.42105	0.50585	Recessive
chr1	23743767	rs188171734	T	A	100	PASS	AVGPOST=1.0000;SNPSOURCE=LOWCOV,EXOME;AA=T;AN=2184;THETA=0.0005;VT=SNP;AC=1;ERATE=0.0003;RSQ=0.9547;LDAF=0.0005;AF=0.0005;AFR_AF=0.0020;VA=1:TCEA3:ENSG00000204219.5:-:prematureStop:2/2:TCEA3-001:ENST00000450454.2:1047_355_119_K->*:TCEA3-201:ENST00000374601.3:465_355_119_K->*	TCEA3	ENSG00000204219.5	ENST00000450454.2	0.17045	0.22055	0.609	Recessive
chr1	24201717	rs150233022	G	A	100	PASS	AA=G;AC=1;AF=0.0005;AN=2184;ASN_AF=0.0017;AVGPOST=1.0000;ERATE=0.0003;LDAF=0.0004;RSQ=0.9500;SNPSOURCE=EXOME;THETA=0.0005;VT=SNP;VA=1:CNR2:ENSG00000188822.6:-:prematureStop:2/2:CNR2-001:ENST00000374472.4:1083_391_131_R->*:CNR2-201:ENST00000536471.1:1083_391_131_R->*	CNR2	ENSG00000188822.6	ENST00000374472.4	0.0474	0.3454	0.6072	Recessive
chr1	24397702	rs183674235	G	A	100	PASS	SNPSOURCE=LOWCOV,EXOME;AA=G;AN=2184;THETA=0.0005;LDAF=0.0010;VT=SNP;AVGPOST=0.9998;RSQ=0.9135;ERATE=0.0003;AC=2;AF=0.0009;EUR_AF=0.0026;VA=1:MYOM3:ENSG00000142661.13:-:prematureStop:3/4:MYOM3-202:ENST00000330966.7:4323_3058_1020_R->*:MYOM3-001:ENST00000374434.3:4314_3055_1019_R->*:MYOM3-201:ENST00000329601.7:3645_3055_1019_R->*	MYOM3	ENSG00000142661.13	ENST00000330966.7	0.069	0.22955	0.70145	Recessive
chr1	24432540	rs143187236	C	A	100	PASS	AA=C;THETA=0.0004;SNPSOURCE=LOWCOV,EXOME;AN=2184;AVGPOST=0.9990;VT=SNP;AC=10;RSQ=0.9144;LDAF=0.0049;ERATE=0.0003;AF=0.0046;ASN_AF=0.02;VA=1:MYOM3:ENSG00000142661.13:-:prematureStop:3/4:MYOM3-202:ENST00000330966.7:4323_433_145_E->*:MYOM3-001:ENST00000374434.3:4314_430_144_E->*:MYOM3-201:ENST00000329601.7:3645_430_144_E->*	MYOM3	ENSG00000142661.13	ENST00000330966.7	0.0336	0.66865	0.29775	Tolerant
chr1	24488049	rs184676336	C	A	100	PASS	AVGPOST=0.9963;LDAF=0.0041;AA=C;SNPSOURCE=LOWCOV,EXOME;AN=2184;RSQ=0.6820;VT=SNP;THETA=0.0006;AC=5;ERATE=0.0037;AF=0.0023;AFR_AF=0.0041;EUR_AF=0.0040;VA=1:IFNLR1:ENSG00000185436.7:-:prematureStop:5/5:IFNLR1-001:ENST00000327535.1:1563_493_165_E->*:IFNLR1-002:ENST00000374421.3:1476_493_165_E->*:IFNLR1-003:ENST00000327575.2:735_493_165_E->*:IFNLR1-005:ENST00000374419.1:558_244_82_E->*:IFNLR1-004:ENS…	IFNLR1	ENSG00000185436.7	ENST00000327535.1	0.07135	0.16605	0.7626	Recessive
chr1	25629818	rs141833592	T	G	100	PASS	AA=.;AC=31;AF=0.01;AFR_AF=0.05;AMR_AF=0.01;AN=2184;AVGPOST=0.9996;ERATE=0.0003;LDAF=0.0142;RSQ=0.9892;SNPSOURCE=EXOME;THETA=0.0022;VT=SNP;VA=1:RHD:ENSG00000187010.14:+:prematureStop:7/7:RHD-008:ENST00000342055.5:1482_807_269_Y->*:RHD-007:ENST00000568195.1:1392_807_269_Y->*:RHD-006:ENST00000357542.4:1191_807_269_Y->*:RHD-005:ENST00000417538.2:1137_807_269_Y->*:RHD-001:ENST00000328664.4:1254_807_26…	RHD	ENSG00000187010.14	ENST00000342055.5	0.0033	0.976	0.0207	Tolerant
chr1	25696992	rs630612	A	T	100	PASS	RSQ=0.6104;LDAF=0.0067;AN=2184;AVGPOST=0.9934;VT=SNP;AA=.;THETA=0.0072;ERATE=0.0035;AC=9;SNPSOURCE=LOWCOV;AF=0.0041;ASN_AF=0.0035;AMR_AF=0.0028;AFR_AF=0.0020;EUR_AF=0.01;VA=1:RHCE:ENSG00000188672.12:-:nonsynonymous:5/11:RHCE-001:ENST00000294413.7:1254_1193_398_V->E:RHCE-023:ENST00000346452.4:801_740_247_V->E:RHCE-205:ENST00000455194.1:939_878_293_V->E:RHCE-005:ENST00000349320.3:1206_1145_382_V->E…	RHCE	ENSG00000188672.12	ENST00000243186.6	0.05165	0.59985	0.3485	Tolerant
chr1	26508997	rs2802347	C	T	100	PASS	ERATE=0.0004;AA=C;RSQ=0.9988;LDAF=0.0494;SNPSOURCE=LOWCOV,EXOME;AN=2184;VT=SNP;THETA=0.0006;AC=108;AVGPOST=0.9999;AF=0.05;AMR_AF=0.03;AFR_AF=0.20;VA=1:CNKSR1:ENSG00000142675.12:+:prematureStop:1/6:CNKSR1-002:ENST00000482227.1:690_541_181_Q->*,1:CNKSR1:ENSG00000142675.12:+:synonymous:3/6:CNKSR1-001:ENST00000361530.6:2142_546_182_H->H:CNKSR1-007:ENST00000374253.5:2163_546_182_H->H:CNKSR1-011:ENST00…	CNKSR1	ENSG00000142675.12	ENST00000482227.1	0.01035	0.9543	0.03535	Tolerant
chr1	26514762	rs79038190	C	T	100	PASS	AVGPOST=1.0000;AA=C;SNPSOURCE=LOWCOV,EXOME;AN=2184;VT=SNP;THETA=0.0006;LDAF=0.0023;AC=5;RSQ=1.0000;ERATE=0.0003;AF=0.0023;AFR_AF=0.01;VA=1:CNKSR1:ENSG00000142675.12:+:prematureStop:3/6:CNKSR1-001:ENST00000361530.6:2142_1492_498_Q->*:CNKSR1-007:ENST00000374253.5:2163_1513_505_Q->*:CNKSR1-003:ENST00000531191.1:1368_718_240_Q->*	CNKSR1	ENSG00000142675.12	ENST00000374253.5	0.0328	0.83345	0.13375	Tolerant
chr1	26689537	rs201344522	C	A	100	PASS	AA=C;AC=1;AF=0.0005;AN=2184;ASN_AF=0.0017;AVGPOST=1.0000;ERATE=0.0003;LDAF=0.0004;RSQ=0.9500;SNPSOURCE=EXOME;THETA=0.0003;VT=SNP;VA=1:ZNF683:ENSG00000176083.13:-:prematureStop:4/4:ZNF683-001:ENST00000349618.3:1515_1123_375_E->*:ZNF683-201:ENST00000374204.1:1515_1123_375_E->*:ZNF683-002:ENST00000403843.1:1575_1123_375_E->*:ZNF683-202:ENST00000436292.1:1575_1123_375_E->*	ZNF683	ENSG00000176083.13	ENST00000403843.1	0.06225	0.36845	0.5693	Recessive
chr1	27120626	rs139246652	C	T	100	PASS	AC=7;AVGPOST=1.0000;SNPSOURCE=LOWCOV,EXOME;AN=2184;LDAF=0.0032;VT=SNP;AA=c;RSQ=1.0000;THETA=0.0020;ERATE=0.0003;AF=0.0032;AFR_AF=0.01;VA=1:PIGV:ENSG00000060642.6:+:nonsynonymous:3/4:PIGV-001:ENST00000078527.4:1482_101_34_P->L:PIGV-002:ENST00000374145.1:1482_101_34_P->L:PIGV-004:ENST00000472757.1:225_101_34_P->L,1:PIGV:ENSG00000060642.6:+:prematureStop:1/4:PIGV-201:ENST00000449950.2:798_13_5_Q->*	PIGV	ENSG00000060642.6	ENST00000449950.2	0.0183	0.8484	0.1333	Tolerant
chr1	27120964	rs185641230	C	T	100	PASS	ERATE=0.0004;AVGPOST=1.0000;THETA=0.0044;SNPSOURCE=LOWCOV,EXOME;AN=2184;VT=SNP;AA=c;AC=1;RSQ=0.9547;LDAF=0.0005;AF=0.0005;EUR_AF=0.0013;VA=1:PIGV:ENSG00000060642.6:+:prematureStop:2/4:PIGV-001:ENST00000078527.4:1482_439_147_Q->*:PIGV-002:ENST00000374145.1:1482_439_147_Q->*	PIGV	ENSG00000060642.6	ENST00000078527.4	0.0842	0.05295	0.86285	Recessive
chr1	27121094	rs202211728	G	A	100	PASS	AA=g;AC=1;AF=0.0005;AN=2184;ASN_AF=0.0017;AVGPOST=1.0000;ERATE=0.0003;LDAF=0.0005;RSQ=1.0000;SNPSOURCE=EXOME;THETA=0.0008;VT=SNP;VA=1:PIGV:ENSG00000060642.6:+:prematureStop:2/4:PIGV-001:ENST00000078527.4:1482_569_190_W->*:PIGV-002:ENST00000374145.1:1482_569_190_W->*	PIGV	ENSG00000060642.6	ENST00000078527.4	0.0877	0.0523	0.86	Recessive
chr1	27240167	rs150160927	G	A	100	PASS	SNPSOURCE=LOWCOV,EXOME;AA=G;AN=2184;RSQ=0.6402;LDAF=0.0010;VT=SNP;AVGPOST=0.9991;THETA=0.0016;ERATE=0.0003;AC=2;AF=0.0009;EUR_AF=0.0026;VA=1:NR0B2:ENSG00000131910.4:-:prematureStop:1/1:NR0B2-001:ENST00000254227.3:774_265_89_Q->*	NR0B2	ENSG00000131910.4	ENST00000254227.3	0.827	0.05315	0.11985	Dominant
chr1	27683163	rs192884106	G	A	100	PASS	RSQ=0.9049;SNPSOURCE=LOWCOV,EXOME;AA=G;AN=2184;VT=SNP;AC=1;THETA=0.0042;ERATE=0.0003;AVGPOST=0.9999;LDAF=0.0005;AF=0.0005;AMR_AF=0.0028;VA=1:MAP3K6:ENSG00000142733.10:-:prematureStop:3/3:MAP3K6-007:ENST00000357582.2:3867_3442_1148_Q->*:MAP3K6-008:ENST00000374040.3:3843_3418_1140_Q->*:MAP3K6-001:ENST00000493901.1:3867_3442_1148_Q->*	MAP3K6	ENSG00000142733.10	ENST00000357582.2	0.12405	0.24535	0.6306	Recessive
chr1	28920448	rs146157625	C	A	100	PASS	AA=C;AC=1;AF=0.0005;AFR_AF=0.0020;AN=2184;AVGPOST=0.9999;ERATE=0.0003;LDAF=0.0005;RSQ=0.8760;SNPSOURCE=EXOME;THETA=0.0016;VT=SNP;VA=1:RAB42:ENSG00000188060.6:+:prematureStop:1/1:RAB42-001:ENST00000373826.3:318_137_46_S->*	RAB42	ENSG00000188060.6	ENST00000373826.3	0.06905	0.2704	0.66055	Recessive
chr1	29650189	rs76884346	G	A	100	PASS	ERATE=0.0004;SNPSOURCE=LOWCOV,EXOME;AA=G;AN=2184;RSQ=0.7452;AVGPOST=0.9997;VT=SNP;AC=1;LDAF=0.0005;THETA=0.0003;AF=0.0005;AFR_AF=0.0020;VA=1:PTPRU:ENSG00000060656.14:+:prematureStop:6/6:PTPRU-201:ENST00000323874.8:4329_4019_1340_W->*:PTPRU-003:ENST00000345512.3:4341_4031_1344_W->*:PTPRU-202:ENST00000356870.3:4329_4019_1340_W->*:PTPRU-001:ENST00000373779.3:4311_4001_1334_W->*:PTPRU-008:ENST0000042…	PTPRU	ENSG00000060656.14	ENST00000345512.3	0.48495	0.0239	0.49115	Recessive
chr1	31845835	rs191192801	C	T	100	PASS	THETA=0.0009;AA=C;SNPSOURCE=LOWCOV,EXOME;AN=2184;VT=SNP;AVGPOST=0.9998;RSQ=0.8271;AC=1;ERATE=0.0003;LDAF=0.0005;AF=0.0005;EUR_AF=0.0013;VA=1:FABP3:ENSG00000121769.3:-:prematureStop:1/1:FABP3-001:ENST00000373713.2:402_27_9_W->*	FABP3	ENSG00000121769.3	ENST00000373713.2	0.32725	0.04725	0.6255	Recessive
chr1	32262292	rs74065943	G	A	100	PASS	AA=G;AC=1;AF=0.0005;AFR_AF=0.0020;AN=2184;AVGPOST=1.0000;ERATE=0.0003;LDAF=0.0005;RSQ=0.9547;SNPSOURCE=EXOME;THETA=0.0007;VT=SNP;VA=1:SPOCD1:ENSG00000134668.8:-:prematureStop:3/4:SPOCD1-007:ENST00000360482.2:3651_2170_724_Q->*:SPOCD1-008:ENST00000533231.1:3612_2170_724_Q->*:SPOCD1-001:ENST00000257100.3:2091_649_217_Q->*	SPOCD1	ENSG00000134668.8	ENST00000360482.2	0.1042	0.29615	0.59965	Recessive
chr1	32673584	rs138692176	G	A	100	PASS	AVGPOST=1.0000;SNPSOURCE=LOWCOV,EXOME;AA=G;AN=2184;VT=SNP;RSQ=1.0000;AC=1;THETA=0.0007;ERATE=0.0003;LDAF=0.0005;AF=0.0005;EUR_AF=0.0013;VA=1:IQCC:ENSG00000160051.7:+:prematureStop:2/2:IQCC-001:ENST00000291358.6:1401_1302_434_W->*:IQCC-201:ENST00000537469.1:1641_1542_514_W->*	IQCC	ENSG00000160051.7	ENST00000537469.1	0.01795	0.79485	0.1872	Tolerant
chr1	33402451	rs199961427	C	A	100	PASS	AA=C;AC=1;AF=0.0005;AMR_AF=0.0028;AN=2184;AVGPOST=1.0000;ERATE=0.0003;LDAF=0.0005;RSQ=0.9547;SNPSOURCE=EXOME;THETA=0.0010;VT=SNP;VA=1:RNF19B:ENSG00000116514.12:-:prematureStop:2/3:RNF19B-004:ENST00000235150.4:2196_2152_718_G->*:RNF19B-001:ENST00000373456.7:2199_2155_719_G->*	RNF19B	ENSG00000116514.12	ENST00000373456.7	0.4371	0.1111	0.4518	Recessive
chr1	34677949	rs187026027	C	T	100	PASS	RSQ=0.9049;SNPSOURCE=LOWCOV,EXOME;AN=2184;VT=SNP;AA=c;THETA=0.0012;AC=1;ERATE=0.0003;AVGPOST=0.9999;LDAF=0.0005;AF=0.0005;AFR_AF=0.0020;VA=1:C1orf94:ENSG00000142698.10:+:prematureStop:2/2:C1orf94-002:ENST00000488417.1:1797_1663_555_R->*:C1orf94-001:ENST00000373374.3:1227_1093_365_R->*	C1orf94	ENSG00000142698.10	ENST00000488417.1	0.1273	0.3407	0.532	Recessive
chr1	35227093	rs114429815	C	T	100	PASS	AVGPOST=1.0000;AA=C;SNPSOURCE=LOWCOV,EXOME;AN=2184;THETA=0.0031;VT=SNP;LDAF=0.0087;RSQ=1.0000;ERATE=0.0003;AC=19;AF=0.01;AMR_AF=0.01;AFR_AF=0.03;VA=1:GJB4:ENSG00000189433.5:+:prematureStop:1/1:GJB4-001:ENST00000339480.1:801_238_80_Q->*	GJB4	ENSG00000189433.5	ENST00000339480.1	0.0159	0.88405	0.10005	Tolerant
chr1	35227239	rs149110828	G	A	100	PASS	LDAF=0.0016;SNPSOURCE=LOWCOV,EXOME;AA=G;AN=2184;VT=SNP;THETA=0.0028;AC=4;RSQ=0.8117;ERATE=0.0003;AVGPOST=0.9992;AF=0.0018;EUR_AF=0.01;VA=1:GJB4:ENSG00000189433.5:+:prematureStop:1/1:GJB4-001:ENST00000339480.1:801_384_128_W->*	GJB4	ENSG00000189433.5	ENST00000339480.1	0.01875	0.8517	0.12955	Tolerant
chr1	35250901	rs74315319	C	T	100	PASS	AA=c;AC=1;AF=0.0005;AN=2184;ASN_AF=0.0017;AVGPOST=1.0000;ERATE=0.0003;LDAF=0.0005;RSQ=0.9547;SNPSOURCE=EXOME;THETA=0.0002;VT=SNP;VA=1:GJB3:ENSG00000188910.7:+:prematureStop:2/2:GJB3-001:ENST00000373362.3:813_538_180_R->*:GJB3-002:ENST00000373366.2:813_538_180_R->*	GJB3	ENSG00000188910.7	ENST00000373362.3	0.1273	0.13465	0.73805	Recessive
chr1	35472642	rs200352168	G	A	100	PASS	AA=G;AC=1;AF=0.0005;AN=2184;ASN_AF=0.0017;AVGPOST=0.9998;ERATE=0.0003;LDAF=0.0005;RSQ=0.8540;SNPSOURCE=EXOME;THETA=0.0018;VT=SNP;VA=1:ZMYM6:ENSG00000163867.11:-:prematureStop:3/5:ZMYM6-201:ENST00000373340.2:2172_1723_575_R->*:ZMYM6-006:ENST00000487874.1:2172_1723_575_R->*:ZMYM6-001:ENST00000357182.4:3978_1723_575_R->*	ZMYM6	ENSG00000163867.11	ENST00000357182.4	0.18625	0.0394	0.77435	Recessive
chr1	35485096	rs186205579	T	A	100	PASS	AVGPOST=1.0000;SNPSOURCE=LOWCOV,EXOME;AA=T;AN=2184;THETA=0.0008;VT=SNP;AC=1;ERATE=0.0003;RSQ=0.9547;LDAF=0.0005;AF=0.0005;ASN_AF=0.0017;VA=1:ZMYM6:ENSG00000163867.11:-:prematureStop:5/5:ZMYM6-201:ENST00000373340.2:2172_286_96_K->*:ZMYM6-006:ENST00000487874.1:2172_286_96_K->*:ZMYM6-001:ENST00000357182.4:3978_286_96_K->*:ZMYM6-002:ENST00000317538.5:513_286_96_K->*:ZMYM6-005:ENST00000373333.1:513_28…	ZMYM6	ENSG00000163867.11	ENST00000357182.4	0.12695	0.04425	0.8288	Recessive
chr1	35865142	rs2275409	C	T	100	PASS	AA=C;AC=1;AF=0.0005;AN=2184;ASN_AF=0.0017;AVGPOST=1.0000;ERATE=0.0003;LDAF=0.0005;RSQ=1.0000;SNPSOURCE=EXOME;THETA=0.0009;VT=SNP;VA=1:ZMYM4:ENSG00000146463.7:+:prematureStop:2/2:ZMYM4-001:ENST00000314607.6:4647_3493_1165_R->*:ZMYM4-201:ENST00000373297.2:4380_3226_1076_R->*	ZMYM4	ENSG00000146463.7	ENST00000314607.6	0.44955	0.0734	0.47705	Recessive
chr1	35944752	rs1635712	C	T	100	PASS	ERATE=0.0004;AVGPOST=1.0000;AA=C;SNPSOURCE=LOWCOV,EXOME;AN=2184;AC=20;VT=SNP;THETA=0.0006;RSQ=1.0000;LDAF=0.0091;AF=0.01;ASN_AF=0.0017;AMR_AF=0.01;AFR_AF=0.03;VA=1:KIAA0319L:ENSG00000142687.12:-:nonsynonymous:4/6:KIAA0319L-001:ENST00000325722.3:3150_728_243_G->D:KIAA0319L-201:ENST00000373258.2:1035_728_243_G->D:KIAA0319L-014:ENST00000478463.1:1035_728_243_G->D:KIAA0319L-015:ENST00000482929.2:1035…	KIAA0319L	ENSG00000142687.12	ENST00000470388.1	0.00985	0.90405	0.0861	Tolerant
chr1	36181910	rs143174884	G	A	100	PASS	AA=G;AC=2;AF=0.0009;AN=2184;AVGPOST=1.0000;ERATE=0.0003;EUR_AF=0.0026;LDAF=0.0009;RSQ=1.0000;SNPSOURCE=EXOME;THETA=0.0005;VT=SNP;VA=1:C1orf216:ENSG00000142686.7:-:prematureStop:1/1:C1orf216-001:ENST00000270815.4:690_13_5_Q->*	C1orf216	ENSG00000142686.7	ENST00000270815.4	0.05175	0.6413	0.30695	Tolerant
chr1	36893930	rs115388124	C	T	100	PASS	RSQ=0.9882;AVGPOST=1.0000;AA=C;THETA=0.0004;SNPSOURCE=LOWCOV,EXOME;AN=2184;ERATE=0.0009;VT=SNP;LDAF=0.0019;AC=4;AF=0.0018;AMR_AF=0.01;EUR_AF=0.0026;VA=1:OSCP1:ENSG00000116885.14:-:prematureStop:1/5:OSCP1-004:ENST00000354267.3:672_663_221_W->*	OSCP1	ENSG00000116885.14	ENST00000354267.3	0.0072	0.9547	0.0381	Tolerant
chr1	36933759	rs138156467	C	T	100	PASS	AVGPOST=1.0000;AA=C;SNPSOURCE=LOWCOV,EXOME;AN=2184;VT=SNP;THETA=0.0006;RSQ=1.0000;AC=1;ERATE=0.0003;LDAF=0.0005;AF=0.0005;AFR_AF=0.0020;VA=1:CSF3R:ENSG00000119535.13:-:prematureStop:8/8:CSF3R-201:ENST00000331941.5:2352_1640_547_W->*:CSF3R-003:ENST00000373104.1:2352_1640_547_W->*:CSF3R-203:ENST00000361632.4:2511_1640_547_W->*:CSF3R-004:ENST00000373103.1:2592_1640_547_W->*:CSF3R-001:ENST00000373106…	CSF3R	ENSG00000119535.13	ENST00000373103.1	0.0945	0.35825	0.54725	Recessive
chr1	38185697	rs192256218	C	A	100	PASS	AVGPOST=1.0000;AA=C;SNPSOURCE=LOWCOV,EXOME;AN=2184;THETA=0.0005;VT=SNP;RSQ=1.0000;AC=1;ERATE=0.0003;LDAF=0.0005;AF=0.0005;AMR_AF=0.0028;VA=1:EPHA10:ENSG00000183317.11:-:prematureStop:3/5:EPHA10-202:ENST00000427468.2:3045_2446_816_E->*:EPHA10-003:ENST00000373048.4:3027_2446_816_E->*:EPHA10-201:ENST00000330210.7:1632_931_311_E->*	EPHA10	ENSG00000183317.11	ENST00000427468.2	0.06115	0.2225	0.71635	Recessive
chr1	38219983	rs201089676	C	A	100	PASS	AA=c;AC=1;AF=0.0005;AN=2184;AVGPOST=0.9994;ERATE=0.0003;EUR_AF=0.0013;LDAF=0.0007;RSQ=0.6010;SNPSOURCE=EXOME;THETA=0.0004;VT=SNP;VA=1:EPHA10:ENSG00000183317.11:-:prematureStop:2/5:EPHA10-202:ENST00000427468.2:3045_910_304_E->*:EPHA10-003:ENST00000373048.4:3027_910_304_E->*	EPHA10	ENSG00000183317.11	ENST00000427468.2	0.09705	0.1467	0.75625	Recessive
chr1	38330035	rs189930610	G	A	100	PASS	SNPSOURCE=LOWCOV,EXOME;AA=G;AN=2184;VT=SNP;LDAF=0.0007;RSQ=0.6721;AC=1;ERATE=0.0003;AVGPOST=0.9995;THETA=0.0003;AF=0.0005;AFR_AF=0.0020;VA=1:INPP5B:ENSG00000204084.7:-:prematureStop:4/6:INPP5B-201:ENST00000373023.2:2982_2815_939_R->*:INPP5B-001:ENST00000373024.3:2742_2575_859_R->*:INPP5B-003:ENST00000373026.1:2982_2815_939_R->*:INPP5B-002:ENST00000373027.1:2250_2083_695_R->*	INPP5B	ENSG00000204084.7	ENST00000373023.2	0.029	0.14005	0.83095	Recessive
chr1	38343954	rs200596935	C	T	100	PASS	AA=C;AC=1;AF=0.0005;AN=2184;AVGPOST=0.9996;ERATE=0.0003;EUR_AF=0.0013;LDAF=0.0006;RSQ=0.7150;SNPSOURCE=EXOME;THETA=0.0005;VT=SNP;VA=1:INPP5B:ENSG00000204084.7:-:prematureStop:4/6:INPP5B-201:ENST00000373023.2:2982_1823_608_W->*:INPP5B-001:ENST00000373024.3:2742_1583_528_W->*:INPP5B-003:ENST00000373026.1:2982_1823_608_W->*:INPP5B-002:ENST00000373027.1:2250_1091_364_W->*	INPP5B	ENSG00000204084.7	ENST00000373023.2	0.0281	0.03265	0.93925	Recessive
chr1	38488371	rs201085753	C	T	100	PASS	AA=C;AC=1;AF=0.0005;AFR_AF=0.0020;AN=2184;AVGPOST=1.0000;ERATE=0.0003;LDAF=0.0005;RSQ=1.0000;SNPSOURCE=EXOME;THETA=0.0005;VT=SNP;VA=1:UTP11L:ENSG00000183520.7:+:nonsynonymous:1/2:UTP11L-201:ENST00000537711.1:447_437_146_A->V,1:UTP11L:ENSG00000183520.7:+:prematureStop:1/2:UTP11L-001:ENST00000373014.4:762_568_190_R->*	UTP11L	ENSG00000183520.7	ENST00000373014.4	0.2875	0.07975	0.63275	Recessive
chr1	39352252	rs191950848	C	T	100	PASS	AVGPOST=1.0000;AA=C;SNPSOURCE=LOWCOV,EXOME;AN=2184;THETA=0.0005;VT=SNP;AC=1;ERATE=0.0003;RSQ=0.9547;LDAF=0.0005;AF=0.0005;AMR_AF=0.0028;VA=1:RHBDL2:ENSG00000158315.6:-:prematureStop:4/5:RHBDL2-201:ENST00000372985.3:1152_1076_359_W->*:RHBDL2-203:ENST00000538156.1:1113_1037_346_W->*:RHBDL2-001:ENST00000289248.2:912_836_279_W->*:RHBDL2-202:ENST00000372990.1:912_836_279_W->*	RHBDL2	ENSG00000158315.6	ENST00000372985.3	0.10505	0.18315	0.7118	Recessive
chr1	39775245	rs74718295	C	T	100	PASS	AVGPOST=1.0000;AA=C;SNPSOURCE=LOWCOV,EXOME;AN=2184;THETA=0.0005;VT=SNP;AC=15;ERATE=0.0002;RSQ=0.9968;LDAF=0.0069;AF=0.01;AMR_AF=0.0028;AFR_AF=0.03;VA=1:MACF1:ENSG00000127603.19:+:prematureStop:1/12:MACF1-002:ENST00000496804.1:3189_3139_1047_R->*,1:MACF1:ENSG00000127603.19:+:synonymous:7/12:MACF1-201:ENST00000317713.7:16293_2808_936_V->V:MACF1-001:ENST00000361689.2:16293_2808_936_V->V:MACF1-028:EN…	MACF1	ENSG00000127603.19	ENST00000496804.1	0.05445	0.86235	0.0832	Tolerant
chr1	40097233	rs139786829	G	A	100	PASS	AVGPOST=1.0000;LDAF=0.0004;THETA=0.0002;SNPSOURCE=LOWCOV,EXOME;AA=G;AN=2184;RSQ=0.9500;VT=SNP;AC=1;ERATE=0.0002;AF=0.0005;ASN_AF=0.0017;VA=1:HEYL:ENSG00000163909.6:-:prematureStop:2/2:HEYL-001:ENST00000372852.3:987_166_56_R->*:HEYL-201:ENST00000535435.1:903_82_28_R->*	HEYL	ENSG00000163909.6	ENST00000372852.3	0.22605	0.0421	0.73185	Recessive
chr1	40205859	rs11809873	C	T	100	PASS	AA=C;RSQ=0.9572;SNPSOURCE=LOWCOV,EXOME;AN=2184;THETA=0.0005;VT=SNP;LDAF=0.0019;AVGPOST=0.9998;AC=4;ERATE=0.0003;AF=0.0018;AFR_AF=0.01;EUR_AF=0.0013;VA=1:PPIE:ENSG00000084072.12:+:prematureStop:1/5:PPIE-004:ENST00000495526.1:117_46_16_R->*,1:PPIE:ENSG00000084072.12:+:synonymous:4/5:PPIE-002:ENST00000356511.2:891_54_18_D->D:PPIE-003:ENST00000372830.1:945_54_18_D->D:PPIE-001:ENST00000324379.5:906_54…	PPIE	ENSG00000084072.12	ENST00000495526.1	0.03475	0.80955	0.1557	Tolerant
chr1	40349142	rs184469579	G	A	100	PASS	AA=G;AN=2184;AVGPOST=0.9997;VT=SNP;THETA=0.0006;SNPSOURCE=LOWCOV;AC=1;RSQ=0.7193;ERATE=0.0003;LDAF=0.0005;AF=0.0005;EUR_AF=0.0013;VA=1:TRIT1:ENSG00000043514.10:-:prematureStop:5/9:TRIT1-201:ENST00000046894.5:1326_22_8_R->*:TRIT1-001:ENST00000316891.5:1404_22_8_R->*:TRIT1-002:ENST00000372818.1:1326_22_8_R->*:TRIT1-202:ENST00000372825.2:1158_22_8_R->*:TRIT1-206:ENST00000544981.1:435_22_8_R->*	TRIT1	ENSG00000043514.10	ENST00000316891.5	0.0527	0.0401	0.9072	Recessive
chr1	40773150	rs12077871	G	A	100	PASS	AC=112;SNPSOURCE=LOWCOV,EXOME;AN=2184;VT=SNP;AA=.;THETA=0.0006;LDAF=0.0517;ERATE=0.0040;AVGPOST=0.9968;RSQ=0.9769;AF=0.05;ASN_AF=0.09;AMR_AF=0.02;AFR_AF=0.10;EUR_AF=0.0026;VA=1:COL9A2:ENSG00000049089.9:-:prematureStop:1/1:COL9A2-001:ENST00000372748.3:2070_976_326_Q->*	COL9A2	ENSG00000049089.9	ENST00000372748.3	0.0079	0.935	0.0571	Tolerant
chr1	40961684	rs200916688	C	T	100	PASS	AA=C;AC=1;AF=0.0005;AFR_AF=0.0020;AN=2184;AVGPOST=1.0000;ERATE=0.0004;LDAF=0.0004;RSQ=0.9500;SNPSOURCE=EXOME;THETA=0.0005;VT=SNP;VA=1:ZFP69:ENSG00000187815.5:+:prematureStop:2/2:ZFP69-002:ENST00000372705.3:1581_1534_512_R->*:ZFP69-001:ENST00000372706.1:1581_1534_512_R->*	ZFP69	ENSG00000187815.5	ENST00000372705.3	0.0368	0.09665	0.86655	Recessive
chr1	41486083	rs148992629	C	A	100	PASS	AA=C;SNPSOURCE=LOWCOV,EXOME;AN=2184;VT=SNP;LDAF=0.0064;AC=14;ERATE=0.0003;AVGPOST=0.9999;THETA=0.0003;RSQ=0.9932;AF=0.01;AMR_AF=0.0028;EUR_AF=0.02;VA=1:SLFNL1:ENSG00000171790.11:-:prematureStop:6/6:SLFNL1-001:ENST00000302946.8:1224_250_84_E->*:SLFNL1-003:ENST00000359345.1:1224_250_84_E->*:SLFNL1-002:ENST00000372611.1:1047_250_84_E->*:SLFNL1-004:ENST00000372613.2:1080_250_84_E->*:SLFNL1-201:ENST00…	SLFNL1	ENSG00000171790.11	ENST00000302946.8	0.00385	0.95435	0.0418	Tolerant
chr1	41945139	rs149418801	G	A	100	PASS	AVGPOST=1.0000;LDAF=0.0009;RSQ=0.9768;THETA=0.0004;SNPSOURCE=LOWCOV,EXOME;AA=G;AN=2184;VT=SNP;ERATE=0.0006;AC=2;AF=0.0009;ASN_AF=0.0017;EUR_AF=0.0013;VA=1:EDN2:ENSG00000127129.5:-:prematureStop:1/1:EDN2-001:ENST00000372587.4:537_478_160_R->*	EDN2	ENSG00000127129.5	ENST00000372587.4	0.0527	0.59745	0.34985	Tolerant
chr1	42629092	rs147564899	C	A	100	PASS	AVGPOST=1.0000;AA=C;SNPSOURCE=LOWCOV,EXOME;AN=2184;VT=SNP;THETA=0.0006;RSQ=1.0000;AC=1;ERATE=0.0002;LDAF=0.0005;AF=0.0005;EUR_AF=0.0013;VA=1:GUCA2A:ENSG00000197273.3:-:prematureStop:1/1:GUCA2A-001:ENST00000357001.2:348_265_89_E->*	GUCA2A	ENSG00000197273.3	ENST00000357001.2	0.0164	0.84995	0.13365	Tolerant
chr1	43032087	rs149194384	C	T	100	PASS	AVGPOST=1.0000;AA=C;SNPSOURCE=LOWCOV,EXOME;AN=2184;THETA=0.0005;VT=SNP;RSQ=1.0000;AC=1;ERATE=0.0003;LDAF=0.0005;AF=0.0005;EUR_AF=0.0013;VA=1:CCDC30:ENSG00000186409.9:+:prematureStop:6/8:CCDC30-013:ENST00000507855.1:1719_163_55_R->*:CCDC30-001:ENST00000340612.3:2352_796_266_R->*:CCDC30-201:ENST00000342022.4:2352_796_266_R->*:CCDC30-203:ENST00000428554.2:2352_796_266_R->*:CCDC30-014:ENST00000509712…	CCDC30	ENSG00000186409.9	ENST00000340612.3	0.1699	0.24755	0.58255	Recessive
chr1	43102987	rs151164613	C	T	100	PASS	AA=C;AC=2;AF=0.0009;AMR_AF=0.0028;AN=2184;AVGPOST=0.9996;ERATE=0.0004;EUR_AF=0.0013;LDAF=0.0010;RSQ=0.8497;SNPSOURCE=EXOME;THETA=0.0003;VT=SNP;VA=1:CCDC30:ENSG00000186409.9:+:prematureStop:5/8:CCDC30-013:ENST00000507855.1:1719_943_315_R->*:CCDC30-001:ENST00000340612.3:2352_1576_526_R->*:CCDC30-201:ENST00000342022.4:2352_1576_526_R->*:CCDC30-203:ENST00000428554.2:2352_1576_526_R->*:CCDC30-202:ENST…	CCDC30	ENSG00000186409.9	ENST00000340612.3	0.0369	0.8121	0.151	Tolerant
chr1	43225040	rs200899260	G	A	100	PASS	AA=G;AC=1;AF=0.0005;AN=2184;AVGPOST=1.0000;ERATE=0.0003;EUR_AF=0.0013;LDAF=0.0004;RSQ=0.9500;SNPSOURCE=EXOME;THETA=0.0008;VT=SNP;VA=1:LEPRE1:ENSG00000117385.11:-:prematureStop:3/3:LEPRE1-001:ENST00000296388.5:2211_640_214_R->*:LEPRE1-201:ENST00000397054.3:2094_640_214_R->*:LEPRE1-002:ENST00000236040.4:2415_640_214_R->*	LEPRE1	ENSG00000117385.11	ENST00000236040.4	0.08765	0.05345	0.8589	Recessive
chr1	43296537	rs201419224	G	T	100	PASS	AA=G;AC=1;AF=0.0005;AN=2184;ASN_AF=0.0017;AVGPOST=1.0000;ERATE=0.0003;LDAF=0.0005;RSQ=1.0000;SNPSOURCE=EXOME;THETA=0.0003;VT=SNP;VA=1:ERMAP:ENSG00000164010.9:+:prematureStop:2/3:ERMAP-003:ENST00000372514.3:1428_184_62_E->*:ERMAP-001:ENST00000372517.2:1428_184_62_E->*	ERMAP	ENSG00000164010.9	ENST00000372514.3	0.04335	0.283	0.67365	Recessive
chr1	43621956	rs149435229	G	A	100	PASS	SNPSOURCE=LOWCOV,EXOME;AA=G;AN=2184;THETA=0.0005;VT=SNP;AC=1;ERATE=0.0003;RSQ=0.8642;AVGPOST=0.9999;LDAF=0.0005;AF=0.0005;EUR_AF=0.0013;VA=1:FAM183A:ENSG00000186973.5:+:prematureStop:5/5:FAM183A-003:ENST00000410048.1:321_293_98_W->*:FAM183A-201:ENST00000335282.3:405_377_126_W->*:FAM183A-001:ENST00000409706.1:405_377_126_W->*:FAM183A-002:ENST00000410025.1:249_221_74_W->*:FAM183A-006:ENST0000040933…	FAM183A	ENSG00000186973.5	ENST00000335282.3	0.0149	0.8551	0.13	Tolerant
chr1	43689747	rs190140571	C	T	100	PASS	AA=C;AN=2184;VT=SNP;LDAF=0.0007;RSQ=0.6808;SNPSOURCE=LOWCOV;AC=1;THETA=0.0013;ERATE=0.0003;AVGPOST=0.9995;AF=0.0005;EUR_AF=0.0013;VA=1:WDR65:ENSG00000243710.3:+:prematureStop:1/4:WDR65-002:ENST00000372492.4:3753_2737_913_R->*	WDR65	ENSG00000243710.3	ENST00000372492.4	0.0548	0.106	0.8392	Recessive
chr1	43699953	rs150348829	C	T	100	PASS	ERATE=0.0004;AA=C;AN=2184;THETA=0.0040;LDAF=0.0010;VT=SNP;AVGPOST=0.9989;SNPSOURCE=LOWCOV;AC=1;RSQ=0.5468;AF=0.0005;ASN_AF=0.0017;VA=1:WDR65:ENSG00000243710.3:+:prematureStop:1/4:WDR65-002:ENST00000372492.4:3753_3130_1044_R->*	WDR65	ENSG00000243710.3	ENST00000372492.4	0.05615	0.11615	0.8277	Recessive
chr1	43825477	rs141215457	C	T	100	PASS	AVGPOST=1.0000;LDAF=0.0009;AA=C;AN=2184;THETA=0.0005;VT=SNP;RSQ=1.0000;SNPSOURCE=LOWCOV;ERATE=0.0003;AC=2;AF=0.0009;EUR_AF=0.0026;VA=1:CDC20:ENSG00000117399.9:+:prematureStop:2/2:CDC20-001:ENST00000310955.6:1500_412_138_Q->*:CDC20-002:ENST00000372462.1:1500_412_138_Q->*	CDC20	ENSG00000117399.9	ENST00000310955.6	0.585	0.06085	0.35415	Dominant
chr1	43852278	rs150918129	G	A	100	PASS	AVGPOST=1.0000;SNPSOURCE=LOWCOV,EXOME;AA=G;AN=2184;VT=SNP;THETA=0.0006;RSQ=1.0000;AC=1;ERATE=0.0003;LDAF=0.0005;AF=0.0005;EUR_AF=0.0013;VA=1:MED8:ENSG00000159479.12:-:prematureStop:3/3:MED8-002:ENST00000290663.6:906_475_159_R->*:MED8-007:ENST00000372457.4:807_475_159_R->*:MED8-001:ENST00000372455.4:540_208_70_R->*	MED8	ENSG00000159479.12	ENST00000290663.6	0.30675	0.10325	0.59	Recessive
chr1	43893278	rs200926239	C	T	100	PASS	AA=C;AC=1;AF=0.0005;AN=2184;ASN_AF=0.0017;AVGPOST=0.9998;ERATE=0.0003;LDAF=0.0005;RSQ=0.8316;SNPSOURCE=EXOME;THETA=0.0005;VT=SNP;VA=1:SZT2:ENSG00000198198.9:+:prematureStop:2/5:SZT2-004:ENST00000562955.1:10128_3505_1169_Q->*:SZT2-202:ENST00000372442.1:7602_979_327_Q->*	SZT2	ENSG00000198198.9	ENST00000562955.1	0.137	0.08345	0.77955	Recessive
chr1	44457926	rs192626025	C	T	100	PASS	AVGPOST=1.0000;AA=C;SNPSOURCE=LOWCOV,EXOME;AN=2184;VT=SNP;RSQ=1.0000;AC=1;THETA=0.0007;ERATE=0.0003;LDAF=0.0005;AF=0.0005;ASN_AF=0.0017;VA=1:CCDC24:ENSG00000159214.8:+:prematureStop:1/1:CCDC24-001:ENST00000372318.3:924_169_57_Q->*	CCDC24	ENSG00000159214.8	ENST00000372318.3	0.0814	0.21815	0.70045	Recessive
chr1	45102114	rs181024176	C	T	100	PASS	AA=C;AN=2184;THETA=0.0005;VT=SNP;AVGPOST=0.9993;SNPSOURCE=LOWCOV;AC=1;ERATE=0.0007;RSQ=0.6216;LDAF=0.0008;AF=0.0005;ASN_AF=0.0017;VA=1:TMEM53:ENSG00000126106.9:-:nonsynonymous:2/5:TMEM53-007:ENST00000372242.3:606_574_192_G->S:TMEM53-003:ENST00000372243.3:336_304_102_G->S,1:TMEM53:ENSG00000126106.9:-:prematureStop:1/5:TMEM53-005:ENST00000372244.3:237_182_61_W->*	TMEM53	ENSG00000126106.9	ENST00000372244.3	0.15105	0.18815	0.6608	Recessive
chr1	45516844	rs188158199	C	T	100	PASS	AA=C;AN=2184;RSQ=0.6204;VT=SNP;SNPSOURCE=LOWCOV;AC=1;THETA=0.0007;ERATE=0.0003;AVGPOST=0.9995;LDAF=0.0005;AF=0.0005;EUR_AF=0.0013;VA=1:ZSWIM5:ENSG00000162415.6:-:prematureStop:1/1:ZSWIM5-001:ENST00000359600.5:3558_1334_445_W->*	ZSWIM5	ENSG00000162415.6	ENST00000359600.5	0.0952	0.03425	0.87055	Recessive
chr1	45795049	rs182537898	G	A	100	PASS	RSQ=0.8331;AA=G;AN=2184;VT=SNP;LDAF=0.0007;THETA=0.0017;SNPSOURCE=LOWCOV;AC=1;ERATE=0.0003;AVGPOST=0.9995;AF=0.0005;EUR_AF=0.0013;VA=1:MUTYH:ENSG00000132781.12:-:nonsynonymous:1/20:MUTYH-037:ENST00000531105.1:189_176_59_A->V,1:MUTYH:ENSG00000132781.12:-:prematureStop:13/20:MUTYH-002:ENST00000372098.3:1641_1570_524_Q->*:MUTYH-010:ENST00000372110.3:1611_1540_514_Q->*:MUTYH-001:ENST00000372115.3:160…	MUTYH	ENSG00000132781.12	ENST00000450313.1	0.17995	0.03775	0.7823	Recessive
chr1	45800146	rs75321043	C	T	100	PASS	LDAF=0.0027;AA=C;THETA=0.0004;SNPSOURCE=LOWCOV,EXOME;AN=2184;AC=6;VT=SNP;ERATE=0.0003;RSQ=0.9841;AVGPOST=0.9999;AF=0.0027;ASN_AF=0.01;VA=1:MUTYH:ENSG00000132781.12:-:nonsynonymous:19/20:MUTYH-002:ENST00000372098.3:1641_74_25_G->D:MUTYH-010:ENST00000372110.3:1611_74_25_G->D:MUTYH-001:ENST00000372115.3:1608_74_25_G->D:MUTYH-202:ENST00000450313.1:1650_74_25_G->D:MUTYH-203:ENST00000528332.2:693_74_25…	MUTYH	ENSG00000132781.12	ENST00000467940.1	0.10505	0.5954	0.29955	Tolerant
chr1	45887509	rs199634022	G	A	100	PASS	AA=G;AC=1;AF=0.0005;AMR_AF=0.0028;AN=2184;AVGPOST=0.9999;ERATE=0.0003;LDAF=0.0005;RSQ=0.8760;SNPSOURCE=EXOME;THETA=0.0003;VT=SNP;VA=1:TESK2:ENSG00000070759.12:-:prematureStop:4/5:TESK2-201:ENST00000341771.6:1629_232_78_R->*:TESK2-002:ENST00000372084.1:1629_232_78_R->*:TESK2-001:ENST00000372086.3:1716_232_78_R->*:TESK2-202:ENST00000451835.2:381_232_78_R->*	TESK2	ENSG00000070759.12	ENST00000372086.3	0.20405	0.0415	0.75445	Recessive
chr1	45962983	rs72898310	G	A	100	PASS	AA=G;AN=2184;RSQ=0.9987;AC=100;THETA=0.0005;VT=SNP;SNPSOURCE=LOWCOV;ERATE=0.0003;AVGPOST=0.9999;LDAF=0.0458;AF=0.05;AMR_AF=0.0028;AFR_AF=0.20;VA=1:CCDC163P:ENSG00000236624.4:-:prematureStop:5/6:CCDC163P-006:ENST00000432082.1:438_250_84_Q->*:CCDC163P-005:ENST00000490551.3:357_250_84_Q->*:CCDC163P-001:ENST00000415578.3:357_250_84_Q->*:CCDC163P-004:ENST00000488405.2:495_250_84_Q->*:CCDC163P-008:ENST…	CCDC163P	ENSG00000236624.4	ENST00000488405.2	0.0037	0.9733	0.023	Tolerant
chr1	46089315	rs56364098	G	A	100	PASS	RSQ=0.7343;AA=G;AN=2184;VT=SNP;AVGPOST=0.9991;LDAF=0.0014;SNPSOURCE=LOWCOV;ERATE=0.0003;AC=2;THETA=0.0003;AF=0.0009;EUR_AF=0.0026;VA=1:CCDC17:ENSG00000159588.10:-:prematureStop:2/6:CCDC17-009:ENST00000421127.2:1842_184_62_Q->*:CCDC17-008:ENST00000528266.1:1869_184_62_Q->*	CCDC17	ENSG00000159588.10	ENST00000528266.1	0.0624	0.7989	0.1387	Tolerant
chr1	46642056	rs184267116	G	A	100	PASS	LDAF=0.0013;THETA=0.0023;AA=G;AN=2184;VT=SNP;SNPSOURCE=LOWCOV;ERATE=0.0003;AVGPOST=0.9987;AC=3;RSQ=0.6134;AF=0.0014;AFR_AF=0.01;VA=1:PIK3R3:ENSG00000117461.10:-:prematureStop:1/7:PIK3R3-204:ENST00000540385.1:1524_88_30_R->*	PIK3R3	ENSG00000117461.10	ENST00000540385.1	0.5322	0.0362	0.4316	Dominant
chr1	46658603	rs201446804	C	A	100	PASS	AA=C;AC=1;AF=0.0005;AN=2184;AVGPOST=1.0000;ERATE=0.0002;EUR_AF=0.0013;LDAF=0.0005;RSQ=1.0000;SNPSOURCE=EXOME;THETA=0.0006;VT=SNP;VA=1:POMGNT1:ENSG00000085998.9:-:prematureStop:4/5:POMGNT1-201:ENST00000371986.3:2247_1180_394_E->*:POMGNT1-002:ENST00000371992.1:2247_1180_394_E->*:POMGNT1-001:ENST00000371984.3:1983_1180_394_E->*:POMGNT1-203:ENST00000535522.1:1917_1114_372_E->*	POMGNT1	ENSG00000085998.9	ENST00000371986.3	0.164	0.01795	0.81805	Recessive
chr1	46826463	rs138980498	C	T	100	PASS	AVGPOST=1.0000;LDAF=0.0004;AA=C;SNPSOURCE=LOWCOV,EXOME;AN=2184;RSQ=0.9500;VT=SNP;AC=1;THETA=0.0007;ERATE=0.0002;AF=0.0005;ASN_AF=0.0017;VA=1:NSUN4:ENSG00000117481.5:+:prematureStop:3/4:NSUN4-001:ENST00000474844.1:1155_841_281_R->*:NSUN4-201:ENST00000536062.1:1008_694_232_R->*:NSUN4-202:ENST00000537428.1:1008_694_232_R->*	NSUN4	ENSG00000117481.5	ENST00000474844.1	0.11005	0.15295	0.737	Recessive
chr1	46827396	rs189515964	C	T	100	PASS	AVGPOST=1.0000;AA=C;AN=2184;THETA=0.0005;VT=SNP;RSQ=1.0000;SNPSOURCE=LOWCOV;AC=1;ERATE=0.0002;LDAF=0.0005;AF=0.0005;ASN_AF=0.0017;VA=1:NSUN4:ENSG00000117481.5:+:prematureStop:3/4:NSUN4-001:ENST00000474844.1:1155_1033_345_R->*:NSUN4-201:ENST00000536062.1:1008_886_296_R->*:NSUN4-202:ENST00000537428.1:1008_886_296_R->*	NSUN4	ENSG00000117481.5	ENST00000474844.1	0.10755	0.18675	0.7057	Recessive
chr1	47037795	rs146727868	G	A	100	PASS	AVGPOST=1.0000;THETA=0.0004;SNPSOURCE=LOWCOV,EXOME;AA=G;AN=2184;VT=SNP;RSQ=1.0000;AC=1;ERATE=0.0003;LDAF=0.0005;AF=0.0005;AFR_AF=0.0020;VA=1:MKNK1:ENSG00000079277.14:-:prematureStop:5/13:MKNK1-004:ENST00000371945.4:1275_433_145_R->*:MKNK1-001:ENST00000371946.4:1398_433_145_R->*:MKNK1-202:ENST00000371944.4:990_148_50_R->*:MKNK1-201:ENST00000341183.5:1044_433_145_R->*:MKNK1-016:ENST00000428112.2:10…	MKNK1	ENSG00000079277.14	ENST00000371946.4	0.4085	0.02715	0.56435	Recessive
chr1	47042321	rs193272515	G	A	100	PASS	AVGPOST=1.0000;THETA=0.0004;SNPSOURCE=LOWCOV,EXOME;AA=G;AN=2184;VT=SNP;AC=1;ERATE=0.0003;RSQ=0.9547;LDAF=0.0005;AF=0.0005;AMR_AF=0.0028;VA=1:MKNK1:ENSG00000079277.14:-:nonsynonymous:1/13:MKNK1-202:ENST00000371944.4:990_29_10_S->L,1:MKNK1:ENSG00000079277.14:-:prematureStop:1/13:MKNK1-017:ENST00000531355.1:171_142_48_R->*,1:MKNK1:ENSG00000079277.14:-:synonymous:7/13:MKNK1-004:ENST00000371945.4:1275…	MKNK1	ENSG00000079277.14	ENST00000531355.1	0.3366	0.1915	0.4719	Recessive
chr1	47080679	rs6671527	G	A	100	PASS	AVGPOST=1.0000;RSQ=0.9999;LDAF=0.6161;SNPSOURCE=LOWCOV,EXOME;AN=2184;AC=1345;THETA=0.0008;VT=SNP;AA=A;ERATE=0.0003;AF=0.62;ASN_AF=0.93;AMR_AF=0.53;AFR_AF=0.55;EUR_AF=0.46;VA=1:MOB3C:ENSG00000142961.10:-:prematureStop:1/3:MOB3C-001:ENST00000271139.8:807_70_24_R->*	MOB3C	ENSG00000142961.10	ENST00000271139.8	0.02025	0.90195	0.0778	Tolerant
chr1	47280859	rs2297810	G	A	100	PASS	AA=g;SNPSOURCE=LOWCOV,EXOME;AN=2184;VT=SNP;AC=626;LDAF=0.2865;RSQ=0.9998;ERATE=0.0003;AVGPOST=0.9999;THETA=0.0003;AF=0.29;ASN_AF=0.34;AMR_AF=0.22;AFR_AF=0.50;EUR_AF=0.14;VA=1:CYP4B1:ENSG00000142973.8:+:nonsynonymous:4/7:CYP4B1-001:ENST00000271153.4:1536_993_331_M->I:CYP4B1-003:ENST00000371919.4:1494_951_317_M->I:CYP4B1-002:ENST00000371923.4:1539_996_332_M->I:CYP4B1-011:ENST00000452782.2:1050_507_…	CYP4B1	ENSG00000142973.8	ENST00000464439.2	0.01065	0.9535	0.03585	Tolerant
chr1	47403806	rs183136099	G	A	100	PASS	AVGPOST=1.0000;SNPSOURCE=LOWCOV,EXOME;AN=2184;VT=SNP;AA=-;RSQ=1.0000;AC=1;ERATE=0.0003;LDAF=0.0005;THETA=0.0003;AF=0.0005;ASN_AF=0.0017;VA=1:CYP4A11:ENSG00000187048.8:-:prematureStop:3/4:CYP4A11-001:ENST00000310638.4:1560_199_67_Q->*:CYP4A11-201:ENST00000371904.4:1563_199_67_Q->*:CYP4A11-002:ENST00000371905.1:1368_199_67_Q->*	CYP4A11	ENSG00000187048.8	ENST00000371904.4	0.0643	0.274	0.6617	Recessive
chr1	47501822	rs142075062	C	T	100	PASS	AA=C;AC=1;AF=0.0005;AMR_AF=0.0028;AN=2184;AVGPOST=1.0000;ERATE=0.0003;LDAF=0.0005;RSQ=1.0000;SNPSOURCE=EXOME;THETA=0.0004;VT=SNP;VA=1:CYP4X1:ENSG00000186377.6:+:prematureStop:2/2:CYP4X1-201:ENST00000538609.1:1527_751_251_R->*:CYP4X1-001:ENST00000371901.3:1530_754_252_R->*	CYP4X1	ENSG00000186377.6	ENST00000371901.3	0.0714	0.22145	0.70715	Recessive
chr1	47564910	rs202100105	C	T	100	PASS	AA=C;AC=8;AF=0.0037;AFR_AF=0.0020;AMR_AF=0.0028;AN=2184;ASN_AF=0.0017;AVGPOST=0.9971;ERATE=0.0021;EUR_AF=0.01;LDAF=0.0045;RSQ=0.7554;SNPSOURCE=EXOME;THETA=0.0017;VT=SNP;VA=1:CYP4Z1:ENSG00000186160.4:+:prematureStop:1/1:CYP4Z1-001:ENST00000334194.3:1518_1021_341_R->*	CYP4Z1	ENSG00000186160.4	ENST00000334194.3	0.027	0.7277	0.2453	Tolerant
chr1	47609453	rs199792812	C	T	100	PASS	AA=c;AC=2;AF=0.0009;AFR_AF=0.0041;AN=2184;AVGPOST=0.9998;ERATE=0.0003;LDAF=0.0008;RSQ=0.8768;SNPSOURCE=EXOME;THETA=0.0003;VT=SNP;VA=1:CYP4A22:ENSG00000162365.7:+:prematureStop:2/3:CYP4A22-001:ENST00000371891.3:1560_655_219_Q->*:CYP4A22-002:ENST00000294337.3:1368_655_219_Q->*	CYP4A22	ENSG00000162365.7	ENST00000371891.3	0.0498	0.63225	0.31795	Tolerant
chr1	48569695	rs117630984	G	A	100	PASS	AA=g;THETA=0.0004;AN=2184;AVGPOST=0.9990;VT=SNP;RSQ=0.7037;LDAF=0.0011;SNPSOURCE=LOWCOV;AC=1;ERATE=0.0003;AF=0.0005;ASN_AF=0.0017;VA=1:AL109659.1:ENSG00000269709.1:+:prematureStop:1/1:AL109659.1-201:ENST00000601108.1:573_390_130_W->*	AL109659.1	ENSG00000269709.1	ENST00000601108.1	0.05	0.6546	0.2954	Tolerant
chr1	48697766	rs61997217	G	A	100	PASS	AVGPOST=1.0000;THETA=0.0004;SNPSOURCE=LOWCOV,EXOME;AA=G;AN=2184;RSQ=0.9906;VT=SNP;LDAF=0.0023;AC=5;ERATE=0.0003;AF=0.0023;AMR_AF=0.0028;AFR_AF=0.01;VA=1:SLC5A9:ENSG00000117834.8:+:prematureStop:3/5:SLC5A9-001:ENST00000236495.5:2121_915_305_W->*:SLC5A9-004:ENST00000438567.2:2046_840_280_W->*:SLC5A9-007:ENST00000533824.1:2109_903_301_W->*	SLC5A9	ENSG00000117834.8	ENST00000236495.5	0.00925	0.8438	0.14695	Tolerant
chr1	48708228	rs850763	G	T	100	PASS	SNPSOURCE=LOWCOV,EXOME;AA=G;AN=2184;AVGPOST=0.9996;VT=SNP;LDAF=0.1062;AC=230;ERATE=0.0003;THETA=0.0003;RSQ=0.9984;AF=0.11;ASN_AF=0.01;AMR_AF=0.11;AFR_AF=0.13;EUR_AF=0.16;VA=1:SLC5A9:ENSG00000117834.8:+:prematureStop:3/5:SLC5A9-001:ENST00000236495.5:2121_1852_618_E->*:SLC5A9-004:ENST00000438567.2:2046_1777_593_E->*:SLC5A9-007:ENST00000533824.1:2109_1840_614_E->*	SLC5A9	ENSG00000117834.8	ENST00000236495.5	0.00195	0.97725	0.0208	Tolerant
chr1	51584465	rs184105748	C	T	100	PASS	AA=C;AN=2184;AC=8;AVGPOST=0.9996;VT=SNP;THETA=0.0011;LDAF=0.0038;SNPSOURCE=LOWCOV;ERATE=0.0002;RSQ=0.9539;AF=0.0037;AMR_AF=0.02;EUR_AF=0.0026;VA=1:C1orf185:ENSG00000204006.4:+:prematureStop:2/2:C1orf185-001:ENST00000371759.2:600_250_84_Q->*:C1orf185-002:ENST00000467127.1:417_67_23_Q->*	C1orf185	ENSG00000204006.4	ENST00000371759.2	0.06775	0.7162	0.21605	Tolerant
chr1	52961177	rs199557961	A	C	100	PASS	AA=A;AC=1;AF=0.0005;AN=2184;ASN_AF=0.0017;AVGPOST=1.0000;ERATE=0.0002;LDAF=0.0005;RSQ=1.0000;SNPSOURCE=EXOME;THETA=0.0007;VT=SNP;VA=1:ZCCHC11:ENSG00000134744.9:-:prematureStop:1/4:ZCCHC11-014:ENST00000473856.1:1032_1010_337_L->*,1:ZCCHC11:ENSG00000134744.9:-:synonymous:2/4:ZCCHC11-005:ENST00000257177.4:4938_1188_396_L->L:ZCCHC11-001:ENST00000371544.3:4935_1188_396_L->L	ZCCHC11	ENSG00000134744.9	ENST00000473856.1	0.2138	0.1704	0.6158	Recessive
chr1	53072388	rs183763373	C	A	100	PASS	AA=C;THETA=0.0004;SNPSOURCE=LOWCOV,EXOME;AN=2184;VT=SNP;RSQ=0.8218;AVGPOST=0.9998;LDAF=0.0006;AC=1;ERATE=0.0002;AF=0.0005;ASN_AF=0.0017;VA=1:GPX7:ENSG00000116157.5:+:prematureStop:1/1:GPX7-001:ENST00000361314.4:564_171_57_C->*	GPX7	ENSG00000116157.5	ENST00000361314.4	0.06065	0.0497	0.88965	Recessive
chr1	53153451	rs149085843	G	A	100	PASS	AA=G;AC=1;AF=0.0005;AFR_AF=0.0020;AN=2184;AVGPOST=0.9999;ERATE=0.0002;LDAF=0.0005;RSQ=0.9135;SNPSOURCE=EXOME;THETA=0.0005;VT=SNP;VA=1:SELRC1:ENSG00000162377.4:-:prematureStop:1/1:SELRC1-001:ENST00000371538.3:696_637_213_R->*	SELRC1	ENSG00000162377.4	ENST00000371538.3	0.07855	0.20065	0.7208	Recessive
chr1	54348869	rs199947525	T	A	100	PASS	AA=T;AC=1;AF=0.0005;AFR_AF=0.0020;AN=2184;AVGPOST=1.0000;ERATE=0.0003;LDAF=0.0005;RSQ=1.0000;SNPSOURCE=EXOME;THETA=0.0004;VT=SNP;VA=1:YIPF1:ENSG00000058799.9:-:prematureStop:3/4:YIPF1-202:ENST00000539954.1:996_187_63_K->*:YIPF1-201:ENST00000072644.1:921_112_38_K->*:YIPF1-001:ENST00000464950.2:921_112_38_K->*	YIPF1	ENSG00000058799.9	ENST00000539954.1	0.0756	0.0736	0.8508	Recessive
chr1	54426099	rs41302780	C	T	100	PASS	AA=C;AC=1;AF=0.0005;AN=2184;AVGPOST=1.0000;ERATE=0.0003;EUR_AF=0.0013;LDAF=0.0005;RSQ=1.0000;SNPSOURCE=EXOME;THETA=0.0022;VT=SNP;VA=1:LRRC42:ENSG00000116212.10:+:prematureStop:2/2:LRRC42-001:ENST00000319223.4:1287_676_226_R->*:LRRC42-002:ENST00000371370.3:1287_676_226_R->*	LRRC42	ENSG00000116212.10	ENST00000319223.4	0.16255	0.04005	0.7974	Recessive
chr1	54475967	rs149768061	C	A	100	PASS	AC=12;AVGPOST=1.0000;AA=C;SNPSOURCE=LOWCOV,EXOME;AN=2184;THETA=0.0038;RSQ=0.9960;VT=SNP;ERATE=0.0003;LDAF=0.0055;AF=0.01;AFR_AF=0.02;VA=1:LDLRAD1:ENSG00000203985.6:-:prematureStop:4/4:LDLRAD1-201:ENST00000420619.1:501_340_114_E->*:LDLRAD1-001:ENST00000371360.1:618_457_153_E->*:LDLRAD1-002:ENST00000371362.3:351_190_64_E->*:LDLRAD1-202:ENST00000545928.1:489_328_110_E->*	LDLRAD1	ENSG00000203985.6	ENST00000371360.1	0.0084	0.91675	0.07485	Tolerant
chr1	55072826	rs140411865	C	T	100	PASS	AA=C;AC=2;AF=0.0009;AFR_AF=0.0041;AN=2184;AVGPOST=1.0000;ERATE=0.0007;LDAF=0.0009;RSQ=0.9768;SNPSOURCE=EXOME;THETA=0.0003;VT=SNP;VA=1:ACOT11:ENSG00000162390.13:+:prematureStop:2/2:ACOT11-001:ENST00000371316.3:1824_1390_464_Q->*:ACOT11-002:ENST00000343744.2:1785_1390_464_Q->*	ACOT11	ENSG00000162390.13	ENST00000371316.3	0.0234	0.26955	0.70705	Recessive
chr1	55075006	rs144626946	G	A	100	PASS	AA=G;AC=2;AF=0.0009;AFR_AF=0.0020;AMR_AF=0.0028;AN=2184;AVGPOST=1.0000;ERATE=0.0003;LDAF=0.0009;RSQ=1.0000;SNPSOURCE=EXOME;THETA=0.0004;VT=SNP;VA=1:FAM151A:ENSG00000162391.6:-:prematureStop:1/2:FAM151A-001:ENST00000302250.2:1758_1693_565_R->*	FAM151A	ENSG00000162391.6	ENST00000302250.2	0.0174	0.42565	0.55695	Recessive
chr1	55077401	rs114132415	C	T	100	PASS	AC=7;AA=C;SNPSOURCE=LOWCOV,EXOME;AN=2184;VT=SNP;LDAF=0.0030;ERATE=0.0003;AVGPOST=0.9995;RSQ=0.9489;THETA=0.0003;AF=0.0032;AFR_AF=0.01;VA=1:FAM151A:ENSG00000162391.6:-:prematureStop:2/2:FAM151A-001:ENST00000302250.2:1758_818_273_W->*:FAM151A-002:ENST00000371304.1:936_818_273_W->*	FAM151A	ENSG00000162391.6	ENST00000302250.2	0.00925	0.8512	0.13955	Tolerant
chr1	55207181	rs200228539	C	T	100	PASS	AA=C;AC=1;AF=0.0005;AN=2184;ASN_AF=0.0017;AVGPOST=1.0000;ERATE=0.0003;LDAF=0.0005;RSQ=1.0000;SNPSOURCE=EXOME;THETA=0.0004;VT=SNP;VA=1:TTC4:ENSG00000243725.1:+:prematureStop:2/2:TTC4-001:ENST00000371281.3:1164_1159_387_R->*:TTC4-002:ENST00000371284.4:1197_1192_398_R->*	TTC4	ENSG00000243725.1	ENST00000371284.4	0.0503	0.10365	0.84605	Recessive
chr1	55251251	rs112886857	G	A	100	PASS	AA=G;AN=2184;AVGPOST=0.9996;VT=SNP;THETA=0.0006;RSQ=0.9212;AC=5;LDAF=0.0025;SNPSOURCE=LOWCOV;ERATE=0.0003;AF=0.0023;AMR_AF=0.0028;AFR_AF=0.01;VA=1:TTC22:ENSG00000006555.6:-:prematureStop:1/2:TTC22-001:ENST00000371274.4:1119_1087_363_R->*	TTC22	ENSG00000006555.6	ENST00000371274.4	0.0191	0.82715	0.15375	Tolerant
chr1	55251314	rs2270002	G	A	100	PASS	AA=G;AN=2184;AC=233;VT=SNP;RSQ=0.9863;SNPSOURCE=LOWCOV;ERATE=0.0003;LDAF=0.1071;THETA=0.0003;AVGPOST=0.9960;AF=0.11;ASN_AF=0.24;AMR_AF=0.11;AFR_AF=0.03;EUR_AF=0.06;VA=1:TTC22:ENSG00000006555.6:-:prematureStop:1/2:TTC22-001:ENST00000371274.4:1119_1024_342_R->*	TTC22	ENSG00000006555.6	ENST00000371274.4	0.00975	0.93385	0.0564	Tolerant
chr1	55252738	rs150408858	C	T	100	PASS	AA=C;SNPSOURCE=LOWCOV,EXOME;AN=2184;AC=6;AVGPOST=0.9996;VT=SNP;THETA=0.0006;LDAF=0.0029;ERATE=0.0003;RSQ=0.9614;AF=0.0027;ASN_AF=0.01;VA=1:TTC22:ENSG00000006555.6:-:prematureStop:2/2:TTC22-002:ENST00000371276.4:1710_750_250_W->*:TTC22-001:ENST00000371274.4:1119_750_250_W->*	TTC22	ENSG00000006555.6	ENST00000371276.4	0.03575	0.5992	0.36505	Tolerant
chr1	55266297	rs185885797	G	T	100	PASS	ERATE=0.0005;AVGPOST=0.9985;AA=G;AN=2184;RSQ=0.4872;THETA=0.0005;VT=SNP;SNPSOURCE=LOWCOV;AC=1;LDAF=0.0012;AF=0.0005;EUR_AF=0.0013;VA=1:TTC22:ENSG00000006555.6:-:prematureStop:2/2:TTC22-002:ENST00000371276.4:1710_540_180_Y->*:TTC22-001:ENST00000371274.4:1119_540_180_Y->*	TTC22	ENSG00000006555.6	ENST00000371276.4	0.0868	0.1134	0.7998	Recessive
chr1	55273670	rs138973950	C	T	100	PASS	AVGPOST=1.0000;AA=C;SNPSOURCE=LOWCOV,EXOME;AN=2184;THETA=0.0008;VT=SNP;RSQ=1.0000;AC=1;ERATE=0.0003;LDAF=0.0005;AF=0.0005;AFR_AF=0.0020;VA=1:C1orf177:ENSG00000162398.7:+:prematureStop:2/2:C1orf177-002:ENST00000371273.3:1257_466_156_R->*:C1orf177-001:ENST00000358193.3:1245_466_156_R->*	C1orf177	ENSG00000162398.7	ENST00000371273.3	0.02525	0.5911	0.38365	Tolerant
chr1	55307307	rs147428017	G	A	100	PASS	THETA=0.0009;LDAF=0.0009;RSQ=0.9525;SNPSOURCE=LOWCOV,EXOME;AA=G;AN=2184;VT=SNP;ERATE=0.0003;AC=2;AVGPOST=0.9999;AF=0.0009;AMR_AF=0.0028;EUR_AF=0.0013;VA=1:C1orf177:ENSG00000162398.7:+:prematureStop:1/2:C1orf177-001:ENST00000358193.3:1245_1203_401_W->*	C1orf177	ENSG00000162398.7	ENST00000358193.3	0.0019	0.9803	0.0178	Tolerant
chr1	55474053	rs147394986	C	T	100	PASS	AA=C;AC=1;AF=0.0005;AFR_AF=0.0020;AN=2184;AVGPOST=1.0000;ERATE=0.0003;LDAF=0.0005;RSQ=1.0000;SNPSOURCE=EXOME;THETA=0.0007;VT=SNP;VA=1:BSND:ENSG00000162399.6:+:prematureStop:1/1:BSND-001:ENST00000371265.4:963_715_239_Q->*	BSND	ENSG00000162399.6	ENST00000371265.4	0.0253	0.63985	0.33485	Tolerant
chr1	55512222	rs67608943	C	G	100	PASS	AVGPOST=1.0000;AA=C;SNPSOURCE=LOWCOV,EXOME;AN=2184;VT=SNP;RSQ=1.0000;AC=1;THETA=0.0092;ERATE=0.0003;LDAF=0.0005;AF=0.0005;AFR_AF=0.0020;VA=1:PCSK9:ENSG00000169174.9:+:prematureStop:2/3:PCSK9-001:ENST00000302118.5:2079_426_142_Y->*:PCSK9-201:ENST00000452118.2:618_426_142_Y->*	PCSK9	ENSG00000169174.9	ENST00000302118.5	0.041	0.55035	0.40865	Tolerant
chr1	55529215	rs28362286	C	A	100	PASS	AC=7;RSQ=0.9230;AA=C;LDAF=0.0035;SNPSOURCE=LOWCOV,EXOME;AN=2184;THETA=0.0005;VT=SNP;AVGPOST=0.9993;ERATE=0.0003;AF=0.0032;AFR_AF=0.01;VA=1:PCSK9:ENSG00000169174.9:+:prematureStop:1/3:PCSK9-001:ENST00000302118.5:2079_2037_679_C->*	PCSK9	ENSG00000169174.9	ENST00000302118.5	0.03395	0.7945	0.17155	Tolerant
chr1	57185721	rs200605296	A	C	100	PASS	AA=A;AC=1;AF=0.0005;AN=2184;ASN_AF=0.0017;AVGPOST=1.0000;ERATE=0.0003;LDAF=0.0004;RSQ=0.9500;SNPSOURCE=EXOME;THETA=0.0004;VT=SNP;VA=1:C1orf168:ENSG00000187889.8:-:prematureStop:1/1:C1orf168-001:ENST00000343433.6:2187_2139_713_Y->*	C1orf168	ENSG00000187889.8	ENST00000343433.6	0.08495	0.30425	0.6108	Recessive
chr1	57209907	rs139281548	C	A	100	PASS	AA=C;AC=1;AF=0.0005;AN=2184;AVGPOST=1.0000;ERATE=0.0003;EUR_AF=0.0013;LDAF=0.0005;RSQ=1.0000;SNPSOURCE=EXOME;THETA=0.0001;VT=SNP;VA=1:C1orf168:ENSG00000187889.8:-:prematureStop:1/1:C1orf168-001:ENST00000343433.6:2187_1420_474_E->*	C1orf168	ENSG00000187889.8	ENST00000343433.6	0.0114	0.94795	0.04065	Tolerant
chr1	57406638	rs41286844	G	A	100	PASS	AVGPOST=1.0000;THETA=0.0002;SNPSOURCE=LOWCOV,EXOME;AA=G;AN=2184;RSQ=0.9844;VT=SNP;LDAF=0.0014;ERATE=0.0003;AC=3;AF=0.0014;EUR_AF=0.0040;VA=1:C8B:ENSG00000021852.8:-:prematureStop:3/3:C8B-001:ENST00000371237.4:1776_1282_428_R->*:C8B-202:ENST00000543257.1:1620_1126_376_R->*:C8B-201:ENST00000535057.1:1590_1096_366_R->*	C8B	ENSG00000021852.8	ENST00000371237.4	0.0189	0.82095	0.16015	Tolerant
chr1	57415272	rs140813121	G	A	100	PASS	AVGPOST=1.0000;LDAF=0.0004;THETA=0.0004;SNPSOURCE=LOWCOV,EXOME;AA=G;AN=2184;RSQ=0.9500;VT=SNP;AC=1;ERATE=0.0003;AF=0.0005;EUR_AF=0.0013;VA=1:C8B:ENSG00000021852.8:-:prematureStop:3/3:C8B-001:ENST00000371237.4:1776_820_274_R->*:C8B-202:ENST00000543257.1:1620_664_222_R->*:C8B-201:ENST00000535057.1:1590_634_212_R->*	C8B	ENSG00000021852.8	ENST00000371237.4	0.09255	0.27075	0.6367	Recessive
chr1	59811957	rs201809264	C	T	100	PASS	AA=C;AC=1;AF=0.0005;AN=2184;AVGPOST=0.9999;ERATE=0.0003;EUR_AF=0.0013;LDAF=0.0004;RSQ=0.8999;SNPSOURCE=EXOME;THETA=0.0004;VT=SNP;VA=1:FGGY:ENSG00000172456.12:+:prematureStop:2/4:FGGY-001:ENST00000303721.7:1656_352_118_R->*:FGGY-005:ENST00000371218.4:1728_352_118_R->*	FGGY	ENSG00000172456.12	ENST00000371218.4	0.0146	0.0901	0.8953	Recessive
chr1	60324130	rs114487303	G	T	100	PASS	AVGPOST=1.0000;AA=G;AN=2184;VT=SNP;RSQ=1.0000;SNPSOURCE=LOWCOV;AC=1;THETA=0.0010;ERATE=0.0003;LDAF=0.0005;AF=0.0005;AFR_AF=0.0020;VA=1:HOOK1:ENSG00000134709.6:+:prematureStop:2/2:HOOK1-001:ENST00000371208.3:2187_1273_425_E->*:HOOK1-201:ENST00000395561.2:2061_1147_383_E->*	HOOK1	ENSG00000134709.6	ENST00000371208.3	0.4241	0.07455	0.50135	Recessive
chr1	60456491	rs114035967	C	A	100	PASS	RSQ=0.9668;AA=C;SNPSOURCE=LOWCOV,EXOME;AN=2184;LDAF=0.0018;THETA=0.0005;VT=SNP;AC=4;ERATE=0.0003;AVGPOST=0.9999;AF=0.0018;AMR_AF=0.0028;AFR_AF=0.01;VA=1:C1orf87:ENSG00000162598.8:-:prematureStop:2/2:C1orf87-001:ENST00000371201.3:1641_1495_499_E->*:C1orf87-201:ENST00000395552.1:543_397_133_E->*	C1orf87	ENSG00000162598.8	ENST00000371201.3	0.00685	0.9353	0.05785	Tolerant
chr1	60503756	rs117631684	C	T	100	PASS	AA=C;SNPSOURCE=LOWCOV,EXOME;AN=2184;VT=SNP;LDAF=0.0014;ERATE=0.0003;AC=3;AVGPOST=0.9999;THETA=0.0003;RSQ=0.9693;AF=0.0014;ASN_AF=0.01;VA=1:C1orf87:ENSG00000162598.8:-:prematureStop:1/2:C1orf87-001:ENST00000371201.3:1641_771_257_W->*	C1orf87	ENSG00000162598.8	ENST00000371201.3	0.05335	0.33095	0.6157	Recessive
chr1	62739350	rs201312415	G	A	100	PASS	AA=G;AC=1;AF=0.0005;AMR_AF=0.0028;AN=2184;AVGPOST=1.0000;ERATE=0.0003;LDAF=0.0005;RSQ=1.0000;SNPSOURCE=EXOME;THETA=0.0002;VT=SNP;VA=1:KANK4:ENSG00000132854.14:-:prematureStop:1/4:KANK4-001:ENST00000371153.4:2988_1426_476_Q->*	KANK4	ENSG00000132854.14	ENST00000371153.4	0.103	0.31055	0.58645	Recessive
chr1	64707361	rs112337460	C	T	100	PASS	AA=C;AC=3;AF=0.0014;AFR_AF=0.01;AN=2184;AVGPOST=1.0000;ERATE=0.0003;LDAF=0.0014;RSQ=0.9844;SNPSOURCE=EXOME;THETA=0.0005;VT=SNP;VA=1:UBE2U:ENSG00000177414.7:+:prematureStop:2/2:UBE2U-002:ENST00000371077.3:966_622_208_Q->*:UBE2U-001:ENST00000371076.3:681_622_208_Q->*	UBE2U	ENSG00000177414.7	ENST00000371077.3	0.017	0.92955	0.05345	Tolerant
chr1	67263815	rs201375101	G	A	100	PASS	AA=G;AC=1;AF=0.0005;AN=2184;ASN_AF=0.0017;AVGPOST=1.0000;ERATE=0.0003;LDAF=0.0004;RSQ=0.9500;SNPSOURCE=EXOME;THETA=0.0002;VT=SNP;VA=1:INSL5:ENSG00000172410.4:-:prematureStop:1/1:INSL5-001:ENST00000304526.2:408_289_97_Q->*	INSL5	ENSG00000172410.4	ENST00000304526.2	0.06335	0.59285	0.3438	Tolerant
chr1	67299773	rs201757261	G	A	100	PASS	AA=G;AC=1;AF=0.0005;AN=2184;AVGPOST=1.0000;ERATE=0.0003;EUR_AF=0.0013;LDAF=0.0005;RSQ=1.0000;SNPSOURCE=EXOME;THETA=0.0027;VT=SNP;VA=1:WDR78:ENSG00000152763.11:-:prematureStop:2/5:WDR78-001:ENST00000371026.3:2547_1792_598_R->*:WDR78-201:ENST00000431318.1:1686_1030_344_R->*	WDR78	ENSG00000152763.11	ENST00000371026.3	0.03745	0.19285	0.7697	Recessive
chr1	70833400	rs143899788	C	T	100	PASS	AA=C;AC=18;RSQ=0.9795;AN=2184;THETA=0.0005;AVGPOST=0.9996;LDAF=0.0084;VT=SNP;SNPSOURCE=LOWCOV;ERATE=0.0003;AF=0.01;AMR_AF=0.01;AFR_AF=0.03;VA=1:HHLA3:ENSG00000197568.9:+:prematureStop:2/7:HHLA3-002:ENST00000370940.5:366_355_119_Q->*:HHLA3-201:ENST00000432224.1:465_454_152_Q->*	HHLA3	ENSG00000197568.9	ENST00000432224.1	0.00295	0.9894	0.00765	Tolerant
chr1	71351978	rs150911851	G	A	100	PASS	AA=G;AN=2184;THETA=0.0005;VT=SNP;LDAF=0.0019;RSQ=0.9546;AVGPOST=0.9998;SNPSOURCE=LOWCOV;AC=4;ERATE=0.0003;AF=0.0018;AFR_AF=0.01;VA=1:PTGER3:ENSG00000050628.16:-:prematureStop:1/12:PTGER3-202:ENST00000354608.5:1290_1138_380_Q->*	PTGER3	ENSG00000050628.16	ENST00000354608.5	0.03715	0.70175	0.2611	Tolerant
chr1	74648257	rs201409668	G	A	100	PASS	AA=G;AC=1;AF=0.0005;AN=2184;AVGPOST=1.0000;ERATE=0.0002;EUR_AF=0.0013;LDAF=0.0004;RSQ=0.9500;SNPSOURCE=EXOME;THETA=0.0006;VT=SNP;VA=1:LRRIQ3:ENSG00000162620.11:-:prematureStop:4/5:LRRIQ3-201:ENST00000354431.4:1875_538_180_R->*:LRRIQ3-008:ENST00000395089.1:1875_538_180_R->*:LRRIQ3-003:ENST00000415760.1:900_538_180_R->*:LRRIQ3-001:ENST00000370911.3:600_538_180_R->*	LRRIQ3	ENSG00000162620.11	ENST00000354431.4	0.0494	0.3411	0.6095	Recessive
chr1	74664011	.	C	T	100	PASS	AA=C;AC=1;AF=0.0005;AN=2184;ASN_AF=0.0017;AVGPOST=1.0000;ERATE=0.0002;LDAF=0.0005;RSQ=1.0000;SNPSOURCE=EXOME;THETA=0.0006;VT=SNP;VA=1:TNNI3K:ENSG00000116783.9:+:prematureStop:2/3:TNNI3K-201:ENST00000370891.2:2811_49_17_Q->*:TNNI3K-007:ENST00000370893.1:456_49_17_Q->*,1:FPGT:ENSG00000254685.1:+:prematureStop:7/7:FPGT-008:ENST00000524915.1:456_49_17_Q->*:FPGT-001:ENST00000370898.2:1785_49_17_Q->*:F…	TNNI3K	ENSG00000116783.9	ENST00000370891.2	0.2753	0.07395	0.65075	Recessive
chr1	74835124	rs41289190	C	T	100	PASS	AVGPOST=1.0000;AA=C;SNPSOURCE=LOWCOV,EXOME;AN=2184;THETA=0.0005;VT=SNP;RSQ=1.0000;AC=1;ERATE=0.0002;LDAF=0.0005;AF=0.0005;EUR_AF=0.0013;VA=1:TNNI3K:ENSG00000116783.9:+:prematureStop:2/3:TNNI3K-201:ENST00000370891.2:2811_1825_609_R->*:TNNI3K-002:ENST00000326637.3:2508_1522_508_R->*,1:FPGT-TNNI3K:ENSG00000259030.1:+:prematureStop:3/3:FPGT-TNNI3K-001:ENST00000557284.1:2811_1825_609_R->*:FPGT-TNNI3K-…	TNNI3K	ENSG00000116783.9	ENST00000370891.2	0.29765	0.06275	0.6396	Recessive
chr1	74935958	rs149410523	C	T	100	PASS	AA=C;AN=2184;AVGPOST=0.9997;THETA=0.0005;RSQ=0.9302;VT=SNP;LDAF=0.0020;SNPSOURCE=LOWCOV;AC=4;ERATE=0.0002;AF=0.0018;AFR_AF=0.01;VA=1:LRRC53:ENSG00000162621.5:-:prematureStop:1/2:LRRC53-001:ENST00000294635.4:3744_3348_1116_W->*	LRRC53	ENSG00000162621.5	ENST00000294635.4	0.1173	0.2729	0.6098	Recessive
chr1	74946173	rs61729317	G	A	100	PASS	AA=G;AN=2184;AVGPOST=0.9996;VT=SNP;RSQ=0.9179;LDAF=0.0020;SNPSOURCE=LOWCOV;AC=4;THETA=0.0007;ERATE=0.0002;AF=0.0018;AFR_AF=0.01;VA=1:LRRC53:ENSG00000162621.5:-:prematureStop:2/2:LRRC53-001:ENST00000294635.4:3744_568_190_R->*:LRRC53-201:ENST00000416014.2:1530_568_190_R->*	LRRC53	ENSG00000162621.5	ENST00000294635.4	0.0575	0.5541	0.3884	Tolerant
chr1	75038252	rs145428486	C	A	100	PASS	THETA=0.0009;AVGPOST=1.0000;LDAF=0.0004;AA=C;SNPSOURCE=LOWCOV,EXOME;AN=2184;RSQ=0.9500;VT=SNP;AC=1;ERATE=0.0003;AF=0.0005;EUR_AF=0.0013;VA=1:C1orf173:ENSG00000178965.9:-:prematureStop:1/3:C1orf173-001:ENST00000326665.5:4593_3142_1048_E->*	C1orf173	ENSG00000178965.9	ENST00000326665.5	0.06745	0.45535	0.4772	Recessive
chr1	75086476	rs200670755	A	T	100	PASS	AA=A;AC=1;AF=0.0005;AMR_AF=0.0028;AN=2184;AVGPOST=1.0000;ERATE=0.0003;LDAF=0.0004;RSQ=0.9500;SNPSOURCE=EXOME;THETA=0.0003;VT=SNP;VA=1:C1orf173:ENSG00000178965.9:-:prematureStop:2/3:C1orf173-001:ENST00000326665.5:4593_942_314_Y->*:C1orf173-002:ENST00000420661.2:1602_351_117_Y->*	C1orf173	ENSG00000178965.9	ENST00000326665.5	0.07685	0.3018	0.62135	Recessive
chr1	75108761	rs74382926	T	A	100	PASS	AVGPOST=1.0000;SNPSOURCE=LOWCOV,EXOME;AA=T;AN=2184;VT=SNP;THETA=0.0006;RSQ=1.0000;AC=1;ERATE=0.0003;LDAF=0.0005;AF=0.0005;AFR_AF=0.0020;VA=1:C1orf173:ENSG00000178965.9:-:prematureStop:1/3:C1orf173-001:ENST00000326665.5:4593_265_89_K->*	C1orf173	ENSG00000178965.9	ENST00000326665.5	0.0808	0.2404	0.6788	Recessive
chr1	75190435	rs201608430	A	T	100	PASS	AA=A;AC=1;AF=0.0005;AFR_AF=0.0020;AN=2184;AVGPOST=1.0000;ERATE=0.0003;LDAF=0.0004;RSQ=0.9500;SNPSOURCE=EXOME;THETA=0.0004;VT=SNP;VA=1:CRYZ:ENSG00000116791.9:-:prematureStop:3/4:CRYZ-001:ENST00000340866.5:990_71_24_L->*:CRYZ-005:ENST00000370871.3:888_71_24_L->*:CRYZ-201:ENST00000417775.1:990_71_24_L->*	CRYZ	ENSG00000116791.9	ENST00000340866.5	0.074	0.03935	0.88665	Recessive
chr1	79094069	rs147126504	C	T	100	PASS	AVGPOST=1.0000;LDAF=0.0009;AA=C;RSQ=0.9768;THETA=0.0004;SNPSOURCE=LOWCOV,EXOME;AN=2184;VT=SNP;ERATE=0.0003;AC=2;AF=0.0009;AFR_AF=0.0041;VA=1:IFI44L:ENSG00000137959.10:+:prematureStop:1/2:IFI44L-001:ENST00000370751.4:1359_469_157_R->*	IFI44L	ENSG00000137959.10	ENST00000370751.4	0.0261	0.50845	0.46545	Tolerant
chr1	79101171	rs115901054	T	A	100	PASS	AVGPOST=1.0000;THETA=0.0004;SNPSOURCE=LOWCOV,EXOME;AA=T;AN=2184;AC=8;LDAF=0.0037;VT=SNP;RSQ=1.0000;ERATE=0.0003;AF=0.0037;EUR_AF=0.01;VA=1:IFI44L:ENSG00000137959.10:+:prematureStop:2/2:IFI44L-001:ENST00000370751.4:1359_873_291_Y->*:IFI44L-201:ENST00000342282.3:585_99_33_Y->*	IFI44L	ENSG00000137959.10	ENST00000370751.4	0.0044	0.93685	0.05875	Tolerant
chr1	82446503	rs189383935	C	G	100	PASS	ERATE=0.0004;AVGPOST=0.9985;AA=C;AN=2184;VT=SNP;LDAF=0.0026;AC=5;SNPSOURCE=LOWCOV;RSQ=0.7837;THETA=0.0003;AF=0.0023;ASN_AF=0.01;EUR_AF=0.0013;VA=1:LPHN2:ENSG00000117114.15:+:prematureStop:6/14:LPHN2-201:ENST00000271029.4:4296_3126_1042_Y->*:LPHN2-203:ENST00000370717.2:4425_3126_1042_Y->*:LPHN2-011:ENST00000370723.1:4386_3087_1029_Y->*:LPHN2-010:ENST00000370725.1:4425_3126_1042_Y->*:LPHN2-009:ENST…	LPHN2	ENSG00000117114.15	ENST00000370717.2	0.4244	0.10005	0.47555	Recessive
chr1	84880348	rs200047881	C	T	100	PASS	AA=C;AC=1;AF=0.0005;AN=2184;ASN_AF=0.0017;AVGPOST=0.9999;ERATE=0.0003;LDAF=0.0005;RSQ=0.9049;SNPSOURCE=EXOME;THETA=0.0003;VT=SNP;VA=1:DNASE2B:ENSG00000137976.7:+:prematureStop:2/2:DNASE2B-001:ENST00000370665.3:1086_883_295_R->*:DNASE2B-002:ENST00000370662.3:462_259_87_R->*	DNASE2B	ENSG00000137976.7	ENST00000370665.3	0.04565	0.50945	0.4449	Tolerant
chr1	85020779	rs141347801	C	T	100	PASS	AVGPOST=1.0000;AA=C;SNPSOURCE=LOWCOV,EXOME;AN=2184;VT=SNP;THETA=0.0006;RSQ=1.0000;AC=1;ERATE=0.0003;LDAF=0.0005;AF=0.0005;AFR_AF=0.0020;VA=1:CTBS:ENSG00000117151.7:-:prematureStop:1/3:CTBS-001:ENST00000370630.4:1158_1061_354_W->*	CTBS	ENSG00000117151.7	ENST00000370630.4	0.01415	0.03855	0.9473	Recessive
chr1	85488011	rs187985308	G	A	100	PASS	RSQ=0.9049;THETA=0.0004;SNPSOURCE=LOWCOV,EXOME;AA=G;AN=2184;VT=SNP;AC=1;ERATE=0.0003;AVGPOST=0.9999;LDAF=0.0005;AF=0.0005;EUR_AF=0.0013;VA=1:MCOLN3:ENSG00000055732.7:-:prematureStop:4/5:MCOLN3-201:ENST00000302814.1:1662_1168_390_R->*:MCOLN3-002:ENST00000341115.3:1494_1000_334_R->*:MCOLN3-202:ENST00000370588.1:1494_1000_334_R->*:MCOLN3-001:ENST00000370589.1:1662_1168_390_R->*	MCOLN3	ENSG00000055732.7	ENST00000302814.1	0.1139	0.224	0.6621	Recessive
chr1	85546961	rs181501140	G	T	100	PASS	AVGPOST=1.0000;THETA=0.0004;SNPSOURCE=LOWCOV,EXOME;AA=G;AN=2184;VT=SNP;RSQ=1.0000;AC=1;ERATE=0.0003;LDAF=0.0005;AF=0.0005;EUR_AF=0.0013;VA=1:WDR63:ENSG00000162643.8:+:prematureStop:4/4:WDR63-002:ENST00000294664.6:2676_148_50_E->*:WDR63-001:ENST00000326813.8:2559_148_50_E->*:WDR63-004:ENST00000370596.1:2559_148_50_E->*:WDR63-003:ENST00000464801.1:1107_148_50_E->*	WDR63	ENSG00000162643.8	ENST00000294664.6	0.07805	0.05235	0.8696	Recessive
chr1	85643904	rs191964476	G	A	100	PASS	LDAF=0.0013;RSQ=0.8022;SNPSOURCE=LOWCOV,EXOME;AA=G;AN=2184;VT=SNP;AVGPOST=0.9993;ERATE=0.0003;AC=2;THETA=0.0003;AF=0.0009;AMR_AF=0.01;VA=1:SYDE2:ENSG00000097096.8:-:prematureStop:1/1:SYDE2-002:ENST00000341460.5:3585_2596_866_R->*	SYDE2	ENSG00000097096.8	ENST00000341460.5	0.1211	0.08735	0.79155	Recessive
chr1	85643941	rs202052243	A	C	100	PASS	AA=A;AC=1;AF=0.0005;AFR_AF=0.0020;AN=2184;AVGPOST=0.9999;ERATE=0.0003;LDAF=0.0005;RSQ=0.9135;SNPSOURCE=EXOME;THETA=0.0002;VT=SNP;VA=1:SYDE2:ENSG00000097096.8:-:prematureStop:1/1:SYDE2-002:ENST00000341460.5:3585_2559_853_Y->*	SYDE2	ENSG00000097096.8	ENST00000341460.5	0.1807	0.06155	0.75775	Recessive
chr1	85733491	rs201366491	A	T	100	PASS	AA=A;AC=1;AF=0.0005;AFR_AF=0.0020;AN=2184;AVGPOST=1.0000;ERATE=0.0003;LDAF=0.0005;RSQ=1.0000;SNPSOURCE=EXOME;THETA=0.0002;VT=SNP;VA=1:BCL10:ENSG00000142867.8:-:prematureStop:1/1:BCL10-001:ENST00000370580.1:702_521_174_L->*	BCL10	ENSG00000142867.8	ENST00000370580.1	0.3414	0.07025	0.58835	Recessive
chr1	86210409	rs201755361	G	A	100	PASS	AA=G;AC=2;AF=0.0009;AN=2184;AVGPOST=0.9994;ERATE=0.0003;EUR_AF=0.0026;LDAF=0.0009;RSQ=0.7232;SNPSOURCE=EXOME;THETA=0.0007;VT=SNP;VA=1:COL24A1:ENSG00000171502.10:-:prematureStop:2/3:COL24A1-001:ENST00000370571.2:5145_4612_1538_R->*:COL24A1-201:ENST00000436319.1:5082_4549_1517_R->*	COL24A1	ENSG00000171502.10	ENST00000370571.2	0.07065	0.24795	0.6814	Recessive
chr1	86306916	rs187705574	G	A	100	PASS	RSQ=0.6603;SNPSOURCE=LOWCOV,EXOME;AA=G;AN=2184;THETA=0.0005;VT=SNP;LDAF=0.0006;AC=1;ERATE=0.0003;AVGPOST=0.9995;AF=0.0005;EUR_AF=0.0013;VA=1:COL24A1:ENSG00000171502.10:-:prematureStop:2/3:COL24A1-001:ENST00000370571.2:5145_3616_1206_R->*:COL24A1-201:ENST00000436319.1:5082_3616_1206_R->*	COL24A1	ENSG00000171502.10	ENST00000370571.2	0.0995	0.1433	0.7572	Recessive
chr1	86590561	rs199733571	A	T	100	PASS	AA=A;AC=1;AF=0.0005;AN=2184;AVGPOST=0.9998;ERATE=0.0003;EUR_AF=0.0013;LDAF=0.0006;RSQ=0.8098;SNPSOURCE=EXOME;THETA=0.0004;VT=SNP;VA=1:COL24A1:ENSG00000171502.10:-:prematureStop:3/3:COL24A1-001:ENST00000370571.2:5145_1458_486_Y->*:COL24A1-201:ENST00000436319.1:5082_1458_486_Y->*:COL24A1-004:ENST00000426639.1:2673_1458_486_Y->*	COL24A1	ENSG00000171502.10	ENST00000370571.2	0.1567	0.1474	0.6959	Recessive
chr1	86942163	rs189212104	C	T	100	PASS	AVGPOST=1.0000;AA=C;THETA=0.0004;SNPSOURCE=LOWCOV,EXOME;AN=2184;VT=SNP;RSQ=1.0000;AC=1;ERATE=0.0003;LDAF=0.0005;AF=0.0005;AMR_AF=0.0028;VA=1:CLCA1:ENSG00000016490.11:+:prematureStop:2/2:CLCA1-001:ENST00000234701.3:2745_484_162_R->*:CLCA1-201:ENST00000394711.1:2745_484_162_R->*	CLCA1	ENSG00000016490.11	ENST00000234701.3	0.0596	0.15875	0.78165	Recessive
chr1	87038389	rs145223695	C	T	100	PASS	AVGPOST=1.0000;AA=C;SNPSOURCE=LOWCOV,EXOME;AN=2184;THETA=0.0005;VT=SNP;RSQ=1.0000;AC=1;ERATE=0.0003;LDAF=0.0005;AF=0.0005;EUR_AF=0.0013;VA=1:CLCA4:ENSG00000016602.8:+:prematureStop:2/2:CLCA4-001:ENST00000370563.3:2760_1453_485_Q->*:CLCA4-201:ENST00000263723.5:714_592_198_Q->*	CLCA4	ENSG00000016602.8	ENST00000370563.3	0.03845	0.68695	0.2746	Tolerant
chr1	87329250	rs192797660	G	A	100	PASS	ERATE=0.0004;AA=G;AN=2184;RSQ=0.6620;VT=SNP;LDAF=0.0007;SNPSOURCE=LOWCOV;AC=1;AVGPOST=0.9995;THETA=0.0003;AF=0.0005;AFR_AF=0.0020;VA=1:SEP15:ENSG00000183291.11:-:prematureStop:1/3:SEP15-002:ENST00000370554.1:366_346_116_R->*,1:SEP15:ENSG00000183291.11:-:synonymous:1/3:SEP15-001:ENST00000331835.5:489_396_132_D->D	2017-09-15	ENSG00000183291.11	ENST00000370554.1	0.17905	0.3401	0.48085	Recessive
chr1	89434361	rs201653594	G	A	100	PASS	AA=G;AC=1;AF=0.0005;AMR_AF=0.0028;AN=2184;AVGPOST=1.0000;ERATE=0.0002;LDAF=0.0005;RSQ=1.0000;SNPSOURCE=EXOME;THETA=0.0004;VT=SNP;VA=1:CCBL2:ENSG00000137944.12:-:prematureStop:3/3:CCBL2-004:ENST00000260508.4:1365_295_99_R->*:CCBL2-001:ENST00000370491.3:1263_193_65_R->*:CCBL2-201:ENST00000370485.2:504_295_99_R->*	CCBL2	ENSG00000137944.12	ENST00000260508.4	0.0384	0.03085	0.93075	Recessive
chr1	89476589	rs12087251	G	A	100	PASS	ERATE=0.0005;THETA=0.0004;SNPSOURCE=LOWCOV,EXOME;AA=G;AN=2184;RSQ=0.9616;AC=8;VT=SNP;LDAF=0.0038;AVGPOST=0.9995;AF=0.0037;AMR_AF=0.01;AFR_AF=0.01;VA=1:GBP3:ENSG00000117226.7:-:prematureStop:1/5:GBP3-008:ENST00000370481.4:1788_1360_454_Q->*	GBP3	ENSG00000117226.7	ENST00000370481.4	0.01455	0.94995	0.0355	Tolerant
chr1	89479102	rs138880180	G	A	100	PASS	AVGPOST=1.0000;LDAF=0.0009;AA=C;SNPSOURCE=LOWCOV,EXOME;AN=2184;VT=SNP;THETA=0.0006;RSQ=1.0000;AC=2;ERATE=0.0002;AF=0.0009;AFR_AF=0.0041;VA=1:GBP3:ENSG00000117226.7:-:prematureStop:2/5:GBP3-008:ENST00000370481.4:1788_634_212_Q->*:GBP3-005:ENST00000489444.2:873_634_212_Q->*	GBP3	ENSG00000117226.7	ENST00000370481.4	0.0294	0.81515	0.15545	Tolerant
chr1	89524698	rs192785479	G	A	100	PASS	AVGPOST=1.0000;SNPSOURCE=LOWCOV,EXOME;AA=G;AN=2184;VT=SNP;RSQ=1.0000;AC=1;ERATE=0.0002;LDAF=0.0005;THETA=0.0003;AF=0.0005;ASN_AF=0.0017;VA=1:GBP1:ENSG00000117228.9:-:prematureStop:1/1:GBP1-001:ENST00000370473.4:1779_457_153_R->*	GBP1	ENSG00000117228.9	ENST00000370473.4	0.07925	0.38485	0.5359	Recessive
chr1	89528860	rs144605860	G	A	100	PASS	AVGPOST=1.0000;LDAF=0.0009;RSQ=0.9768;SNPSOURCE=LOWCOV,EXOME;AA=G;AN=2184;VT=SNP;THETA=0.0006;AC=2;ERATE=0.0002;AF=0.0009;ASN_AF=0.0035;VA=1:GBP1:ENSG00000117228.9:-:prematureStop:1/1:GBP1-001:ENST00000370473.4:1779_58_20_R->*	GBP1	ENSG00000117228.9	ENST00000370473.4	0.0472	0.65475	0.29805	Tolerant
chr1	89582870	rs189899416	G	A	100	PASS	AVGPOST=1.0000;SNPSOURCE=LOWCOV,EXOME;AA=G;AN=2184;VT=SNP;RSQ=1.0000;AC=1;ERATE=0.0002;LDAF=0.0005;THETA=0.0003;AF=0.0005;ASN_AF=0.0017;VA=1:GBP2:ENSG00000162645.8:-:prematureStop:2/2:GBP2-002:ENST00000370466.3:1776_673_225_R->*:GBP2-001:ENST00000464839.1:1776_673_225_R->*	GBP2	ENSG00000162645.8	ENST00000370466.3	0.1654	0.3065	0.5281	Recessive
chr1	89616127	rs138285876	G	A	100	PASS	RSQ=0.9049;SNPSOURCE=LOWCOV,EXOME;AA=G;AN=2184;VT=SNP;AC=1;ERATE=0.0002;AVGPOST=0.9999;LDAF=0.0005;THETA=0.0003;AF=0.0005;AMR_AF=0.0028;VA=1:GBP7:ENSG00000213512.1:-:prematureStop:1/1:GBP7-001:ENST00000294671.2:1917_757_253_R->*	GBP7	ENSG00000213512.1	ENST00000294671.2	0.03865	0.50255	0.4588	Tolerant
chr1	89618035	rs138540106	G	A	100	PASS	AA=G;AC=1;AF=0.0005;AN=2184;AVGPOST=1.0000;ERATE=0.0002;EUR_AF=0.0013;LDAF=0.0005;RSQ=1.0000;SNPSOURCE=EXOME;THETA=0.0008;VT=SNP;VA=1:GBP7:ENSG00000213512.1:-:prematureStop:1/1:GBP7-001:ENST00000294671.2:1917_541_181_R->*	GBP7	ENSG00000213512.1	ENST00000294671.2	0.0093	0.8756	0.1151	Tolerant
chr1	90478741	rs200742612	G	T	100	PASS	AA=G;AC=1;AF=0.0005;AN=2184;AVGPOST=1.0000;ERATE=0.0002;EUR_AF=0.0013;LDAF=0.0005;RSQ=0.9547;SNPSOURCE=EXOME;THETA=0.0003;VT=SNP;VA=1:ZNF326:ENSG00000162664.11:+:prematureStop:3/5:ZNF326-001:ENST00000340281.4:1749_871_291_E->*:ZNF326-004:ENST00000370447.2:1482_604_202_E->*:ZNF326-201:ENST00000455342.2:1131_253_85_E->*	ZNF326	ENSG00000162664.11	ENST00000340281.4	0.37645	0.0661	0.55745	Recessive
chr1	92508477	rs201340952	C	T	100	PASS	AA=C;AC=1;AF=0.0005;AFR_AF=0.0020;AN=2184;AVGPOST=1.0000;ERATE=0.0002;LDAF=0.0005;RSQ=1.0000;SNPSOURCE=EXOME;THETA=0.0001;VT=SNP;VA=1:EPHX4:ENSG00000172031.6:+:prematureStop:1/1:EPHX4-001:ENST00000370383.4:1089_415_139_R->*	EPHX4	ENSG00000172031.6	ENST00000370383.4	0.1377	0.1324	0.7299	Recessive
chr1	92649450	rs185176258	C	T	100	PASS	RSQ=0.7577;AA=C;AN=2184;AVGPOST=0.9997;VT=SNP;LDAF=0.0006;SNPSOURCE=LOWCOV;AC=1;ERATE=0.0003;THETA=0.0003;AF=0.0005;AMR_AF=0.0028;VA=1:KIAA1107:ENSG00000069712.9:+:prematureStop:2/2:KIAA1107-201:ENST00000409154.4:4230_3793_1265_Q->*:KIAA1107-001:ENST00000370378.4:4065_3628_1210_Q->*	KIAA1107	ENSG00000069712.9	ENST00000409154.4	0.27345	0.0865	0.64005	Recessive
chr1	93646312	rs112840306	G	A	100	PASS	AA=G;AC=1;AF=0.0005;AFR_AF=0.0020;AN=2184;AVGPOST=0.9992;ERATE=0.0004;LDAF=0.0008;RSQ=0.6411;SNPSOURCE=EXOME;THETA=0.0004;VT=SNP;VA=1:CCDC18:ENSG00000122483.13:+:prematureStop:1/5:CCDC18-203:ENST00000557479.1:4254_225_75_W->*	CCDC18	ENSG00000122483.13	ENST00000557479.1	0.06055	0.7292	0.21025	Tolerant
chr1	93998500	rs185227108	C	T	100	PASS	AA=C;AN=2184;RSQ=0.7010;THETA=0.0008;VT=SNP;AVGPOST=0.9993;SNPSOURCE=LOWCOV;AC=1;ERATE=0.0003;LDAF=0.0008;AF=0.0005;EUR_AF=0.0013;VA=1:FNBP1L:ENSG00000137942.11:+:prematureStop:4/4:FNBP1L-202:ENST00000271234.7:1818_661_221_R->*:FNBP1L-001:ENST00000370256.3:1803_661_221_R->*:FNBP1L-201:ENST00000260506.8:1656_661_221_R->*:FNBP1L-002:ENST00000370253.1:1815_661_221_R->*	FNBP1L	ENSG00000137942.11	ENST00000271234.7	0.74515	0.0737	0.18115	Dominant
chr1	95322899	rs184943086	C	T	100	PASS	AVGPOST=1.0000;AA=C;THETA=0.0004;SNPSOURCE=LOWCOV,EXOME;AN=2184;VT=SNP;RSQ=1.0000;AC=1;ERATE=0.0003;LDAF=0.0005;AF=0.0005;ASN_AF=0.0017;VA=1:SLC44A3:ENSG00000143036.12:+:prematureStop:6/6:SLC44A3-001:ENST00000271227.6:1962_1081_361_Q->*:SLC44A3-004:ENST00000446120.2:1854_973_325_Q->*:SLC44A3-005:ENST00000527077.1:1758_877_293_Q->*:SLC44A3-006:ENST00000529450.1:1863_985_329_Q->*:SLC44A3-002:ENST00…	SLC44A3	ENSG00000143036.12	ENST00000271227.6	0.03315	0.0329	0.93395	Recessive
chr1	95530448	rs200774756	G	A	100	PASS	AA=G;AC=1;AF=0.0005;AN=2184;ASN_AF=0.0017;AVGPOST=1.0000;ERATE=0.0003;LDAF=0.0005;RSQ=0.9547;SNPSOURCE=EXOME;THETA=0.0005;VT=SNP;VA=1:ALG14:ENSG00000172339.7:-:prematureStop:1/1:ALG14-001:ENST00000370205.4:651_262_88_R->*	ALG14	ENSG00000172339.7	ENST00000370205.4	0.0558	0.1919	0.7523	Recessive
chr1	98293683	rs189768576	G	A	100	PASS	AVGPOST=1.0000;SNPSOURCE=LOWCOV,EXOME;AA=G;AN=2184;VT=SNP;RSQ=1.0000;AC=1;THETA=0.0010;ERATE=0.0003;LDAF=0.0005;AF=0.0005;ASN_AF=0.0017;VA=1:DPYD:ENSG00000188641.8:-:prematureStop:3/3:DPYD-001:ENST00000370192.3:3078_220_74_R->*:DPYD-201:ENST00000423006.2:471_109_37_R->*:DPYD-002:ENST00000306031.5:522_220_74_R->*	DPYD	ENSG00000188641.8	ENST00000370192.3	0.09105	0.0339	0.87505	Recessive
chr1	100327232	rs193186112	C	T	100	PASS	THETA=0.0009;AVGPOST=1.0000;LDAF=0.0004;AA=C;SNPSOURCE=LOWCOV,EXOME;AN=2184;RSQ=0.9500;VT=SNP;AC=1;ERATE=0.0002;AF=0.0005;AFR_AF=0.0020;VA=1:AGL:ENSG00000162688.11:+:prematureStop:7/7:AGL-004:ENST00000294724.4:4599_256_86_Q->*:AGL-001:ENST00000361915.3:4599_256_86_Q->*:AGL-003:ENST00000370163.3:4599_256_86_Q->*:AGL-002:ENST00000370165.3:4599_256_86_Q->*:AGL-005:ENST00000361302.3:4551_208_70_Q->*:…	AGL	ENSG00000162688.11	ENST00000294724.4	0.19295	0.05995	0.7471	Recessive
chr1	100620728	rs78962557	G	A	100	PASS	AC=12;AVGPOST=1.0000;RSQ=0.9966;SNPSOURCE=LOWCOV,EXOME;AA=G;AN=2184;VT=SNP;THETA=0.0007;ERATE=0.0006;LDAF=0.0055;AF=0.01;ASN_AF=0.02;VA=1:LRRC39:ENSG00000122477.8:-:prematureStop:3/3:LRRC39-201:ENST00000342895.3:1008_691_231_R->*:LRRC39-001:ENST00000370137.1:1008_691_231_R->*:LRRC39-002:ENST00000370138.1:1020_691_231_R->*	LRRC39	ENSG00000122477.8	ENST00000370138.1	0.00955	0.85805	0.1324	Tolerant
chr1	100681641	rs74103423	C	A	100	PASS	ERATE=0.0005;AVGPOST=1.0000;LDAF=0.0009;THETA=0.0004;SNPSOURCE=LOWCOV,EXOME;AN=2184;VT=SNP;AA=c;RSQ=1.0000;AC=2;AF=0.0009;AFR_AF=0.0041;VA=1:DBT:ENSG00000137992.9:-:prematureStop:2/2:DBT-001:ENST00000370132.3:1449_670_224_E->*:DBT-002:ENST00000370131.3:963_670_224_E->*	DBT	ENSG00000137992.9	ENST00000370132.3	0.0376	0.0805	0.8819	Recessive
chr1	101196879	rs199572921	G	T	100	PASS	AA=G;AC=1;AF=0.0005;AN=2184;ASN_AF=0.0017;AVGPOST=1.0000;ERATE=0.0003;LDAF=0.0005;RSQ=1.0000;SNPSOURCE=EXOME;THETA=0.0279;VT=SNP;VA=1:VCAM1:ENSG00000162692.5:+:prematureStop:3/4:VCAM1-001:ENST00000294728.2:2220_1330_444_E->*:VCAM1-002:ENST00000347652.2:1944_1054_352_E->*:VCAM1-004:ENST00000370119.3:2034_1144_382_E->*	VCAM1	ENSG00000162692.5	ENST00000294728.2	0.101	0.20275	0.69625	Recessive
chr1	102296321	rs143905952	A	T	100	PASS	AVGPOST=1.0000;SNPSOURCE=LOWCOV,EXOME;AN=2184;THETA=0.0008;RSQ=0.9844;VT=SNP;AA=A;LDAF=0.0014;ERATE=0.0003;AC=3;AF=0.0014;AFR_AF=0.01;VA=1:OLFM3:ENSG00000118733.12:-:prematureStop:4/4:OLFM3-003:ENST00000370103.4:1377_279_93_Y->*:OLFM3-001:ENST00000338858.5:1437_339_113_Y->*:OLFM3-201:ENST00000359814.3:708_339_113_Y->*:OLFM3-202:ENST00000536598.1:423_54_18_Y->*	OLFM3	ENSG00000118733.12	ENST00000338858.5	0.2673	0.0977	0.635	Recessive
chr1	108686291	rs187699990	G	T	100	PASS	SNPSOURCE=LOWCOV,EXOME;AA=G;AN=2184;THETA=0.0005;VT=SNP;RSQ=0.8890;AC=1;ERATE=0.0003;AVGPOST=0.9999;LDAF=0.0005;AF=0.0005;AFR_AF=0.0020;VA=1:SLC25A24:ENSG00000085491.11:-:prematureStop:2/4:SLC25A24-001:ENST00000565488.1:1434_972_324_Y->*:SLC25A24-002:ENST00000370041.4:1377_915_305_Y->*	SLC25A24	ENSG00000085491.11	ENST00000565488.1	0.15525	0.1719	0.67285	Recessive
chr1	109235436	rs200052511	C	T	100	PASS	AA=C;AC=1;AF=0.0005;AFR_AF=0.0020;AN=2184;AVGPOST=1.0000;ERATE=0.0003;LDAF=0.0005;RSQ=1.0000;SNPSOURCE=EXOME;THETA=0.0009;VT=SNP;VA=1:PRPF38B:ENSG00000134186.7:+:prematureStop:2/3:PRPF38B-001:ENST00000370025.4:1641_223_75_Q->*:PRPF38B-004:ENST00000370022.5:573_223_75_Q->*	PRPF38B	ENSG00000134186.7	ENST00000370025.4	0.60895	0.04285	0.3482	Dominant
chr1	109270645	rs200404056	C	T	100	PASS	AA=C;AC=1;AF=0.0005;AN=2184;AVGPOST=0.9999;ERATE=0.0003;EUR_AF=0.0013;LDAF=0.0005;RSQ=0.8890;SNPSOURCE=EXOME;THETA=0.0010;VT=SNP;VA=1:FNDC7:ENSG00000143107.4:+:prematureStop:2/2:FNDC7-001:ENST00000370017.3:2202_1327_443_R->*:FNDC7-201:ENST00000271311.2:2205_1330_444_R->*	FNDC7	ENSG00000143107.4	ENST00000271311.2	0.0498	0.59785	0.35235	Tolerant
chr1	109363242	rs142453543	A	T	100	PASS	AA=A;AC=1;AF=0.0005;AN=2184;ASN_AF=0.0017;AVGPOST=1.0000;ERATE=0.0003;LDAF=0.0005;RSQ=1.0000;SNPSOURCE=EXOME;THETA=0.0004;VT=SNP;VA=1:AKNAD1:ENSG00000162641.13:-:prematureStop:1/7:AKNAD1-002:ENST00000370001.3:2511_2174_725_L->*	AKNAD1	ENSG00000162641.13	ENST00000370001.3	0.072	0.394	0.534	Recessive
chr1	109365984	rs75963324	G	T	100	PASS	AVGPOST=1.0000;THETA=0.0039;SNPSOURCE=LOWCOV,EXOME;AA=G;AN=2184;AC=20;VT=SNP;RSQ=1.0000;ERATE=0.0003;LDAF=0.0091;AF=0.01;ASN_AF=0.03;EUR_AF=0.01;VA=1:AKNAD1:ENSG00000162641.13:-:prematureStop:1/7:AKNAD1-201:ENST00000357393.4:1332_1296_432_Y->*	AKNAD1	ENSG00000162641.13	ENST00000357393.4	0.0052	0.9805	0.0143	Tolerant
chr1	109650558	rs62623709	G	T	100	PASS	ERATE=0.0004;AA=g;SNPSOURCE=LOWCOV,EXOME;AN=2184;AVGPOST=0.9997;RSQ=0.9876;VT=SNP;AC=22;LDAF=0.0101;THETA=0.0007;AF=0.01;AMR_AF=0.0028;AFR_AF=0.04;VA=1:C1orf194:ENSG00000179902.8:-:prematureStop:2/5:C1orf194-004:ENST00000369949.4:474_147_49_Y->*:C1orf194-001:ENST00000369948.3:510_183_61_Y->*	C1orf194	ENSG00000179902.8	ENST00000369948.3	0.0019	0.97765	0.02045	Tolerant
chr1	109742699	rs191179466	C	T	100	PASS	AVGPOST=1.0000;AA=C;SNPSOURCE=LOWCOV,EXOME;AN=2184;VT=SNP;THETA=0.0006;AC=1;ERATE=0.0003;RSQ=0.9547;LDAF=0.0005;AF=0.0005;EUR_AF=0.0013;VA=1:KIAA1324:ENSG00000116299.11:+:prematureStop:2/3:KIAA1324-002:ENST00000369939.3:3042_2647_883_R->*:KIAA1324-008:ENST00000529753.1:2781_2386_796_R->*	KIAA1324	ENSG00000116299.11	ENST00000369939.3	0.06655	0.0875	0.84595	Recessive
chr1	109823457	rs116389032	T	A	100	PASS	ERATE=0.0005;AC=18;THETA=0.0014;SNPSOURCE=LOWCOV,EXOME;AA=T;AN=2184;VT=SNP;LDAF=0.0085;RSQ=0.9790;AVGPOST=0.9995;AF=0.01;AMR_AF=0.02;EUR_AF=0.01;VA=1:PSRC1:ENSG00000134222.11:-:prematureStop:1/6:PSRC1-002:ENST00000369904.3:933_745_249_K->*,1:PSRC1:ENSG00000134222.11:-:synonymous:5/6:PSRC1-010:ENST00000369903.2:1002_846_282_R->R:PSRC1-001:ENST00000369907.3:1002_846_282_R->R:PSRC1-201:ENST000003699…	PSRC1	ENSG00000134222.11	ENST00000369904.3	0.0126	0.9237	0.0637	Tolerant
chr1	109823528	rs200443495	G	A	100	PASS	AA=G;AC=1;AF=0.0005;AMR_AF=0.0028;AN=2184;AVGPOST=1.0000;ERATE=0.0003;LDAF=0.0005;RSQ=0.9547;SNPSOURCE=EXOME;THETA=0.0013;VT=SNP;VA=1:PSRC1:ENSG00000134222.11:-:nonsynonymous:1/6:PSRC1-002:ENST00000369904.3:933_674_225_P->L,1:PSRC1:ENSG00000134222.11:-:prematureStop:5/6:PSRC1-010:ENST00000369903.2:1002_775_259_R->*:PSRC1-001:ENST00000369907.3:1002_775_259_R->*:PSRC1-201:ENST00000369909.2:1002_775…	PSRC1	ENSG00000134222.11	ENST00000438534.2	0.11035	0.1128	0.77685	Recessive
chr1	109838960	rs139849511	G	A	100	PASS	AA=G;AC=1;AF=0.0005;AN=2184;AVGPOST=1.0000;ERATE=0.0003;EUR_AF=0.0013;LDAF=0.0005;RSQ=0.9547;SNPSOURCE=EXOME;THETA=0.0033;VT=SNP;VA=1:MYBPHL:ENSG00000221986.2:-:prematureStop:1/1:MYBPHL-001:ENST00000357155.1:1065_763_255_R->*	MYBPHL	ENSG00000221986.2	ENST00000357155.1	0.01445	0.75235	0.2332	Tolerant
chr1	109840137	rs191294010	G	A	100	PASS	AVGPOST=1.0000;LDAF=0.0004;SNPSOURCE=LOWCOV,EXOME;AA=G;AN=2184;RSQ=0.9500;VT=SNP;THETA=0.0066;AC=1;ERATE=0.0003;AF=0.0005;AMR_AF=0.0028;VA=1:MYBPHL:ENSG00000221986.2:-:prematureStop:1/1:MYBPHL-001:ENST00000357155.1:1065_337_113_R->*	MYBPHL	ENSG00000221986.2	ENST00000357155.1	0.03135	0.25615	0.7125	Recessive
chr1	110201481	.	C	T	100	PASS	AA=C;AC=1;AF=0.0005;AN=2184;ASN_AF=0.0017;AVGPOST=1.0000;ERATE=0.0003;LDAF=0.0005;RSQ=1.0000;SNPSOURCE=EXOME;THETA=0.0070;VT=SNP;VA=1:GSTM4:ENSG00000168765.10:+:prematureStop:4/4:GSTM4-003:ENST00000326729.5:588_406_136_Q->*:GSTM4-201:ENST00000336075.5:474_223_75_Q->*:GSTM4-001:ENST00000369836.4:657_406_136_Q->*:GSTM4-002:ENST00000369833.1:609_283_95_Q->*	GSTM4	ENSG00000168765.10	ENST00000369836.4	0.26285	0.07015	0.667	Recessive
chr1	110260004	rs181150599	C	T	100	PASS	AVGPOST=1.0000;AA=C;SNPSOURCE=LOWCOV,EXOME;AN=2184;ERATE=0.0009;LDAF=0.0018;THETA=0.0005;RSQ=0.9879;VT=SNP;AC=4;AF=0.0018;ASN_AF=0.01;EUR_AF=0.0013;VA=1:GSTM5:ENSG00000134201.5:+:prematureStop:2/3:GSTM5-001:ENST00000256593.3:657_613_205_R->*:GSTM5-004:ENST00000369812.4:714_670_224_R->*	GSTM5	ENSG00000134201.5	ENST00000369812.4	0.0221	0.7304	0.2475	Tolerant
chr1	110603365	rs201913545	C	T	100	PASS	AA=C;AC=1;AF=0.0005;AN=2184;ASN_AF=0.0017;AVGPOST=1.0000;ERATE=0.0003;LDAF=0.0005;RSQ=0.9547;SNPSOURCE=EXOME;THETA=0.0006;VT=SNP;VA=1:ALX3:ENSG00000156150.5:-:prematureStop:1/1:ALX3-001:ENST00000369792.3:1032_1022_341_W->*	ALX3	ENSG00000156150.5	ENST00000369792.3	0.1583	0.0788	0.7629	Recessive
chr1	110906406	rs114581294	C	T	100	PASS	LDAF=0.0009;AA=C;SNPSOURCE=LOWCOV,EXOME;AN=2184;VT=SNP;THETA=0.0007;ERATE=0.0003;RSQ=0.6890;AVGPOST=0.9995;AC=3;AF=0.0014;AFR_AF=0.01;VA=1:SLC16A4:ENSG00000168679.13:-:nonsynonymous:1/8:SLC16A4-201:ENST00000437429.2:1149_1136_379_G->E,1:SLC16A4:ENSG00000168679.13:-:prematureStop:4/8:SLC16A4-001:ENST00000369779.4:1464_1446_482_W->*:SLC16A4-004:ENST00000369781.4:960_942_314_W->*:SLC16A4-002:ENST000…	SLC16A4	ENSG00000168679.13	ENST00000369779.4	0.01135	0.82165	0.167	Tolerant
chr1	110993854	rs187548600	C	T	100	PASS	ERATE=0.0004;AA=C;THETA=0.0004;RSQ=0.9181;SNPSOURCE=LOWCOV,EXOME;AN=2184;VT=SNP;AC=1;AVGPOST=0.9999;LDAF=0.0005;AF=0.0005;AFR_AF=0.0020;VA=1:PROK1:ENSG00000143125.4:+:prematureStop:1/1:PROK1-001:ENST00000271331.3:318_16_6_R->*	PROK1	ENSG00000143125.4	ENST00000271331.3	0.05295	0.54725	0.3998	Tolerant
chr1	111439344	rs190729207	C	T	100	PASS	AVGPOST=1.0000;LDAF=0.0004;AA=C;SNPSOURCE=LOWCOV,EXOME;AN=2184;RSQ=0.9500;THETA=0.0005;VT=SNP;AC=1;ERATE=0.0003;AF=0.0005;EUR_AF=0.0013;VA=1:CD53:ENSG00000143119.7:+:prematureStop:1/2:CD53-001:ENST00000271324.5:660_493_165_R->*	CD53	ENSG00000143119.7	ENST00000271324.5	0.1553	0.3684	0.4763	Recessive
chr1	111743036	rs145695008	G	A	100	PASS	AVGPOST=1.0000;SNPSOURCE=LOWCOV,EXOME;AA=G;AN=2184;LDAF=0.0018;VT=SNP;RSQ=1.0000;AC=4;THETA=0.0020;ERATE=0.0003;AF=0.0018;EUR_AF=0.01;VA=1:DENND2D:ENSG00000162777.12:-:prematureStop:1/2:DENND2D-002:ENST00000357640.4:1416_46_16_R->*	DENND2D	ENSG00000162777.12	ENST00000357640.4	0.01885	0.6331	0.34805	Tolerant
chr1	111857201	rs147282128	G	A	100	PASS	AA=G;AN=2184;RSQ=0.7702;THETA=0.0005;VT=SNP;SNPSOURCE=LOWCOV;ERATE=0.0003;AVGPOST=0.9995;AC=2;LDAF=0.0008;AF=0.0009;AMR_AF=0.01;VA=1:CHIA:ENSG00000134216.14:+:prematureStop:2/7:CHIA-201:ENST00000343320.6:1431_297_99_W->*:CHIA-001:ENST00000369740.1:1431_297_99_W->*	CHIA	ENSG00000134216.14	ENST00000343320.6	0.0178	0.83195	0.15025	Tolerant
chr1	111860327	rs143586120	G	T	100	PASS	AVGPOST=1.0000;LDAF=0.0041;SNPSOURCE=LOWCOV,EXOME;AA=G;AN=2184;VT=SNP;AC=9;RSQ=1.0000;ERATE=0.0003;THETA=0.0003;AF=0.0041;AFR_AF=0.02;VA=1:CHIA:ENSG00000134216.14:+:prematureStop:6/7:CHIA-201:ENST00000343320.6:1431_505_169_E->*:CHIA-001:ENST00000369740.1:1431_505_169_E->*:CHIA-002:ENST00000430615.1:1107_181_61_E->*:CHIA-008:ENST00000353665.6:948_22_8_E->*:CHIA-202:ENST00000451398.2:948_22_8_E->*:…	CHIA	ENSG00000134216.14	ENST00000343320.6	0.00595	0.93475	0.0593	Tolerant
chr1	113068676	rs75947674	G	A	100	PASS	AA=G;AC=1;AF=0.0005;AFR_AF=0.0020;AN=2184;AVGPOST=0.9999;ERATE=0.0003;LDAF=0.0004;RSQ=0.8551;SNPSOURCE=EXOME;THETA=0.0003;VT=SNP;VA=1:ST7L:ENSG00000007341.13:-:prematureStop:5/12:ST7L-001:ENST00000358039.4:1728_1687_563_Q->*:ST7L-003:ENST00000360743.4:1635_1594_532_Q->*:ST7L-002:ENST00000490067.1:1677_1636_546_Q->*:ST7L-204:ENST00000544629.1:1533_1492_498_Q->*:ST7L-011:ENST00000369669.1:1179_1138…	ST7L	ENSG00000007341.13	ENST00000358039.4	0.0654	0.4344	0.5002	Recessive
chr1	113244137	rs75601992	G	T	100	PASS	AVGPOST=1.0000;LDAF=0.0169;THETA=0.0002;SNPSOURCE=LOWCOV,EXOME;AA=G;AN=2184;AC=37;VT=SNP;RSQ=1.0000;ERATE=0.0003;AF=0.02;AMR_AF=0.01;AFR_AF=0.07;VA=1:RHOC:ENSG00000155366.11:-:prematureStop:1/11:RHOC-005:ENST00000369636.2:600_546_182_C->*	RHOC	ENSG00000155366.11	ENST00000369636.2	0.0237	0.94305	0.03325	Tolerant
chr1	113253207	rs116386876	A	C	100	PASS	AA=A;AC=1;AF=0.0005;AFR_AF=0.0020;AN=2184;AVGPOST=1.0000;ERATE=0.0003;LDAF=0.0005;RSQ=1.0000;SNPSOURCE=EXOME;THETA=0.0005;VT=SNP;VA=1:PPM1J:ENSG00000155367.10:-:prematureStop:2/2:PPM1J-001:ENST00000309276.6:1518_1245_415_Y->*:PPM1J-201:ENST00000359994.4:900_627_209_Y->*	PPM1J	ENSG00000155367.10	ENST00000309276.6	0.05825	0.3317	0.61005	Recessive
chr1	113253230	rs147305772	G	A	100	PASS	AVGPOST=1.0000;AA=G;AN=2184;VT=SNP;RSQ=1.0000;SNPSOURCE=LOWCOV;AC=1;ERATE=0.0003;LDAF=0.0005;THETA=0.0003;AF=0.0005;ASN_AF=0.0017;VA=1:PPM1J:ENSG00000155367.10:-:prematureStop:2/2:PPM1J-001:ENST00000309276.6:1518_1222_408_R->*:PPM1J-201:ENST00000359994.4:900_604_202_R->*	PPM1J	ENSG00000155367.10	ENST00000309276.6	0.0869	0.0693	0.8438	Recessive
chr1	113264896	rs114213159	G	A	100	PASS	AC=7;AVGPOST=1.0000;SNPSOURCE=LOWCOV,EXOME;AA=G;AN=2184;LDAF=0.0032;VT=SNP;THETA=0.0013;ERATE=0.0003;RSQ=0.9932;AF=0.0032;ASN_AF=0.01;VA=1:FAM19A3:ENSG00000184599.9:+:prematureStop:2/2:FAM19A3-002:ENST00000369630.3:510_41_14_W->*:FAM19A3-001:ENST00000361886.3:402_41_14_W->*	FAM19A3	ENSG00000184599.9	ENST00000369630.3	0.061	0.3662	0.5728	Recessive
chr1	114377567	rs201811041	C	T	100	PASS	AA=C;AC=2;AF=0.0009;AN=2184;AVGPOST=1.0000;ERATE=0.0003;EUR_AF=0.0026;LDAF=0.0009;RSQ=1.0000;SNPSOURCE=EXOME;THETA=0.0008;VT=SNP;VA=1:PTPN22:ENSG00000134242.11:-:prematureStop:5/8:PTPN22-001:ENST00000359785.5:2424_1859_620_W->*:PTPN22-004:ENST00000528414.1:2259_1694_565_W->*:PTPN22-201:ENST00000538253.1:1692_1127_376_W->*:PTPN22-006:ENST00000420377.2:2388_1859_620_W->*:PTPN22-007:ENST00000525799.…	PTPN22	ENSG00000134242.11	ENST00000359785.5	0.1391	0.299	0.5619	Recessive
chr1	114429161	rs200207977	G	A	100	PASS	AA=G;AC=1;AF=0.0005;AN=2184;AVGPOST=0.9999;ERATE=0.0003;EUR_AF=0.0013;LDAF=0.0005;RSQ=0.9049;SNPSOURCE=EXOME;THETA=0.0005;VT=SNP;VA=1:BCL2L15:ENSG00000188761.7:-:prematureStop:2/3:BCL2L15-001:ENST00000393316.3:492_247_83_Q->*:BCL2L15-004:ENST00000471267.1:267_247_83_Q->*	BCL2L15	ENSG00000188761.7	ENST00000393316.3	0.0342	0.41565	0.55015	Recessive
chr1	115236057	rs17602729	G	A	100	PASS	LDAF=0.0534;AA=G;AN=2184;VT=SNP;AVGPOST=0.9998;THETA=0.0017;AC=117;SNPSOURCE=LOWCOV;ERATE=0.0002;RSQ=0.9984;AF=0.05;AMR_AF=0.08;AFR_AF=0.01;EUR_AF=0.11;VA=1:AMPD1:ENSG00000116748.14:-:prematureStop:2/3:AMPD1-001:ENST00000520113.2:2343_133_45_Q->*:AMPD1-201:ENST00000353928.6:2244_34_12_Q->*	AMPD1	ENSG00000116748.14	ENST00000520113.2	0.0131	0.94205	0.04485	Tolerant
chr1	116579937	rs190411673	C	T	100	PASS	AA=C;RSQ=0.8261;SNPSOURCE=LOWCOV,EXOME;AN=2184;VT=SNP;ERATE=0.0003;AVGPOST=0.9995;LDAF=0.0012;AC=2;THETA=0.0003;AF=0.0009;EUR_AF=0.0026;VA=1:SLC22A15:ENSG00000163393.8:+:prematureStop:1/2:SLC22A15-001:ENST00000369503.4:1644_1099_367_R->*	SLC22A15	ENSG00000163393.8	ENST00000369503.4	0.03675	0.0397	0.92355	Recessive
chr1	117552639	rs199570107	C	T	100	PASS	AA=C;AC=1;AF=0.0005;AMR_AF=0.0028;AN=2184;AVGPOST=1.0000;ERATE=0.0003;LDAF=0.0005;RSQ=1.0000;SNPSOURCE=EXOME;THETA=0.0002;VT=SNP;VA=1:CD101:ENSG00000134256.8:+:prematureStop:2/2:CD101-201:ENST00000256652.4:3066_211_71_Q->*:CD101-001:ENST00000369470.1:3066_211_71_Q->*	CD101	ENSG00000134256.8	ENST00000256652.4	0.06145	0.1259	0.81265	Recessive
chr1	117637955	rs202231967	G	T	100	PASS	AA=G;AC=1;AF=0.0005;AN=2184;ASN_AF=0.0017;AVGPOST=1.0000;ERATE=0.0003;LDAF=0.0005;RSQ=1.0000;SNPSOURCE=EXOME;THETA=0.0149;VT=SNP;VA=1:TTF2:ENSG00000116830.5:+:prematureStop:1/1:TTF2-001:ENST00000369466.3:3489_3001_1001_E->*	TTF2	ENSG00000116830.5	ENST00000369466.3	0.1932	0.04195	0.76485	Recessive
chr1	120539301	rs1840381	G	A	100	PASS	AC=140;ERATE=0.0004;AVGPOST=0.9963;THETA=0.0023;RSQ=0.9764;AA=G;AN=2184;VT=SNP;SNPSOURCE=LOWCOV;LDAF=0.0643;AF=0.06;ASN_AF=0.10;AMR_AF=0.09;AFR_AF=0.10;EUR_AF=0.01;VA=1:NOTCH2:ENSG00000134250.13:-:prematureStop:1/2:NOTCH2-006:ENST00000602566.1:708_703_235_R->*	NOTCH2	ENSG00000134250.13	ENST00000602566.1	0.0272	0.9191	0.0537	Tolerant
chr1	144903056	rs186798399	G	A	100	PASS	AVGPOST=1.0000;AA=g;SNPSOURCE=LOWCOV,EXOME;AN=2184;VT=SNP;RSQ=1.0000;AC=1;THETA=0.0013;ERATE=0.0003;LDAF=0.0005;AF=0.0005;EUR_AF=0.0013;VA=1:PDE4DIP:ENSG00000178104.14:-:prematureStop:2/20:PDE4DIP-019:ENST00000529945.1:3351_3325_1109_R->*:PDE4DIP-020:ENST00000479408.2:2223_2197_733_R->*	PDE4DIP	ENSG00000178104.14	ENST00000529945.1	0.174	0.31725	0.50875	Recessive
chr1	144915561	rs1778111	G	A	100	PASS	AA=G;AC=1092;AF=0.50;AFR_AF=0.50;AMR_AF=0.50;AN=2184;ASN_AF=0.50;AVGPOST=1.0000;ERATE=0.0003;EUR_AF=0.50;LDAF=0.5000;RSQ=0.0500;SNPSOURCE=EXOME;THETA=0.0006;VT=SNP;VA=1:PDE4DIP:ENSG00000178104.14:-:prematureStop:10/20:PDE4DIP-037:ENST00000369359.4:7449_2275_759_R->*:PDE4DIP-036:ENST00000530740.1:7296_2275_759_R->*:PDE4DIP-001:ENST00000313382.9:6723_2062_688_R->*:PDE4DIP-003:ENST00000369354.3:7041…	PDE4DIP	ENSG00000178104.14	ENST00000369359.4	0.1379	0.5824	0.2797	Tolerant
chr1	144916676	rs1698683	C	T	100	PASS	AA=C;AC=582;AF=0.27;AFR_AF=0.40;AMR_AF=0.26;AN=2184;ASN_AF=0.04;AVGPOST=0.9998;ERATE=0.0004;EUR_AF=0.35;LDAF=0.2659;RSQ=0.9994;SNPSOURCE=EXOME;THETA=0.0007;VT=SNP;VA=1:PDE4DIP:ENSG00000178104.14:-:prematureStop:10/20:PDE4DIP-037:ENST00000369359.4:7449_2090_697_W->*:PDE4DIP-036:ENST00000530740.1:7296_2090_697_W->*:PDE4DIP-001:ENST00000313382.9:6723_1877_626_W->*:PDE4DIP-003:ENST00000369354.3:7041_…	PDE4DIP	ENSG00000178104.14	ENST00000369359.4	0.09695	0.68365	0.2194	Tolerant
chr1	144930790	rs141783558	G	A	100	PASS	AA=G;AC=23;AF=0.01;AFR_AF=0.04;AMR_AF=0.0028;AN=2184;AVGPOST=0.9999;ERATE=0.0006;LDAF=0.0106;RSQ=0.9944;SNPSOURCE=EXOME;THETA=0.0011;VT=SNP;VA=1:PDE4DIP:ENSG00000178104.14:-:prematureStop:2/20:PDE4DIP-006:ENST00000313431.9:3399_919_307_R->*:PDE4DIP-019:ENST00000529945.1:3351_919_307_R->*	PDE4DIP	ENSG00000178104.14	ENST00000313431.9	0.03785	0.84535	0.1168	Tolerant
chr1	145075683	rs2762779	C	T	100	PASS	AA=C;AC=1092;AF=0.50;AFR_AF=0.49;AMR_AF=0.51;AN=2184;ASN_AF=0.50;AVGPOST=0.9917;ERATE=0.0006;EUR_AF=0.50;LDAF=0.5006;RSQ=0.4575;SNPSOURCE=EXOME;THETA=0.0027;VT=SNP;VA=1:PDE4DIP:ENSG00000178104.14:-:prematureStop:6/20:PDE4DIP-037:ENST00000369359.4:7449_180_60_W->*:PDE4DIP-036:ENST00000530740.1:7296_180_60_W->*:PDE4DIP-008:ENST00000369348.3:933_180_60_W->*:PDE4DIP-045:ENST00000526359.1:312_180_60_W…	PDE4DIP	ENSG00000178104.14	ENST00000369359.4	0.113	0.6546	0.2324	Tolerant
chr1	145522605	rs199515730	C	T	100	PASS	AA=C;AC=1;AF=0.0005;AFR_AF=0.0020;AN=2184;AVGPOST=1.0000;ERATE=0.0003;LDAF=0.0005;RSQ=1.0000;SNPSOURCE=EXOME;THETA=0.0006;VT=SNP;VA=1:PEX11B:ENSG00000131779.6:+:prematureStop:2/2:PEX11B-001:ENST00000369306.3:780_466_156_R->*:PEX11B-201:ENST00000537888.1:738_424_142_R->*	PEX11B	ENSG00000131779.6	ENST00000369306.3	0.24325	0.05565	0.7011	Recessive
chr1	145533486	rs199638228	C	T	100	PASS	AA=C;AC=1;AF=0.0005;AN=2184;AVGPOST=1.0000;ERATE=0.0003;EUR_AF=0.0013;LDAF=0.0005;RSQ=1.0000;SNPSOURCE=EXOME;THETA=0.0006;VT=SNP;VA=1:ITGA10:ENSG00000143127.8:+:prematureStop:3/3:ITGA10-001:ENST00000369304.3:3504_1369_457_R->*:ITGA10-202:ENST00000539363.1:3075_940_314_R->*:ITGA10-201:ENST00000538811.1:3111_976_326_R->*	ITGA10	ENSG00000143127.8	ENST00000369304.3	0.0946	0.03415	0.87125	Recessive
chr1	145539791	rs148917653	C	T	100	PASS	AA=C;AC=1;AF=0.0005;AN=2184;ASN_AF=0.0017;AVGPOST=1.0000;ERATE=0.0003;LDAF=0.0004;RSQ=0.9500;SNPSOURCE=EXOME;THETA=0.0004;VT=SNP;VA=1:ITGA10:ENSG00000143127.8:+:prematureStop:3/3:ITGA10-001:ENST00000369304.3:3504_3223_1075_R->*:ITGA10-202:ENST00000539363.1:3075_2794_932_R->*:ITGA10-201:ENST00000538811.1:3111_2830_944_R->*	ITGA10	ENSG00000143127.8	ENST00000369304.3	0.05995	0.10465	0.8354	Recessive
chr1	145542273	rs142018351	C	T	100	PASS	AVGPOST=1.0000;LDAF=0.0009;AA=C;SNPSOURCE=LOWCOV,EXOME;AN=2184;VT=SNP;THETA=0.0011;RSQ=1.0000;ERATE=0.0003;AC=2;AF=0.0009;AMR_AF=0.0028;EUR_AF=0.0013;VA=1:ITGA10:ENSG00000143127.8:+:prematureStop:3/3:ITGA10-001:ENST00000369304.3:3504_3499_1167_Q->*:ITGA10-202:ENST00000539363.1:3075_3070_1024_Q->*:ITGA10-201:ENST00000538811.1:3111_3106_1036_Q->*	ITGA10	ENSG00000143127.8	ENST00000369304.3	0.0493	0.68255	0.26815	Tolerant
chr1	145561218	rs149063609	T	G	100	PASS	AA=T;AC=1;AF=0.0005;AMR_AF=0.0028;AN=2184;AVGPOST=0.9993;ERATE=0.0005;LDAF=0.0009;RSQ=0.7496;SNPSOURCE=EXOME;THETA=0.0003;VT=SNP;VA=1:ANKRD35:ENSG00000198483.8:+:prematureStop:1/2:ANKRD35-001:ENST00000355594.4:3006_906_302_Y->*	ANKRD35	ENSG00000198483.8	ENST00000355594.4	0.1235	0.3966	0.4799	Recessive
chr1	145561822	rs139177747	C	T	100	PASS	AVGPOST=1.0000;THETA=0.0004;SNPSOURCE=LOWCOV,EXOME;AN=2184;VT=SNP;AA=c;LDAF=0.0064;AC=14;RSQ=1.0000;ERATE=0.0003;AF=0.01;ASN_AF=0.02;VA=1:ANKRD35:ENSG00000198483.8:+:prematureStop:1/2:ANKRD35-001:ENST00000355594.4:3006_1510_504_R->*	ANKRD35	ENSG00000198483.8	ENST00000355594.4	0.0346	0.85255	0.11285	Tolerant
chr1	145747065	rs191362962	C	T	100	PASS	AVGPOST=1.0000;AA=C;SNPSOURCE=LOWCOV,EXOME;AN=2184;VT=SNP;RSQ=1.0000;AC=1;THETA=0.0010;ERATE=0.0003;LDAF=0.0005;AF=0.0005;EUR_AF=0.0013;VA=1:PDZK1:ENSG00000174827.9:+:prematureStop:3/3:PDZK1-001:ENST00000344770.2:1560_22_8_R->*:PDZK1-201:ENST00000417171.1:1560_22_8_R->*:PDZK1-202:ENST00000451928.2:1227_22_8_R->*	PDZK1	ENSG00000174827.9	ENST00000344770.2	0.3164	0.14555	0.53805	Recessive
chr1	146759364	rs190301424	C	T	100	PASS	AVGPOST=1.0000;AA=C;THETA=0.0004;SNPSOURCE=LOWCOV,EXOME;AN=2184;VT=SNP;RSQ=1.0000;AC=1;ERATE=0.0003;LDAF=0.0005;AF=0.0005;ASN_AF=0.0017;VA=1:CHD1L:ENSG00000131778.13:+:prematureStop:4/4:CHD1L-001:ENST00000369258.4:2694_2272_758_R->*:CHD1L-202:ENST00000369259.3:2082_1660_554_R->*:CHD1L-203:ENST00000431239.1:2412_1990_664_R->*:CHD1L-201:ENST00000361293.5:1851_1429_477_R->*	CHD1L	ENSG00000131778.13	ENST00000369258.4	0.02805	0.115	0.85695	Recessive
chr1	146765310	rs149664186	C	T	100	PASS	ERATE=0.0004;AVGPOST=1.0000;LDAF=0.0009;AA=C;RSQ=0.9768;SNPSOURCE=LOWCOV,EXOME;AN=2184;THETA=0.0005;VT=SNP;AC=2;AF=0.0009;AFR_AF=0.0041;VA=1:CHD1L:ENSG00000131778.13:+:prematureStop:4/4:CHD1L-001:ENST00000369258.4:2694_2410_804_Q->*:CHD1L-202:ENST00000369259.3:2082_1798_600_Q->*:CHD1L-203:ENST00000431239.1:2412_2128_710_Q->*:CHD1L-201:ENST00000361293.5:1851_1567_523_Q->*	CHD1L	ENSG00000131778.13	ENST00000369258.4	0.03	0.53	0.44	Tolerant
chr1	149901676	rs139642077	G	A	100	PASS	AVGPOST=1.0000;SNPSOURCE=LOWCOV,EXOME;AA=G;AN=2184;VT=SNP;AC=1;THETA=0.0007;ERATE=0.0003;RSQ=0.9547;LDAF=0.0005;AF=0.0005;ASN_AF=0.0017;VA=1:MTMR11:ENSG00000014914.15:-:prematureStop:2/4:MTMR11-203:ENST00000439741.2:2130_1780_594_R->*:MTMR11-001:ENST00000369140.3:1923_1564_522_R->*	MTMR11	ENSG00000014914.15	ENST00000439741.2	0.03345	0.1773	0.78925	Recessive
chr1	149943027	rs185769272	G	A	100	PASS	RSQ=0.7577;AA=G;AN=2184;AVGPOST=0.9997;VT=SNP;THETA=0.0011;LDAF=0.0006;SNPSOURCE=LOWCOV;AC=1;ERATE=0.0003;AF=0.0005;ASN_AF=0.0017;VA=1:OTUD7B:ENSG00000163113.9:-:prematureStop:1/1:OTUD7B-001:ENST00000369135.3:2532_238_80_R->*	OTUD7B	ENSG00000163113.9	ENST00000369135.3	0.71105	0.01795	0.271	Dominant
chr1	150967173	rs189667604	C	T	100	PASS	AVGPOST=1.0000;AA=C;SNPSOURCE=LOWCOV,EXOME;AN=2184;VT=SNP;THETA=0.0006;RSQ=1.0000;AC=1;ERATE=0.0003;LDAF=0.0005;AF=0.0005;AMR_AF=0.0028;VA=1:ANXA9:ENSG00000143412.5:+:prematureStop:1/1:ANXA9-001:ENST00000368947.4:1038_973_325_Q->*	ANXA9	ENSG00000143412.5	ENST00000368947.4	0.0504	0.0297	0.9199	Recessive
chr1	151018556	rs140082924	C	T	100	PASS	THETA=0.0009;AVGPOST=1.0000;LDAF=0.0004;AA=C;SNPSOURCE=LOWCOV,EXOME;AN=2184;RSQ=0.9500;VT=SNP;AC=1;ERATE=0.0003;AF=0.0005;AFR_AF=0.0020;VA=1:BNIPL:ENSG00000163141.13:+:prematureStop:3/4:BNIPL-006:ENST00000361277.4:1068_946_316_R->*:BNIPL-001:ENST00000368931.3:1074_952_318_R->*:BNIPL-002:ENST00000295294.7:828_706_236_R->*	BNIPL	ENSG00000163141.13	ENST00000368931.3	0.10175	0.20855	0.6897	Recessive
chr1	151090571	rs150141016	C	T	100	PASS	AVGPOST=1.0000;AA=C;SNPSOURCE=LOWCOV,EXOME;AN=2184;VT=SNP;THETA=0.0006;RSQ=1.0000;AC=1;ERATE=0.0003;LDAF=0.0005;AF=0.0005;ASN_AF=0.0017;VA=1:GABPB2:ENSG00000143458.7:+:prematureStop:3/3:GABPB2-002:ENST00000368916.1:1233_1072_358_Q->*:GABPB2-201:ENST00000368917.1:1233_1072_358_Q->*:GABPB2-001:ENST00000368918.3:1347_1186_396_Q->*	GABPB2	ENSG00000143458.7	ENST00000368918.3	0.0331	0.1529	0.814	Recessive
chr1	151339231	rs199960402	G	A	100	PASS	AA=G;AC=1;AF=0.0005;AFR_AF=0.0020;AN=2184;AVGPOST=1.0000;ERATE=0.0003;LDAF=0.0005;RSQ=1.0000;SNPSOURCE=EXOME;THETA=0.0016;VT=SNP;VA=1:SELENBP1:ENSG00000143416.15:-:prematureStop:3/8:SELENBP1-001:ENST00000368868.5:1419_631_211_R->*:SELENBP1-202:ENST00000447402.3:1233_445_149_R->*:SELENBP1-201:ENST00000435071.1:1227_439_147_R->*	SELENBP1	ENSG00000143416.15	ENST00000368868.5	0.10425	0.1842	0.71155	Recessive
chr1	151499539	rs140334393	C	T	100	PASS	AVGPOST=1.0000;AA=C;SNPSOURCE=LOWCOV,EXOME;AN=2184;VT=SNP;THETA=0.0006;RSQ=1.0000;LDAF=0.0014;ERATE=0.0003;AC=3;AF=0.0014;AFR_AF=0.01;VA=1:CGN:ENSG00000143375.9:+:prematureStop:1/1:CGN-001:ENST00000271636.7:3612_1852_618_R->*	CGN	ENSG00000143375.9	ENST00000271636.7	0.1435	0.2033	0.6532	Recessive
chr1	151503208	rs149281724	C	T	100	PASS	AA=C;AC=2;AF=0.0009;AN=2184;AVGPOST=0.9997;ERATE=0.0003;EUR_AF=0.0026;LDAF=0.0009;RSQ=0.8522;SNPSOURCE=EXOME;THETA=0.0006;VT=SNP;VA=1:CGN:ENSG00000143375.9:+:prematureStop:1/1:CGN-001:ENST00000271636.7:3612_2557_853_R->*	CGN	ENSG00000143375.9	ENST00000271636.7	0.1349	0.2809	0.5842	Recessive
chr1	151732586	rs201414685	A	T	100	PASS	AA=A;AC=1;AF=0.0005;AN=2184;ASN_AF=0.0017;AVGPOST=1.0000;ERATE=0.0003;LDAF=0.0004;RSQ=0.9500;SNPSOURCE=EXOME;THETA=0.0003;VT=SNP;VA=1:MRPL9:ENSG00000143436.6:-:prematureStop:2/2:MRPL9-002:ENST00000368829.3:702_642_214_Y->*:MRPL9-001:ENST00000368830.3:804_744_248_Y->*	MRPL9	ENSG00000143436.6	ENST00000368830.3	0.0709	0.1874	0.7417	Recessive
chr1	151804213	rs17582155	G	A	100	PASS	ERATE=0.0004;AVGPOST=1.0000;LDAF=0.0009;RSQ=0.9768;SNPSOURCE=LOWCOV,EXOME;AA=G;AN=2184;VT=SNP;THETA=0.0007;AC=2;AF=0.0009;EUR_AF=0.0026;VA=1:RORC:ENSG00000143365.12:-:prematureStop:1/3:RORC-001:ENST00000318247.6:1557_28_10_R->*	RORC	ENSG00000143365.12	ENST00000318247.6	0.1013	0.73595	0.16275	Tolerant
chr1	151823560	rs199737525	G	A	100	PASS	AA=G;AC=1;AF=0.0005;AN=2184;ASN_AF=0.0017;AVGPOST=1.0000;ERATE=0.0003;LDAF=0.0005;RSQ=1.0000;SNPSOURCE=EXOME;THETA=0.0002;VT=SNP;VA=1:THEM5:ENSG00000196407.6:-:prematureStop:1/1:THEM5-001:ENST00000368817.4:744_433_145_Q->*	THEM5	ENSG00000196407.6	ENST00000368817.4	0.04835	0.22125	0.7304	Recessive
chr1	152058192	rs150014958	G	A	100	PASS	ERATE=0.0004;AC=73;SNPSOURCE=LOWCOV,EXOME;AN=2184;VT=SNP;AA=.;THETA=0.0011;LDAF=0.0333;AVGPOST=0.9995;RSQ=0.9947;AF=0.03;ASN_AF=0.06;AMR_AF=0.10;AFR_AF=0.0020;VA=1:TCHHL1:ENSG00000182898.3:-:prematureStop:1/1:TCHHL1-001:ENST00000368806.1:2715_1966_656_Q->*	TCHHL1	ENSG00000182898.3	ENST00000368806.1	0.0064	0.9712	0.0224	Tolerant
chr1	152059278	rs61749316	G	A	100	PASS	AC=7;THETA=0.0009;AVGPOST=1.0000;SNPSOURCE=LOWCOV,EXOME;AN=2184;LDAF=0.0032;VT=SNP;AA=.;RSQ=1.0000;ERATE=0.0003;AF=0.0032;AFR_AF=0.01;VA=1:TCHHL1:ENSG00000182898.3:-:prematureStop:1/1:TCHHL1-001:ENST00000368806.1:2715_880_294_Q->*	TCHHL1	ENSG00000182898.3	ENST00000368806.1	0.00665	0.9674	0.02595	Tolerant
chr1	152085362	rs149826455	G	A	100	PASS	RSQ=0.9049;AA=g;SNPSOURCE=LOWCOV,EXOME;AN=2184;THETA=0.0005;VT=SNP;AC=1;ERATE=0.0003;AVGPOST=0.9999;LDAF=0.0005;AF=0.0005;AFR_AF=0.0020;VA=1:TCHH:ENSG00000159450.8:-:prematureStop:1/1:TCHH-001:ENST00000368804.1:5832_331_111_Q->*	TCHH	ENSG00000159450.8	ENST00000368804.1	0.1164	0.28185	0.60175	Recessive
chr1	152127264	rs192865821	G	A	100	PASS	LDAF=0.0009;RSQ=0.9525;SNPSOURCE=LOWCOV,EXOME;AA=G;AN=2184;VT=SNP;THETA=0.0006;ERATE=0.0003;AC=2;AVGPOST=0.9999;AF=0.0009;ASN_AF=0.0017;AFR_AF=0.0020;VA=1:RPTN:ENSG00000215853.3:-:prematureStop:1/1:RPTN-001:ENST00000316073.3:2355_2311_771_R->*	RPTN	ENSG00000215853.3	ENST00000316073.3	0.08575	0.5439	0.37035	Tolerant
chr1	152127348	rs184952075	G	A	100	PASS	SNPSOURCE=LOWCOV,EXOME;AA=G;AN=2184;AVGPOST=0.9997;LDAF=0.0010;VT=SNP;THETA=0.0011;ERATE=0.0003;RSQ=0.8688;AC=2;AF=0.0009;AFR_AF=0.0041;VA=1:RPTN:ENSG00000215853.3:-:prematureStop:1/1:RPTN-001:ENST00000316073.3:2355_2227_743_R->*	RPTN	ENSG00000215853.3	ENST00000316073.3	0.07315	0.7246	0.20225	Tolerant
chr1	152128200	rs189546119	G	A	100	PASS	THETA=0.0009;RSQ=0.9049;AA=G;AN=2184;VT=SNP;SNPSOURCE=LOWCOV;AC=1;ERATE=0.0003;AVGPOST=0.9999;LDAF=0.0005;AF=0.0005;AMR_AF=0.0028;VA=1:RPTN:ENSG00000215853.3:-:prematureStop:1/1:RPTN-001:ENST00000316073.3:2355_1375_459_Q->*	RPTN	ENSG00000215853.3	ENST00000316073.3	0.05595	0.83045	0.1136	Tolerant
chr1	152185641	rs151033591	C	A	100	PASS	AVGPOST=1.0000;AA=C;SNPSOURCE=LOWCOV,EXOME;AN=2184;THETA=0.0005;RSQ=0.9906;VT=SNP;LDAF=0.0023;AC=5;ERATE=0.0003;AF=0.0023;AFR_AF=0.01;VA=1:HRNR:ENSG00000197915.5:-:prematureStop:1/1:HRNR-001:ENST00000368801.2:8553_8464_2822_G->*	HRNR	ENSG00000197915.5	ENST00000368801.2	0.0061	0.953	0.0409	Tolerant
chr1	152191578	rs141263661	G	A	100	PASS	AA=G;AC=1;AF=0.0005;AFR_AF=0.0020;AN=2184;AVGPOST=1.0000;ERATE=0.0003;LDAF=0.0005;RSQ=1.0000;SNPSOURCE=EXOME;THETA=0.0006;VT=SNP;VA=1:HRNR:ENSG00000197915.5:-:prematureStop:1/1:HRNR-001:ENST00000368801.2:8553_2527_843_R->*	HRNR	ENSG00000197915.5	ENST00000368801.2	0.04285	0.6418	0.31535	Tolerant
chr1	152191806	rs148459733	G	A	100	PASS	AC=12;ERATE=0.0004;RSQ=0.9752;THETA=0.0004;SNPSOURCE=LOWCOV,EXOME;AN=2184;AVGPOST=0.9997;VT=SNP;LDAF=0.0056;AA=-;AF=0.01;ASN_AF=0.0017;AMR_AF=0.03;VA=1:HRNR:ENSG00000197915.5:-:prematureStop:1/1:HRNR-001:ENST00000368801.2:8553_2299_767_R->*	HRNR	ENSG00000197915.5	ENST00000368801.2	0.00875	0.9271	0.06415	Tolerant
chr1	152193387	rs181939236	G	A	100	PASS	ERATE=0.0004;AVGPOST=1.0000;LDAF=0.0009;THETA=0.0002;SNPSOURCE=LOWCOV,EXOME;AA=G;AN=2184;VT=SNP;RSQ=1.0000;AC=2;AF=0.0009;AMR_AF=0.01;VA=1:HRNR:ENSG00000197915.5:-:prematureStop:1/1:HRNR-001:ENST00000368801.2:8553_718_240_Q->*	HRNR	ENSG00000197915.5	ENST00000368801.2	0.0473	0.6417	0.311	Tolerant
chr1	152275298	rs146466242	T	A	100	PASS	AVGPOST=1.0000;SNPSOURCE=LOWCOV,EXOME;AA=T;AN=2184;THETA=0.0005;VT=SNP;LDAF=0.0064;AC=14;RSQ=1.0000;ERATE=0.0003;AF=0.01;ASN_AF=0.02;VA=1:FLG:ENSG00000143631.10:-:prematureStop:1/1:FLG-001:ENST00000368799.1:12186_12064_4022_K->*	FLG	ENSG00000143631.10	ENST00000368799.1	0.0295	0.84995	0.12055	Tolerant
chr1	152277415	rs149484917	G	C	100	PASS	AA=G;AC=2;AF=0.0009;AFR_AF=0.0041;AN=2184;AVGPOST=0.9999;ERATE=0.0003;LDAF=0.0009;RSQ=0.9268;SNPSOURCE=EXOME;THETA=0.0022;VT=SNP;VA=1:FLG:ENSG00000143631.10:-:prematureStop:1/1:FLG-001:ENST00000368799.1:12186_9947_3316_S->*	FLG	ENSG00000143631.10	ENST00000368799.1	0.0276	0.8732	0.0992	Tolerant
chr1	152277622	rs150597413	G	T	100	PASS	AA=G;AN=2184;VT=SNP;THETA=0.0012;SNPSOURCE=LOWCOV;ERATE=0.0003;AVGPOST=0.9995;LDAF=0.0012;AC=2;RSQ=0.8182;AF=0.0009;EUR_AF=0.0026;VA=1:FLG:ENSG00000143631.10:-:prematureStop:1/1:FLG-001:ENST00000368799.1:12186_9740_3247_S->*	FLG	ENSG00000143631.10	ENST00000368799.1	0.01645	0.9295	0.05405	Tolerant
chr1	152280023	rs138726443	G	A	100	PASS	LDAF=0.0024;SNPSOURCE=LOWCOV,EXOME;AA=G;AN=2184;VT=SNP;AVGPOST=0.9998;AC=5;ERATE=0.0003;RSQ=0.9556;THETA=0.0003;AF=0.0023;AMR_AF=0.01;EUR_AF=0.0040;VA=1:FLG:ENSG00000143631.10:-:prematureStop:1/1:FLG-001:ENST00000368799.1:12186_7339_2447_R->*	FLG	ENSG00000143631.10	ENST00000368799.1	0.01635	0.93345	0.0502	Tolerant
chr1	152280683	rs199656392	G	A	100	PASS	AA=g;AC=1;AF=0.0005;AFR_AF=0.0020;AN=2184;AVGPOST=0.9999;ERATE=0.0003;LDAF=0.0005;RSQ=0.9135;SNPSOURCE=EXOME;THETA=0.0003;VT=SNP;VA=1:FLG:ENSG00000143631.10:-:prematureStop:1/1:FLG-001:ENST00000368799.1:12186_6679_2227_Q->*	FLG	ENSG00000143631.10	ENST00000368799.1	0.11515	0.5118	0.37305	Tolerant
chr1	152281432	.	G	T	100	PASS	AA=g;AC=1;AF=0.0005;AN=2184;AVGPOST=1.0000;ERATE=0.0003;EUR_AF=0.0013;LDAF=0.0005;RSQ=1.0000;SNPSOURCE=EXOME;THETA=0.0004;VT=SNP;VA=1:FLG:ENSG00000143631.10:-:prematureStop:1/1:FLG-001:ENST00000368799.1:12186_5930_1977_S->*	FLG	ENSG00000143631.10	ENST00000368799.1	0.08205	0.5522	0.36575	Tolerant
chr1	152281436	rs202161890	G	A	100	PASS	AA=g;AC=1;AF=0.0005;AN=2184;AVGPOST=1.0000;ERATE=0.0003;EUR_AF=0.0013;LDAF=0.0004;RSQ=0.9500;SNPSOURCE=EXOME;THETA=0.0003;VT=SNP;VA=1:FLG:ENSG00000143631.10:-:prematureStop:1/1:FLG-001:ENST00000368799.1:12186_5926_1976_Q->*	FLG	ENSG00000143631.10	ENST00000368799.1	0.0778	0.56495	0.35725	Tolerant
chr1	152281513	rs200402044	G	C	100	PASS	AA=g;AC=1;AF=0.0005;AN=2184;AVGPOST=1.0000;ERATE=0.0003;EUR_AF=0.0013;LDAF=0.0005;RSQ=0.9547;SNPSOURCE=EXOME;THETA=0.0045;VT=SNP;VA=1:FLG:ENSG00000143631.10:-:prematureStop:1/1:FLG-001:ENST00000368799.1:12186_5849_1950_S->*	FLG	ENSG00000143631.10	ENST00000368799.1	0.11725	0.5071	0.37565	Tolerant
chr1	152282228	rs188394023	G	A	100	PASS	AVGPOST=1.0000;SNPSOURCE=LOWCOV,EXOME;AA=G;AN=2184;THETA=0.0005;VT=SNP;RSQ=1.0000;AC=1;ERATE=0.0003;LDAF=0.0005;AF=0.0005;ASN_AF=0.0017;VA=1:FLG:ENSG00000143631.10:-:prematureStop:1/1:FLG-001:ENST00000368799.1:12186_5134_1712_R->*	FLG	ENSG00000143631.10	ENST00000368799.1	0.07665	0.56255	0.3608	Tolerant
chr1	152282261	rs145738429	G	A	100	PASS	AVGPOST=1.0000;LDAF=0.0004;SNPSOURCE=LOWCOV,EXOME;AA=G;AN=2184;RSQ=0.9500;VT=SNP;THETA=0.0006;AC=1;ERATE=0.0003;AF=0.0005;ASN_AF=0.0017;VA=1:FLG:ENSG00000143631.10:-:prematureStop:1/1:FLG-001:ENST00000368799.1:12186_5101_1701_Q->*	FLG	ENSG00000143631.10	ENST00000368799.1	0.08675	0.53085	0.3824	Tolerant
chr1	152282818	rs180768115	G	T	100	PASS	AVGPOST=1.0000;THETA=0.0004;SNPSOURCE=LOWCOV,EXOME;AA=G;AN=2184;VT=SNP;AC=1;ERATE=0.0003;RSQ=0.9547;LDAF=0.0005;AF=0.0005;ASN_AF=0.0017;VA=1:FLG:ENSG00000143631.10:-:prematureStop:1/1:FLG-001:ENST00000368799.1:12186_4544_1515_S->*	FLG	ENSG00000143631.10	ENST00000368799.1	0.07685	0.5616	0.36155	Tolerant
chr1	152284886	rs115746363	G	A	100	PASS	AVGPOST=1.0000;ERATE=0.0014;SNPSOURCE=LOWCOV,EXOME;AN=2184;RSQ=0.9844;VT=SNP;THETA=0.0006;AA=-;LDAF=0.0014;AC=3;AF=0.0014;ASN_AF=0.0017;AFR_AF=0.0041;VA=1:FLG:ENSG00000143631.10:-:prematureStop:1/1:FLG-001:ENST00000368799.1:12186_2476_826_R->*	FLG	ENSG00000143631.10	ENST00000368799.1	0.0197	0.90425	0.07605	Tolerant
chr1	152285000	rs183942200	G	A	100	PASS	THETA=0.0004;AN=2184;VT=SNP;AA=-;RSQ=0.9135;SNPSOURCE=LOWCOV;AC=1;ERATE=0.0003;AVGPOST=0.9999;LDAF=0.0005;AF=0.0005;AMR_AF=0.0028;VA=1:FLG:ENSG00000143631.10:-:prematureStop:1/1:FLG-001:ENST00000368799.1:12186_2362_788_R->*	FLG	ENSG00000143631.10	ENST00000368799.1	0.0436	0.73285	0.22355	Tolerant
chr1	152285861	rs61816761	G	A	100	PASS	AC=12;SNPSOURCE=LOWCOV,EXOME;AN=2184;THETA=0.0008;VT=SNP;RSQ=0.9894;LDAF=0.0056;AA=-;ERATE=0.0003;AVGPOST=0.9999;AF=0.01;AMR_AF=0.01;EUR_AF=0.01;VA=1:FLG:ENSG00000143631.10:-:prematureStop:1/1:FLG-001:ENST00000368799.1:12186_1501_501_R->*	FLG	ENSG00000143631.10	ENST00000368799.1	0.01585	0.93605	0.0481	Tolerant
chr1	152286145	rs189114758	G	C	100	PASS	ERATE=0.0004;AVGPOST=1.0000;LDAF=0.0009;SNPSOURCE=LOWCOV,EXOME;AN=2184;THETA=0.0005;VT=SNP;AA=-;AC=2;RSQ=0.9756;AF=0.0009;ASN_AF=0.0035;VA=1:FLG:ENSG00000143631.10:-:prematureStop:1/1:FLG-001:ENST00000368799.1:12186_1217_406_S->*	FLG	ENSG00000143631.10	ENST00000368799.1	0.07785	0.55685	0.3653	Tolerant
chr1	152286299	rs142991475	G	A	100	PASS	AVGPOST=1.0000;SNPSOURCE=LOWCOV,EXOME;AN=2184;THETA=0.0005;VT=SNP;AA=-;RSQ=1.0000;AC=1;ERATE=0.0003;LDAF=0.0005;AF=0.0005;EUR_AF=0.0013;VA=1:FLG:ENSG00000143631.10:-:prematureStop:1/1:FLG-001:ENST00000368799.1:12186_1063_355_Q->*	FLG	ENSG00000143631.10	ENST00000368799.1	0.06775	0.5808	0.35145	Tolerant
chr1	152287839	rs114733570	C	A	100	PASS	AVGPOST=1.0000;AA=C;SNPSOURCE=LOWCOV,EXOME;AN=2184;THETA=0.0005;VT=SNP;RSQ=1.0000;AC=1;ERATE=0.0003;LDAF=0.0005;AF=0.0005;EUR_AF=0.0013;VA=1:FLG:ENSG00000143631.10:-:prematureStop:1/1:FLG-001:ENST00000368799.1:12186_94_32_E->*	FLG	ENSG00000143631.10	ENST00000368799.1	0.0918	0.4822	0.426	Tolerant
chr1	152323132	rs12568784	G	T	100	PASS	AVGPOST=1.0000;AC=653;SNPSOURCE=LOWCOV,EXOME;AA=G;AN=2184;LDAF=0.2989;VT=SNP;THETA=0.0017;RSQ=1.0000;ERATE=0.0003;AF=0.30;ASN_AF=0.49;AMR_AF=0.34;AFR_AF=0.29;EUR_AF=0.14;VA=1:FLG2:ENSG00000143520.5:-:prematureStop:1/1:FLG2-001:ENST00000388718.4:7176_7130_2377_S->*	FLG2	ENSG00000143520.5	ENST00000388718.4	0.0045	0.97615	0.01935	Tolerant
chr1	152382672	rs200406645	G	A	100	PASS	AA=G;AC=1;AF=0.0005;AMR_AF=0.0028;AN=2184;AVGPOST=1.0000;ERATE=0.0003;LDAF=0.0005;RSQ=1.0000;SNPSOURCE=EXOME;THETA=0.0008;VT=SNP;VA=1:CRNN:ENSG00000143536.7:-:prematureStop:1/1:CRNN-001:ENST00000271835.3:1488_886_296_Q->*	CRNN	ENSG00000143536.7	ENST00000271835.3	0.1053	0.4743	0.4204	Tolerant
chr1	152484245	rs2282298	C	T	100	PASS	ERATE=0.0004;AA=C;SNPSOURCE=LOWCOV,EXOME;AN=2184;AVGPOST=0.9997;THETA=0.0005;VT=SNP;AC=14;LDAF=0.0065;RSQ=0.9798;AF=0.01;ASN_AF=0.02;VA=1:LCE5A:ENSG00000186207.4:+:prematureStop:1/1:LCE5A-001:ENST00000334269.2:357_235_79_R->*	LCE5A	ENSG00000186207.4	ENST00000334269.2	0.03615	0.843	0.12085	Tolerant
chr1	152586479	rs199809046	C	T	100	PASS	AA=C;AC=6;AF=0.0027;AMR_AF=0.01;AN=2184;ASN_AF=0.01;AVGPOST=0.9928;ERATE=0.0003;LDAF=0.0051;RSQ=0.4357;SNPSOURCE=EXOME;THETA=0.0014;VT=SNP;VA=1:LCE3B:ENSG00000187238.5:+:prematureStop:1/1:LCE3B-001:ENST00000335633.1:288_193_65_R->*	LCE3B	ENSG00000187238.5	ENST00000335633.1	0.095	0.5363	0.3687	Tolerant
chr1	152681560	rs147765240	C	A	100	PASS	AVGPOST=1.0000;AA=C;RSQ=0.9988;SNPSOURCE=LOWCOV,EXOME;AN=2184;LDAF=0.0173;VT=SNP;THETA=0.0018;AC=38;ERATE=0.0003;AF=0.02;AMR_AF=0.01;AFR_AF=0.07;VA=1:LCE4A:ENSG00000187170.4:+:prematureStop:2/2:LCE4A-201:ENST00000335535.3:300_9_3_C->*:LCE4A-001:ENST00000368777.1:300_9_3_C->*	LCE4A	ENSG00000187170.4	ENST00000335535.3	0.0024	0.98905	0.00855	Tolerant
chr1	152748895	rs115678527	C	A	100	PASS	ERATE=0.0005;AVGPOST=1.0000;AA=C;THETA=0.0044;SNPSOURCE=LOWCOV,EXOME;AN=2184;LDAF=0.0018;VT=SNP;RSQ=1.0000;AC=4;AF=0.0018;ASN_AF=0.01;VA=1:LCE1F:ENSG00000240386.2:+:prematureStop:1/1:LCE1F-001:ENST00000334371.2:357_48_16_C->*	LCE1F	ENSG00000240386.2	ENST00000334371.2	0.12905	0.50435	0.3666	Tolerant
chr1	152777604	rs201538693	G	T	100	PASS	AA=G;AC=1;AF=0.0005;AN=2184;AVGPOST=0.9997;ERATE=0.0003;EUR_AF=0.0013;LDAF=0.0006;RSQ=0.7377;SNPSOURCE=EXOME;THETA=0.0004;VT=SNP;VA=1:LCE1C:ENSG00000197084.3:-:prematureStop:1/1:LCE1C-001:ENST00000368768.1:357_351_117_C->*	LCE1C	ENSG00000197084.3	ENST00000368768.1	0.14905	0.3376	0.51335	Recessive
chr1	152857223	rs201144729	C	T	100	PASS	AA=C;AC=1;AF=0.0005;AMR_AF=0.0028;AN=2184;AVGPOST=1.0000;ERATE=0.0002;LDAF=0.0005;RSQ=1.0000;SNPSOURCE=EXOME;THETA=0.0124;VT=SNP;VA=1:SMCP:ENSG00000163206.5:+:prematureStop:1/1:SMCP-001:ENST00000368765.3:351_325_109_Q->*	SMCP	ENSG00000163206.5	ENST00000368765.3	0.07275	0.56165	0.3656	Tolerant
chr1	153012715	rs143912640	G	T	100	PASS	AVGPOST=1.0000;SNPSOURCE=LOWCOV,EXOME;AA=G;AN=2184;LDAF=0.0018;RSQ=0.9879;VT=SNP;THETA=0.0006;AC=4;ERATE=0.0003;AF=0.0018;ASN_AF=0.01;VA=1:SPRR2D:ENSG00000163216.6:-:prematureStop:4/4:SPRR2D-001:ENST00000360379.3:219_108_36_C->*:SPRR2D-003:ENST00000368756.1:219_108_36_C->*:SPRR2D-002:ENST00000368757.1:219_108_36_C->*:SPRR2D-004:ENST00000368758.3:219_108_36_C->*	SPRR2D	ENSG00000163216.6	ENST00000360379.3	0.0713	0.63815	0.29055	Tolerant
chr1	153190815	rs190625943	C	A	100	PASS	AA=C;AN=2184;VT=SNP;THETA=0.0018;LDAF=0.0007;RSQ=0.6428;SNPSOURCE=LOWCOV;AC=1;AVGPOST=0.9995;ERATE=0.0002;AF=0.0005;AFR_AF=0.0020;VA=1:PRR9:ENSG00000203783.4:+:prematureStop:1/1:PRR9-001:ENST00000368744.3:351_195_65_C->*	PRR9	ENSG00000203783.4	ENST00000368744.3	0.08695	0.2612	0.65185	Recessive
chr1	153633679	rs142887644	C	T	100	PASS	ERATE=0.0004;AVGPOST=1.0000;LDAF=0.0009;AA=C;THETA=0.0002;SNPSOURCE=LOWCOV,EXOME;AN=2184;VT=SNP;AC=2;RSQ=0.9756;AF=0.0009;ASN_AF=0.0017;EUR_AF=0.0013;VA=1:SNAPIN:ENSG00000143553.6:+:prematureStop:1/1:SNAPIN-001:ENST00000368685.5:411_313_105_R->*	SNAPIN	ENSG00000143553.6	ENST00000368685.5	0.3011	0.07975	0.61915	Recessive
chr1	154246369	rs114883767	G	A	100	PASS	AVGPOST=1.0000;THETA=0.0004;SNPSOURCE=LOWCOV,EXOME;AA=G;AN=2184;VT=SNP;AC=1;ERATE=0.0003;RSQ=0.9547;LDAF=0.0005;AF=0.0005;EUR_AF=0.0013;VA=1:HAX1:ENSG00000143575.10:+:nonsynonymous:4/5:HAX1-001:ENST00000328703.7:840_436_146_E->K:HAX1-004:ENST00000457918.2:696_292_98_E->K:HAX1-005:ENST00000483970.2:864_460_154_E->K:HAX1-013:ENST00000532105.1:456_52_18_E->K,1:HAX1:ENSG00000143575.10:+:prematureStop…	HAX1	ENSG00000143575.10	ENST00000447768.2	0.18715	0.32795	0.4849	Recessive
chr1	154493878	rs141785787	C	T	100	PASS	AVGPOST=1.0000;LDAF=0.0004;AA=C;SNPSOURCE=LOWCOV,EXOME;AN=2184;RSQ=0.9500;VT=SNP;THETA=0.0006;AC=1;ERATE=0.0003;AF=0.0005;ASN_AF=0.0017;VA=1:TDRD10:ENSG00000163239.8:+:prematureStop:2/2:TDRD10-005:ENST00000368482.4:1056_292_98_R->*:TDRD10-002:ENST00000368480.3:1101_292_98_R->*	TDRD10	ENSG00000163239.8	ENST00000368480.3	0.03955	0.4828	0.47765	Tolerant
chr1	154515215	rs150456958	C	T	100	PASS	AVGPOST=1.0000;AA=C;SNPSOURCE=LOWCOV,EXOME;AN=2184;VT=SNP;RSQ=1.0000;AC=1;ERATE=0.0003;LDAF=0.0005;THETA=0.0003;AF=0.0005;EUR_AF=0.0013;VA=1:TDRD10:ENSG00000163239.8:+:prematureStop:2/2:TDRD10-005:ENST00000368482.4:1056_421_141_Q->*:TDRD10-002:ENST00000368480.3:1101_421_141_Q->*	TDRD10	ENSG00000163239.8	ENST00000368480.3	0.0396	0.4862	0.4742	Tolerant
chr1	154918547	rs200974199	G	A	100	PASS	AA=G;AC=1;AF=0.0005;AN=2184;AVGPOST=1.0000;ERATE=0.0003;EUR_AF=0.0013;LDAF=0.0005;RSQ=0.9547;SNPSOURCE=EXOME;THETA=0.0004;VT=SNP;VA=1:PBXIP1:ENSG00000163346.12:-:prematureStop:4/6:PBXIP1-001:ENST00000368463.3:2196_1603_535_R->*:PBXIP1-201:ENST00000539880.1:1677_1084_362_R->*:PBXIP1-003:ENST00000368465.1:2109_1516_506_R->*:PBXIP1-202:ENST00000542459.1:1731_1138_380_R->*	PBXIP1	ENSG00000163346.12	ENST00000368463.3	0.0833	0.20975	0.70695	Recessive
chr1	155005949	rs200007303	G	A	100	PASS	AA=G;AC=2;AF=0.0009;AN=2184;ASN_AF=0.0035;AVGPOST=1.0000;ERATE=0.0004;LDAF=0.0009;RSQ=0.9768;SNPSOURCE=EXOME;THETA=0.0004;VT=SNP;VA=1:DCST2:ENSG00000163354.9:-:prematureStop:3/3:DCST2-002:ENST00000368424.3:2322_229_77_R->*:DCST2-201:ENST00000295536.5:1920_229_77_R->*:DCST2-001:ENST00000485982.1:1920_229_77_R->*	DCST2	ENSG00000163354.9	ENST00000368424.3	0.0946	0.05285	0.85255	Recessive
chr1	155142286	rs199976320	G	A	100	PASS	AA=G;AC=1;AF=0.0005;AMR_AF=0.0028;AN=2184;AVGPOST=1.0000;ERATE=0.0003;LDAF=0.0005;RSQ=1.0000;SNPSOURCE=EXOME;THETA=0.0011;VT=SNP;VA=1:KRTCAP2:ENSG00000163463.6:-:prematureStop:1/1:KRTCAP2-001:ENST00000295682.4:489_349_117_R->*	KRTCAP2	ENSG00000163463.6	ENST00000295682.4	0.20295	0.1357	0.66135	Recessive
chr1	155227128	rs200480124	G	A	100	PASS	AA=.;AC=1;AF=0.0005;AMR_AF=0.0028;AN=2184;AVGPOST=0.9999;ERATE=0.0003;LDAF=0.0005;RSQ=0.9049;SNPSOURCE=EXOME;THETA=0.0006;VT=SNP;VA=1:SCAMP3:ENSG00000116521.6:-:prematureStop:2/2:SCAMP3-001:ENST00000302631.3:1044_727_243_Q->*:SCAMP3-002:ENST00000355379.3:966_649_217_Q->*	SCAMP3	ENSG00000116521.6	ENST00000302631.3	0.1789	0.0327	0.7884	Recessive
chr1	155490066	rs112922609	G	A	100	PASS	LDAF=0.0137;AC=28;AA=G;AN=2184;RSQ=0.9015;VT=SNP;THETA=0.0019;SNPSOURCE=LOWCOV;ERATE=0.0006;AVGPOST=0.9961;AF=0.01;AMR_AF=0.01;AFR_AF=0.05;EUR_AF=0.0026;VA=1:ASH1L:ENSG00000116539.6:-:prematureStop:1/3:ASH1L-006:ENST00000548830.1:534_502_168_R->*	ASH1L	ENSG00000116539.6	ENST00000548830.1	0.07095	0.74355	0.1855	Tolerant
chr1	156011686	rs188806792	G	A	100	PASS	SNPSOURCE=LOWCOV,EXOME;AA=G;AN=2184;THETA=0.0008;VT=SNP;RSQ=0.9135;AC=1;ERATE=0.0003;AVGPOST=0.9999;LDAF=0.0005;AF=0.0005;AFR_AF=0.0020;VA=1:UBQLN4:ENSG00000160803.6:-:prematureStop:1/2:UBQLN4-002:ENST00000368307.1:681_400_134_R->*,1:UBQLN4:ENSG00000160803.6:-:synonymous:1/2:UBQLN4-001:ENST00000368309.3:1806_1443_481_T->T	UBQLN4	ENSG00000160803.6	ENST00000368307.1	0.46925	0.1565	0.37425	Dominant
chr1	156035856	rs190300474	G	A	100	PASS	AA=G;AN=2184;THETA=0.0005;VT=SNP;RSQ=0.9135;SNPSOURCE=LOWCOV;AC=1;ERATE=0.0003;AVGPOST=0.9999;LDAF=0.0005;AF=0.0005;AMR_AF=0.0028;VA=1:RAB25:ENSG00000132698.9:+:prematureStop:1/1:RAB25-001:ENST00000361084.5:642_198_66_W->*	RAB25	ENSG00000132698.9	ENST00000361084.5	0.09895	0.43765	0.4634	Recessive
chr1	156212578	rs200792947	C	T	100	PASS	AA=C;AC=2;AF=0.0009;AN=2184;ASN_AF=0.0035;AVGPOST=1.0000;ERATE=0.0003;LDAF=0.0009;RSQ=1.0000;SNPSOURCE=EXOME;THETA=0.0005;VT=SNP;VA=1:PMF1:ENSG00000160783.13:+:prematureStop:2/5:PMF1-201:ENST00000565805.1:528_433_145_R->*:PMF1-202:ENST00000567140.1:663_568_190_R->*,1:BGLAP:ENSG00000242252.1:+:synonymous:1/1:BGLAP-001:ENST00000368272.4:303_129_43_S->S,1:PMF1-BGLAP:ENSG00000260238.1:+:prematureStop…	PMF1	ENSG00000160783.13	ENST00000567140.1	0.0608	0.55785	0.38135	Tolerant
chr1	156347131	rs2245623	G	A	100	PASS	AVGPOST=1.0000;LDAF=0.2784;RSQ=0.9999;AA=G;AN=2184;VT=SNP;SNPSOURCE=LOWCOV;AC=608;ERATE=0.0003;THETA=0.0003;AF=0.28;ASN_AF=0.10;AMR_AF=0.30;AFR_AF=0.19;EUR_AF=0.46;VA=1:RHBG:ENSG00000132677.8:+:nonsynonymous:5/9:RHBG-202:ENST00000368246.2:1374_227_76_G->D:RHBG-001:ENST00000368249.1:1326_227_76_G->D:RHBG-201:ENST00000255013.3:1119_20_7_G->D:RHBG-203:ENST00000400992.2:1230_20_7_G->D:RHBG-204:ENST00…	RHBG	ENSG00000132677.8	ENST00000446171.1	0.00635	0.9623	0.03135	Tolerant
chr1	156354315	rs74116830	C	T	100	PASS	AA=C;RSQ=0.9982;AN=2184;VT=SNP;LDAF=0.0229;SNPSOURCE=LOWCOV;AC=50;ERATE=0.0003;AVGPOST=0.9999;THETA=0.0003;AF=0.02;AMR_AF=0.01;AFR_AF=0.10;VA=1:RHBG:ENSG00000132677.8:+:prematureStop:1/9:RHBG-204:ENST00000451864.2:1125_1111_371_Q->*	RHBG	ENSG00000132677.8	ENST00000451864.2	0.0049	0.96295	0.03215	Tolerant
chr1	156497764	rs202051702	G	A	100	PASS	AA=G;AC=1;AF=0.0005;AN=2184;ASN_AF=0.0017;AVGPOST=1.0000;ERATE=0.0003;LDAF=0.0005;RSQ=1.0000;SNPSOURCE=EXOME;THETA=0.0004;VT=SNP;VA=1:IQGAP3:ENSG00000183856.6:-:prematureStop:2/2:IQGAP3-001:ENST00000361170.2:4896_4762_1588_R->*:IQGAP3-002:ENST00000491900.1:4767_4633_1545_R->*	IQGAP3	ENSG00000183856.6	ENST00000361170.2	0.0701	0.058	0.8719	Recessive
chr1	156518412	rs145193228	G	A	100	PASS	AVGPOST=1.0000;SNPSOURCE=LOWCOV,EXOME;AA=G;AN=2184;VT=SNP;RSQ=1.0000;AC=1;ERATE=0.0003;LDAF=0.0005;THETA=0.0003;AF=0.0005;AFR_AF=0.0020;VA=1:IQGAP3:ENSG00000183856.6:-:prematureStop:2/2:IQGAP3-001:ENST00000361170.2:4896_1954_652_R->*:IQGAP3-002:ENST00000491900.1:4767_1825_609_R->*	IQGAP3	ENSG00000183856.6	ENST00000361170.2	0.0676	0.03915	0.89325	Recessive
chr1	156563334	rs139281973	C	T	100	PASS	AVGPOST=1.0000;AA=C;SNPSOURCE=LOWCOV,EXOME;AN=2184;VT=SNP;AC=1;ERATE=0.0003;RSQ=0.9547;LDAF=0.0005;THETA=0.0003;AF=0.0005;EUR_AF=0.0013;VA=1:APOA1BP:ENSG00000163382.7:+:prematureStop:1/3:APOA1BP-002:ENST00000368234.3:783_595_199_R->*,1:APOA1BP:ENSG00000163382.7:+:synonymous:2/3:APOA1BP-001:ENST00000368235.3:867_651_217_I->I:APOA1BP-004:ENST00000368233.3:738_651_217_I->I	APOA1BP	ENSG00000163382.7	ENST00000368234.3	0.1269	0.1673	0.7058	Recessive
chr1	156567712	rs111439860	C	T	100	PASS	AC=7;AVGPOST=1.0000;RSQ=0.9931;AA=C;AN=2184;LDAF=0.0032;VT=SNP;THETA=0.0006;SNPSOURCE=LOWCOV;ERATE=0.0003;AF=0.0032;AMR_AF=0.01;EUR_AF=0.01;VA=1:GPATCH4:ENSG00000160818.12:-:nonsynonymous:1/5:GPATCH4-201:ENST00000334588.7:420_310_104_G->R,1:GPATCH4:ENSG00000160818.12:-:prematureStop:1/5:GPATCH4-003:ENST00000474904.1:432_336_112_W->*	GPATCH4	ENSG00000160818.12	ENST00000474904.1	0.02495	0.9023	0.07275	Tolerant
chr1	156669826	rs200873392	G	A	100	PASS	AA=G;AC=1;AF=0.0005;AMR_AF=0.0028;AN=2184;AVGPOST=1.0000;ERATE=0.0003;LDAF=0.0005;RSQ=1.0000;SNPSOURCE=EXOME;THETA=0.0003;VT=SNP;VA=1:CRABP2:ENSG00000143320.4:-:prematureStop:2/2:CRABP2-003:ENST00000368221.1:417_409_137_R->*:CRABP2-001:ENST00000368222.3:417_409_137_R->*	CRABP2	ENSG00000143320.4	ENST00000368221.1	0.35335	0.1088	0.53785	Recessive
chr1	156779201	rs143525606	G	A	100	PASS	AVGPOST=1.0000;THETA=0.0044;SNPSOURCE=LOWCOV,EXOME;AA=G;AN=2184;VT=SNP;RSQ=1.0000;AC=1;ERATE=0.0003;LDAF=0.0005;AF=0.0005;ASN_AF=0.0017;VA=1:SH2D2A:ENSG00000027869.7:-:prematureStop:3/3:SH2D2A-001:ENST00000368199.3:1170_796_266_R->*:SH2D2A-201:ENST00000392306.2:1200_826_276_R->*:SH2D2A-002:ENST00000368198.3:1116_742_248_R->*	SH2D2A	ENSG00000027869.7	ENST00000392306.2	0.11945	0.213	0.66755	Recessive
chr1	156821212	rs184000730	G	A	100	PASS	AVGPOST=1.0000;LDAF=0.0004;SNPSOURCE=LOWCOV,EXOME;AA=G;AN=2184;RSQ=0.9500;VT=SNP;THETA=0.0084;AC=1;ERATE=0.0003;AF=0.0005;ASN_AF=0.0017;VA=1:INSRR:ENSG00000027644.4:-:prematureStop:1/1:INSRR-001:ENST00000368195.3:3894_1099_367_Q->*	INSRR	ENSG00000027644.4	ENST00000368195.3	0.2106	0.0167	0.7727	Recessive
chr1	156843439	rs137979116	C	A	100	PASS	AC=7;ERATE=0.0021;RSQ=0.5655;AA=C;SNPSOURCE=LOWCOV,EXOME;AN=2184;LDAF=0.0062;VT=SNP;THETA=0.0010;AVGPOST=0.9926;AF=0.0032;AFR_AF=0.01;EUR_AF=0.0026;VA=1:NTRK1:ENSG00000198400.7:+:nonsynonymous:4/5:NTRK1-004:ENST00000392302.2:2283_775_259_Q->K:NTRK1-006:ENST00000358660.3:2382_865_289_Q->K:NTRK1-001:ENST00000368196.3:2373_865_289_Q->K:NTRK1-007:ENST00000524377.1:2391_865_289_Q->K,1:NTRK1:ENSG000001…	NTRK1	ENSG00000198400.7	ENST00000497019.2	0.0802	0.7362	0.1836	Tolerant
chr1	157067660	rs61736987	G	A	100	PASS	AVGPOST=1.0000;LDAF=0.0009;AA=G;AN=2184;THETA=0.0060;VT=SNP;RSQ=1.0000;SNPSOURCE=LOWCOV;ERATE=0.0003;AC=2;AF=0.0009;AFR_AF=0.0041;VA=1:ETV3L:ENSG00000253831.1:-:prematureStop:1/1:ETV3L-001:ENST00000454449.2:1086_607_203_R->*	ETV3L	ENSG00000253831.1	ENST00000454449.2	0.0254	0.7447	0.2299	Tolerant
chr1	157488519	rs200367166	C	T	100	PASS	AA=C;AC=1;AF=0.0005;AN=2184;AVGPOST=1.0000;ERATE=0.0003;EUR_AF=0.0013;LDAF=0.0005;RSQ=1.0000;SNPSOURCE=EXOME;THETA=0.0005;VT=SNP;VA=1:FCRL5:ENSG00000143297.14:-:prematureStop:2/6:FCRL5-201:ENST00000356953.4:2934_2714_905_W->*:FCRL5-001:ENST00000361835.3:2934_2714_905_W->*	FCRL5	ENSG00000143297.14	ENST00000356953.4	0.05255	0.56145	0.386	Tolerant
chr1	157504596	rs190519087	G	A	100	PASS	AVGPOST=1.0000;LDAF=0.0004;SNPSOURCE=LOWCOV,EXOME;AA=G;AN=2184;RSQ=0.9500;VT=SNP;THETA=0.0027;AC=1;ERATE=0.0003;AF=0.0005;ASN_AF=0.0017;VA=1:FCRL5:ENSG00000143297.14:-:prematureStop:5/6:FCRL5-201:ENST00000356953.4:2934_1489_497_Q->*:FCRL5-001:ENST00000361835.3:2934_1489_497_Q->*:FCRL5-002:ENST00000368190.3:2280_1489_497_Q->*:FCRL5-203:ENST00000368191.3:2025_1234_412_Q->*:FCRL5-003:ENST00000368189…	FCRL5	ENSG00000143297.14	ENST00000356953.4	0.0606	0.453	0.4864	Recessive
chr1	157557721	rs145588032	G	A	100	PASS	AVGPOST=1.0000;THETA=0.0002;SNPSOURCE=LOWCOV,EXOME;AA=G;AN=2184;VT=SNP;RSQ=1.0000;AC=1;ERATE=0.0003;LDAF=0.0005;AF=0.0005;AFR_AF=0.0020;VA=1:FCRL4:ENSG00000163518.6:-:prematureStop:1/1:FCRL4-001:ENST00000271532.1:1548_496_166_R->*	FCRL4	ENSG00000163518.6	ENST00000271532.1	0.04445	0.52195	0.4336	Tolerant
chr1	157659588	rs181476479	C	A	100	PASS	AVGPOST=1.0000;AA=C;SNPSOURCE=LOWCOV,EXOME;AN=2184;VT=SNP;THETA=0.0006;RSQ=1.0000;AC=1;ERATE=0.0003;LDAF=0.0005;AF=0.0005;ASN_AF=0.0017;VA=1:FCRL3:ENSG00000160856.15:-:prematureStop:5/5:FCRL3-004:ENST00000368186.5:2229_1810_604_G->*:FCRL3-006:ENST00000368184.3:2205_1810_604_G->*:FCRL3-002:ENST00000477837.1:1920_1525_509_G->*:FCRL3-001:ENST00000485028.1:2205_1810_604_G->*:FCRL3-003:ENST00000492769…	FCRL3	ENSG00000160856.15	ENST00000368186.5	0.10495	0.357	0.53805	Recessive
chr1	157667647	rs71630672	G	A	100	PASS	AA=G;AC=2;AF=0.0009;AMR_AF=0.0028;AN=2184;AVGPOST=1.0000;ERATE=0.0003;EUR_AF=0.0013;LDAF=0.0009;RSQ=0.9756;SNPSOURCE=EXOME;THETA=0.0051;VT=SNP;VA=1:FCRL3:ENSG00000160856.15:-:prematureStop:5/5:FCRL3-004:ENST00000368186.5:2229_361_121_Q->*:FCRL3-006:ENST00000368184.3:2205_361_121_Q->*:FCRL3-002:ENST00000477837.1:1920_361_121_Q->*:FCRL3-001:ENST00000485028.1:2205_361_121_Q->*:FCRL3-003:ENST00000492…	FCRL3	ENSG00000160856.15	ENST00000368186.5	0.01285	0.9234	0.06375	Tolerant
chr1	157668219	rs200786585	G	A	100	PASS	AA=G;AC=1;AF=0.0005;AMR_AF=0.0028;AN=2184;AVGPOST=1.0000;ERATE=0.0003;LDAF=0.0005;RSQ=1.0000;SNPSOURCE=EXOME;THETA=0.0020;VT=SNP;VA=1:FCRL3:ENSG00000160856.15:-:prematureStop:5/5:FCRL3-004:ENST00000368186.5:2229_253_85_R->*:FCRL3-006:ENST00000368184.3:2205_253_85_R->*:FCRL3-002:ENST00000477837.1:1920_253_85_R->*:FCRL3-001:ENST00000485028.1:2205_253_85_R->*:FCRL3-003:ENST00000492769.1:2223_253_85_…	FCRL3	ENSG00000160856.15	ENST00000368186.5	0.1172	0.28575	0.59705	Recessive
chr1	157737231	rs200368977	C	A	100	PASS	AA=C;AC=1;AF=0.0005;AMR_AF=0.0028;AN=2184;AVGPOST=0.9999;ERATE=0.0003;LDAF=0.0005;RSQ=0.9135;SNPSOURCE=EXOME;THETA=0.0005;VT=SNP;VA=1:FCRL2:ENSG00000132704.11:-:prematureStop:3/4:FCRL2-001:ENST00000361516.3:1527_952_318_E->*:FCRL2-201:ENST00000392274.3:1335_952_318_E->*:FCRL2-003:ENST00000469986.1:579_193_65_E->*	FCRL2	ENSG00000132704.11	ENST00000361516.3	0.0466	0.6295	0.3239	Tolerant
chr1	157804284	rs200278081	G	A	100	PASS	AA=G;AC=1;AF=0.0005;AN=2184;AVGPOST=0.9999;ERATE=0.0003;EUR_AF=0.0013;LDAF=0.0005;RSQ=0.8642;SNPSOURCE=EXOME;THETA=0.0002;VT=SNP;VA=1:CD5L:ENSG00000073754.5:-:prematureStop:1/1:CD5L-001:ENST00000368174.4:1044_631_211_R->*	CD5L	ENSG00000073754.5	ENST00000368174.4	0.0428	0.43435	0.52285	Recessive
chr1	157805673	rs142870154	C	A	100	PASS	AVGPOST=1.0000;AA=C;SNPSOURCE=LOWCOV,EXOME;AN=2184;VT=SNP;AC=1;ERATE=0.0003;RSQ=0.9547;LDAF=0.0005;THETA=0.0003;AF=0.0005;EUR_AF=0.0013;VA=1:CD5L:ENSG00000073754.5:-:prematureStop:1/1:CD5L-001:ENST00000368174.4:1044_328_110_E->*	CD5L	ENSG00000073754.5	ENST00000368174.4	0.00995	0.8877	0.10235	Tolerant
chr1	158151902	rs149673076	C	T	100	PASS	AVGPOST=1.0000;AA=C;SNPSOURCE=LOWCOV,EXOME;AN=2184;VT=SNP;THETA=0.0006;RSQ=1.0000;LDAF=0.0014;AC=3;ERATE=0.0002;AF=0.0014;ASN_AF=0.01;VA=1:CD1D:ENSG00000158473.6:+:prematureStop:1/1:CD1D-001:ENST00000368171.3:1008_409_137_Q->*	CD1D	ENSG00000158473.6	ENST00000368171.3	0.06245	0.5678	0.36975	Tolerant
chr1	158225137	rs201755458	G	T	100	PASS	AA=G;AC=1;AF=0.0005;AN=2184;AVGPOST=0.9999;ERATE=0.0002;EUR_AF=0.0013;LDAF=0.0005;RSQ=0.9049;SNPSOURCE=EXOME;THETA=0.0005;VT=SNP;VA=1:CD1A:ENSG00000158477.6:+:prematureStop:1/1:CD1A-001:ENST00000289429.5:984_322_108_E->*	CD1A	ENSG00000158477.6	ENST00000289429.5	0.08825	0.29885	0.6129	Recessive
chr1	158261888	rs115959450	C	T	100	PASS	AA=-;AC=1;AF=0.0005;AMR_AF=0.0028;AN=2184;AVGPOST=1.0000;ERATE=0.0002;LDAF=0.0004;RSQ=0.9500;SNPSOURCE=EXOME;THETA=0.0005;VT=SNP;VA=1:CD1C:ENSG00000158481.8:+:prematureStop:1/1:CD1C-001:ENST00000368170.3:1002_343_115_Q->*	CD1C	ENSG00000158481.8	ENST00000368170.3	0.0137	0.74705	0.23925	Tolerant
chr1	158299688	rs142807777	A	T	100	PASS	AA=A;AC=1;AF=0.0005;AN=2184;AVGPOST=0.9998;ERATE=0.0002;EUR_AF=0.0013;LDAF=0.0005;RSQ=0.8407;SNPSOURCE=EXOME;THETA=0.0003;VT=SNP;VA=1:CD1B:ENSG00000158485.6:-:prematureStop:1/1:CD1B-001:ENST00000368168.3:1002_561_187_Y->*	CD1B	ENSG00000158485.6	ENST00000368168.3	0.01025	0.93825	0.0515	Tolerant
chr1	158450142	rs117155388	C	T	100	PASS	LDAF=0.0145;SNPSOURCE=LOWCOV,EXOME;AN=2184;RSQ=0.9954;VT=SNP;AA=c;AVGPOST=0.9998;AC=32;ERATE=0.0002;THETA=0.0003;AF=0.01;ASN_AF=0.02;AMR_AF=0.06;EUR_AF=0.0026;VA=1:OR10R2:ENSG00000198965.3:+:prematureStop:1/1:OR10R2-001:ENST00000368152.1:1008_475_159_Q->*	OR10R2	ENSG00000198965.3	ENST00000368152.1	0.00025	0.9964	0.00335	Tolerant
chr1	158532597	rs142215019	G	T	100	PASS	RSQ=0.9117;AA=G;AN=2184;LDAF=0.0010;VT=SNP;AVGPOST=0.9998;SNPSOURCE=LOWCOV;ERATE=0.0003;AC=2;THETA=0.0003;AF=0.0009;EUR_AF=0.0026;VA=1:OR6P1:ENSG00000186440.1:-:prematureStop:1/1:OR6P1-001:ENST00000334632.1:954_798_266_Y->*	OR6P1	ENSG00000186440.1	ENST00000334632.1	0.00165	0.96755	0.0308	Tolerant
chr1	158549492	rs863362	C	T	100	PASS	AVGPOST=1.0000;AA=C;AC=1168;RSQ=0.9999;SNPSOURCE=LOWCOV,EXOME;AN=2184;VT=SNP;LDAF=0.5343;ERATE=0.0002;THETA=0.0003;AF=0.53;ASN_AF=0.62;AMR_AF=0.42;AFR_AF=0.59;EUR_AF=0.49;VA=1:OR10X1:ENSG00000186400.3:-:prematureStop:1/1:OR10X1-001:ENST00000368150.1:981_198_66_W->*	OR10X1	ENSG00000186400.3	ENST00000368150.1	0.0006	0.9954	0.004	Tolerant
chr1	158576687	rs148998855	C	A	100	PASS	AVGPOST=1.0000;AA=C;SNPSOURCE=LOWCOV,EXOME;AN=2184;VT=SNP;RSQ=1.0000;AC=25;ERATE=0.0002;THETA=0.0003;LDAF=0.0114;AF=0.01;AMR_AF=0.0028;AFR_AF=0.05;VA=1:OR10Z1:ENSG00000198967.3:+:prematureStop:1/1:OR10Z1-001:ENST00000361284.1:942_459_153_Y->*	OR10Z1	ENSG00000198967.3	ENST00000361284.1	0.00255	0.97725	0.0202	Tolerant
chr1	158687142	rs79482939	G	T	100	PASS	AVGPOST=1.0000;LDAF=0.0009;AA=G;AN=2184;THETA=0.0005;VT=SNP;RSQ=1.0000;SNPSOURCE=LOWCOV;ERATE=0.0003;AC=2;AF=0.0009;AFR_AF=0.0041;VA=1:OR6K3:ENSG00000203757.1:-:prematureStop:2/2:OR6K3-201:ENST00000368146.1:996_812_271_S->*:OR6K3-001:ENST00000368145.1:948_764_255_S->*	OR6K3	ENSG00000203757.1	ENST00000368146.1	0.02325	0.7192	0.25755	Tolerant
chr1	158746612	rs77219835	G	A	100	PASS	ERATE=0.0005;AVGPOST=1.0000;LDAF=0.0027;THETA=0.0002;SNPSOURCE=LOWCOV,EXOME;AA=G;AN=2184;AC=6;VT=SNP;RSQ=1.0000;AF=0.0027;AFR_AF=0.01;VA=1:OR6N2:ENSG00000188340.1:-:prematureStop:1/1:OR6N2-001:ENST00000339258.1:954_814_272_R->*	OR6N2	ENSG00000188340.1	ENST00000339258.1	0.01255	0.8174	0.17005	Tolerant
chr1	158817597	rs115388526	G	A	100	PASS	AA=G;AC=1;AF=0.0005;AFR_AF=0.0020;AN=2184;AVGPOST=1.0000;ERATE=0.0003;LDAF=0.0005;RSQ=1.0000;SNPSOURCE=EXOME;THETA=0.0004;VT=SNP;VA=1:MNDA:ENSG00000163563.7:+:prematureStop:1/1:MNDA-001:ENST00000368141.4:1224_1067_356_W->*	MNDA	ENSG00000163563.7	ENST00000368141.4	0.02035	0.7465	0.23315	Tolerant
chr1	158913694	rs143484340	C	T	100	PASS	AA=C;AC=1;AF=0.0005;AFR_AF=0.0020;AN=2184;AVGPOST=1.0000;ERATE=0.0003;LDAF=0.0004;RSQ=0.9500;SNPSOURCE=EXOME;THETA=0.0003;VT=SNP;VA=1:PYHIN1:ENSG00000163564.10:+:prematureStop:4/5:PYHIN1-004:ENST00000392252.3:1359_1090_364_R->*:PYHIN1-003:ENST00000392254.2:1386_1117_373_R->*:PYHIN1-002:ENST00000368138.3:1452_1090_364_R->*:PYHIN1-001:ENST00000368140.1:1479_1117_373_R->*	PYHIN1	ENSG00000163564.10	ENST00000368140.1	0.0389	0.79195	0.16915	Tolerant
chr1	159283570	rs201410889	C	A	100	PASS	AA=C;AC=1;AF=0.0005;AN=2184;ASN_AF=0.0017;AVGPOST=1.0000;ERATE=0.0002;LDAF=0.0005;RSQ=1.0000;SNPSOURCE=EXOME;THETA=0.0003;VT=SNP;VA=1:OR10J3:ENSG00000196266.4:-:prematureStop:1/1:OR10J3-001:ENST00000332217.5:990_880_294_E->*	OR10J3	ENSG00000196266.4	ENST00000332217.5	0.08905	0.27095	0.64	Recessive
chr1	159409651	.	C	T	100	PASS	AA=C;AC=1;AF=0.0005;AN=2184;AVGPOST=1.0000;ERATE=0.0002;EUR_AF=0.0013;LDAF=0.0005;RSQ=1.0000;SNPSOURCE=EXOME;THETA=0.0003;VT=SNP;VA=1:OR10J1:ENSG00000196184.7:+:prematureStop:1/1:OR10J1-001:ENST00000423932.3:963_103_35_Q->*	OR10J1	ENSG00000196184.7	ENST00000423932.3	0.0376	0.5277	0.4347	Tolerant
chr1	159410340	rs12409540	T	A	100	PASS	AVGPOST=1.0000;THETA=0.0004;SNPSOURCE=LOWCOV,EXOME;AA=T;AN=2184;VT=SNP;AC=175;RSQ=1.0000;ERATE=0.0002;LDAF=0.0800;AF=0.08;ASN_AF=0.02;AMR_AF=0.15;AFR_AF=0.02;EUR_AF=0.13;VA=1:OR10J1:ENSG00000196184.7:+:prematureStop:1/1:OR10J1-001:ENST00000423932.3:963_792_264_C->*	OR10J1	ENSG00000196184.7	ENST00000423932.3	0.00075	0.9882	0.01105	Tolerant
chr1	159683347	rs200949626	C	A	100	PASS	AA=C;AC=1;AF=0.0005;AN=2184;ASN_AF=0.0017;AVGPOST=1.0000;ERATE=0.0002;LDAF=0.0005;RSQ=0.9547;SNPSOURCE=EXOME;THETA=0.0001;VT=SNP;VA=1:CRP:ENSG00000132693.8:-:prematureStop:6/6:CRP-001:ENST00000255030.5:675_643_215_E->*:CRP-201:ENST00000343919.2:309_277_93_E->*:CRP-003:ENST00000368110.1:309_277_93_E->*:CRP-004:ENST00000368111.1:309_277_93_E->*:CRP-002:ENST00000368112.1:276_244_82_E->*:CRP-202:ENST…	CRP	ENSG00000132693.8	ENST00000255030.5	0.19295	0.33335	0.4737	Recessive
chr1	159683375	rs182799009	C	T	100	PASS	AVGPOST=1.0000;AA=C;SNPSOURCE=LOWCOV,EXOME;AN=2184;VT=SNP;RSQ=1.0000;AC=1;ERATE=0.0002;LDAF=0.0005;THETA=0.0003;AF=0.0005;ASN_AF=0.0017;VA=1:CRP:ENSG00000132693.8:-:prematureStop:6/6:CRP-001:ENST00000255030.5:675_615_205_W->*:CRP-201:ENST00000343919.2:309_249_83_W->*:CRP-003:ENST00000368110.1:309_249_83_W->*:CRP-004:ENST00000368111.1:309_249_83_W->*:CRP-002:ENST00000368112.1:276_216_72_W->*:CRP-2…	CRP	ENSG00000132693.8	ENST00000255030.5	0.26985	0.2207	0.50945	Recessive
chr1	159683816	rs143101792	G	C	100	PASS	AA=G;AC=1;AF=0.0005;AFR_AF=0.0020;AN=2184;AVGPOST=0.9999;ERATE=0.0002;LDAF=0.0004;RSQ=0.8999;SNPSOURCE=EXOME;THETA=0.0005;VT=SNP;VA=1:CRP:ENSG00000132693.8:-:prematureStop:5/6:CRP-001:ENST00000255030.5:675_174_58_Y->*:CRP-201:ENST00000343919.2:309_174_58_Y->*:CRP-003:ENST00000368110.1:309_174_58_Y->*:CRP-004:ENST00000368111.1:309_174_58_Y->*:CRP-002:ENST00000368112.1:276_174_58_Y->*	CRP	ENSG00000132693.8	ENST00000255030.5	0.1706	0.42125	0.40815	Tolerant
chr1	159778798	rs145922130	C	T	100	PASS	AVGPOST=1.0000;LDAF=0.0009;AA=C;SNPSOURCE=LOWCOV,EXOME;AN=2184;VT=SNP;RSQ=1.0000;AC=2;ERATE=0.0002;THETA=0.0003;AF=0.0009;EUR_AF=0.0026;VA=1:FCRL6:ENSG00000181036.9:+:prematureStop:3/4:FCRL6-003:ENST00000368106.3:1305_367_123_R->*:FCRL6-004:ENST00000339348.5:1194_367_123_R->*:FCRL6-001:ENST00000321935.6:1242_388_130_R->*	FCRL6	ENSG00000181036.9	ENST00000368106.3	0.0022	0.98095	0.01685	Tolerant
chr1	159779917	rs138675398	G	A	100	PASS	LDAF=0.0004;SNPSOURCE=LOWCOV,EXOME;AA=G;AN=2184;RSQ=0.8999;VT=SNP;AC=1;ERATE=0.0002;AVGPOST=0.9999;THETA=0.0003;AF=0.0005;ASN_AF=0.0017;VA=1:FCRL6:ENSG00000181036.9:+:prematureStop:4/4:FCRL6-003:ENST00000368106.3:1305_920_307_W->*:FCRL6-004:ENST00000339348.5:1194_920_307_W->*:FCRL6-002:ENST00000392235.3:936_635_212_W->*:FCRL6-001:ENST00000321935.6:1242_941_314_W->*	FCRL6	ENSG00000181036.9	ENST00000368106.3	0.03175	0.61195	0.3563	Tolerant
chr1	159785413	rs61823162	C	T	100	PASS	AC=167;AVGPOST=1.0000;AA=C;SNPSOURCE=LOWCOV,EXOME;AN=2184;VT=SNP;LDAF=0.0768;RSQ=0.9997;ERATE=0.0002;THETA=0.0003;AF=0.08;ASN_AF=0.01;AMR_AF=0.12;AFR_AF=0.01;EUR_AF=0.14;VA=1:FCRL6:ENSG00000181036.9:+:prematureStop:1/4:FCRL6-003:ENST00000368106.3:1305_1267_423_Q->*	FCRL6	ENSG00000181036.9	ENST00000368106.3	0.00085	0.99505	0.0041	Tolerant
chr1	159799808	rs10430458	C	T	100	PASS	AA=C;SNPSOURCE=LOWCOV,EXOME;AN=2184;THETA=0.0041;VT=SNP;AC=14;RSQ=0.9898;LDAF=0.0065;ERATE=0.0003;AVGPOST=0.9999;AF=0.01;ASN_AF=0.02;VA=1:SLAMF8:ENSG00000158714.6:+:prematureStop:1/2:SLAMF8-001:ENST00000289707.5:858_193_65_R->*	SLAMF8	ENSG00000158714.6	ENST00000289707.5	0.01035	0.66235	0.3273	Tolerant
chr1	159842894	rs200865553	G	A	100	PASS	AA=G;AC=1;AF=0.0005;AN=2184;ASN_AF=0.0017;AVGPOST=1.0000;ERATE=0.0003;LDAF=0.0005;RSQ=0.9547;SNPSOURCE=EXOME;THETA=0.0011;VT=SNP;VA=1:CCDC19:ENSG00000213085.5:-:prematureStop:2/2:CCDC19-001:ENST00000368099.4:1656_1417_473_Q->*:CCDC19-201:ENST00000426543.2:1401_1162_388_Q->*	CCDC19	ENSG00000213085.5	ENST00000368099.4	0.19795	0.08955	0.7125	Recessive
chr1	159863043	rs188930388	G	C	100	PASS	AVGPOST=1.0000;SNPSOURCE=LOWCOV,EXOME;AA=G;AN=2184;THETA=0.0005;VT=SNP;AC=1;ERATE=0.0003;RSQ=0.9547;LDAF=0.0005;AF=0.0005;ASN_AF=0.0017;VA=1:CCDC19:ENSG00000213085.5:-:prematureStop:1/2:CCDC19-001:ENST00000368099.4:1656_56_19_S->*	CCDC19	ENSG00000213085.5	ENST00000368099.4	0.21085	0.0801	0.70905	Recessive
chr1	159921549	rs182177421	G	A	100	PASS	LDAF=0.0009;THETA=0.0004;SNPSOURCE=LOWCOV,EXOME;AA=G;AN=2184;VT=SNP;RSQ=0.9524;ERATE=0.0003;AC=2;AVGPOST=0.9999;AF=0.0009;AMR_AF=0.0028;EUR_AF=0.0013;VA=1:SLAMF9:ENSG00000162723.5:-:prematureStop:2/2:SLAMF9-002:ENST00000368092.3:597_499_167_R->*:SLAMF9-001:ENST00000368093.3:870_772_258_R->*	SLAMF9	ENSG00000162723.5	ENST00000368093.3	0.0305	0.62785	0.34165	Tolerant
chr1	160121873	rs143691169	C	T	100	PASS	AA=C;AC=1;AF=0.0005;AN=2184;AVGPOST=1.0000;ERATE=0.0003;EUR_AF=0.0013;LDAF=0.0004;RSQ=0.9500;SNPSOURCE=EXOME;THETA=0.0004;VT=SNP;VA=1:ATP1A4:ENSG00000132681.12:+:prematureStop:2/3:ATP1A4-001:ENST00000368081.4:3090_43_15_Q->*:ATP1A4-004:ENST00000477338.1:1554_43_15_Q->*	ATP1A4	ENSG00000132681.12	ENST00000368081.4	0.07415	0.4667	0.45915	Tolerant
chr1	160141497	rs190411003	C	T	100	PASS	RSQ=0.9049;AA=C;THETA=0.0002;SNPSOURCE=LOWCOV,EXOME;AN=2184;VT=SNP;AC=1;ERATE=0.0003;AVGPOST=0.9999;LDAF=0.0005;AF=0.0005;ASN_AF=0.0017;VA=1:ATP1A4:ENSG00000132681.12:+:prematureStop:1/3:ATP1A4-001:ENST00000368081.4:3090_1804_602_R->*	ATP1A4	ENSG00000132681.12	ENST00000368081.4	0.09625	0.27275	0.631	Recessive
chr1	160169695	rs150143470	G	T	100	PASS	AVGPOST=1.0000;AA=G;AN=2184;THETA=0.0005;VT=SNP;RSQ=1.0000;SNPSOURCE=LOWCOV;AC=1;ERATE=0.0003;LDAF=0.0005;AF=0.0005;ASN_AF=0.0017;VA=1:CASQ1:ENSG00000143318.8:+:prematureStop:3/3:CASQ1-001:ENST00000368078.3:1191_1039_347_G->*:CASQ1-201:ENST00000368079.3:1173_1021_341_G->*:CASQ1-003:ENST00000467691.1:354_202_68_G->*	CASQ1	ENSG00000143318.8	ENST00000368078.3	0.12545	0.0653	0.80925	Recessive
chr1	160253349	rs200087121	G	A	100	PASS	AA=G;AC=1;AF=0.0005;AN=2184;ASN_AF=0.0017;AVGPOST=1.0000;ERATE=0.0003;LDAF=0.0005;RSQ=1.0000;SNPSOURCE=EXOME;THETA=0.0005;VT=SNP;VA=1:PEX19:ENSG00000162735.13:-:prematureStop:3/5:PEX19-001:ENST00000368072.5:900_151_51_Q->*:PEX19-008:ENST00000532643.1:561_151_51_Q->*:PEX19-004:ENST00000462644.1:501_91_31_Q->*	PEX19	ENSG00000162735.13	ENST00000368072.5	0.2232	0.0768	0.7	Recessive
chr1	160784242	rs201781755	G	T	100	PASS	AA=G;AC=3;AF=0.0014;AN=2184;ASN_AF=0.01;AVGPOST=1.0000;ERATE=0.0004;LDAF=0.0014;RSQ=0.9844;SNPSOURCE=EXOME;THETA=0.0003;VT=SNP;VA=1:LY9:ENSG00000122224.12:+:prematureStop:3/6:LY9-001:ENST00000263285.5:1968_763_255_E->*:LY9-201:ENST00000341032.4:1566_763_255_E->*:LY9-203:ENST00000368041.2:1581_643_215_E->*	LY9	ENSG00000122224.12	ENST00000263285.5	0.12525	0.25065	0.6241	Recessive
chr1	160784551	rs145006796	C	T	100	PASS	AVGPOST=1.0000;LDAF=0.0004;AA=C;SNPSOURCE=LOWCOV,EXOME;AN=2184;RSQ=0.9500;VT=SNP;THETA=0.0006;AC=1;ERATE=0.0003;AF=0.0005;AMR_AF=0.0028;VA=1:LY9:ENSG00000122224.12:+:nonsynonymous:3/6:LY9-001:ENST00000263285.5:1968_1072_358_R->C:LY9-004:ENST00000368035.1:813_28_10_R->C:LY9-202:ENST00000368040.1:813_28_10_R->C,1:LY9:ENSG00000122224.12:+:prematureStop:2/6:LY9-201:ENST00000341032.4:1566_1072_358_R->…	LY9	ENSG00000122224.12	ENST00000368041.2	0.07775	0.4938	0.42845	Tolerant
chr1	160788084	rs116260229	G	A	100	PASS	AVGPOST=1.0000;SNPSOURCE=LOWCOV,EXOME;AA=G;AN=2184;VT=SNP;RSQ=1.0000;AC=1;ERATE=0.0003;LDAF=0.0005;THETA=0.0003;AF=0.0005;AFR_AF=0.0020;VA=1:LY9:ENSG00000122224.12:+:prematureStop:5/6:LY9-001:ENST00000263285.5:1968_1419_473_W->*:LY9-201:ENST00000341032.4:1566_1149_383_W->*:LY9-203:ENST00000368041.2:1581_1029_343_W->*:LY9-004:ENST00000368035.1:813_375_125_W->*:LY9-202:ENST00000368040.1:813_375_125…	LY9	ENSG00000122224.12	ENST00000263285.5	0.10195	0.4961	0.40195	Tolerant
chr1	160788097	rs145664274	C	T	100	PASS	ERATE=0.0004;LDAF=0.0009;AA=C;RSQ=0.9525;SNPSOURCE=LOWCOV,EXOME;AN=2184;VT=SNP;AC=2;THETA=0.0034;AVGPOST=0.9999;AF=0.0009;AFR_AF=0.0041;VA=1:LY9:ENSG00000122224.12:+:prematureStop:5/6:LY9-001:ENST00000263285.5:1968_1432_478_R->*:LY9-201:ENST00000341032.4:1566_1162_388_R->*:LY9-203:ENST00000368041.2:1581_1042_348_R->*:LY9-004:ENST00000368035.1:813_388_130_R->*:LY9-202:ENST00000368040.1:813_388_130…	LY9	ENSG00000122224.12	ENST00000263285.5	0.0174	0.912	0.0706	Tolerant
chr1	160915037	rs183652883	G	A	100	PASS	AVGPOST=1.0000;LDAF=0.0004;SNPSOURCE=LOWCOV,EXOME;AA=G;AN=2184;RSQ=0.9500;THETA=0.0005;VT=SNP;AC=1;ERATE=0.0003;AF=0.0005;EUR_AF=0.0013;VA=1:ITLN2:ENSG00000158764.6:-:prematureStop:1/1:ITLN2-001:ENST00000368029.3:978_871_291_Q->*	ITLN2	ENSG00000158764.6	ENST00000368029.3	0.0553	0.36965	0.57505	Recessive
chr1	161047279	rs200074806	G	A	100	PASS	AA=G;AC=1;AF=0.0005;AN=2184;AVGPOST=0.9999;ERATE=0.0003;EUR_AF=0.0013;LDAF=0.0005;RSQ=0.9135;SNPSOURCE=EXOME;THETA=0.0006;VT=SNP;VA=1:PVRL4:ENSG00000143217.7:-:prematureStop:1/2:PVRL4-001:ENST00000368012.3:1533_694_232_Q->*	PVRL4	ENSG00000143217.7	ENST00000368012.3	0.15405	0.0764	0.76955	Recessive
chr1	161092853	rs74124643	G	A	100	PASS	AVGPOST=1.0000;SNPSOURCE=LOWCOV,EXOME;AA=G;AN=2184;RSQ=0.9957;VT=SNP;THETA=0.0011;AC=11;ERATE=0.0003;LDAF=0.0051;AF=0.01;AMR_AF=0.0028;AFR_AF=0.02;VA=1:DEDD:ENSG00000158796.11:-:prematureStop:2/5:DEDD-002:ENST00000368005.1:1047_592_198_Q->*:DEDD-201:ENST00000392188.1:1047_592_198_Q->*	DEDD	ENSG00000158796.11	ENST00000368005.1	0.04575	0.88315	0.0711	Tolerant
chr1	161190282	rs184723219	C	T	100	PASS	AA=C;AN=2184;THETA=0.0005;VT=SNP;SNPSOURCE=LOWCOV;ERATE=0.0003;RSQ=0.7860;AVGPOST=0.9995;LDAF=0.0012;AC=2;AF=0.0009;AFR_AF=0.0041;VA=1:FCER1G:ENSG00000158869.6:+:prematureStop:1/2:FCER1G-002:ENST00000367992.3:339_301_101_R->*	FCER1G	ENSG00000158869.6	ENST00000367992.3	0.05815	0.4729	0.46895	Tolerant
chr1	161476204	rs9427397	C	T	100	PASS	AA=C;AC=120;SNPSOURCE=LOWCOV,EXOME;AN=2184;AVGPOST=0.9997;VT=SNP;THETA=0.0006;LDAF=0.0549;ERATE=0.0003;RSQ=0.9975;AF=0.05;ASN_AF=0.0017;AMR_AF=0.07;AFR_AF=0.02;EUR_AF=0.11;VA=1:FCGR2A:ENSG00000143226.8:+:prematureStop:4/5:FCGR2A-001:ENST00000271450.6:954_187_63_Q->*:FCGR2A-002:ENST00000367972.4:951_184_62_Q->*:FCGR2A-020:ENST00000483665.2:411_184_62_Q->*:FCGR2A-021:ENST00000536731.1:414_187_63_Q-…	FCGR2A	ENSG00000143226.8	ENST00000271450.6	0.0079	0.96005	0.03205	Tolerant
chr1	161512867	rs1042207	G	A	100	PASS	AC=7;THETA=0.0023;AVGPOST=0.9933;AA=G;AN=2184;VT=SNP;RSQ=0.5625;SNPSOURCE=LOWCOV;ERATE=0.0040;LDAF=0.0060;AF=0.0032;ASN_AF=0.0017;AMR_AF=0.0028;AFR_AF=0.0020;EUR_AF=0.01;VA=1:FCGR3A:ENSG00000203747.5:-:prematureStop:4/4:FCGR3A-203:ENST00000540048.1:765_700_234_R->*:FCGR3A-001:ENST00000367969.3:873_808_270_R->*:FCGR3A-202:ENST00000443193.1:870_805_269_R->*:FCGR3A-201:ENST00000436743.1:765_700_234_…	FCGR3A	ENSG00000203747.5	ENST00000367969.3	0.0693	0.4693	0.4614	Tolerant
chr1	161681105	rs199798212	C	T	100	PASS	AA=C;AC=1;AF=0.0005;AMR_AF=0.0028;AN=2184;AVGPOST=0.9999;ERATE=0.0003;LDAF=0.0005;RSQ=0.9049;SNPSOURCE=EXOME;THETA=0.0003;VT=SNP;VA=1:FCRLA:ENSG00000132185.12:+:prematureStop:5/13:FCRLA-001:ENST00000236938.6:1131_391_131_R->*:FCRLA-203:ENST00000367959.2:1149_409_137_R->*:FCRLA-007:ENST00000349527.4:795_340_114_R->*:FCRLA-003:ENST00000367953.3:1098_358_120_R->*:FCRLA-205:ENST00000540926.1:1098_358…	FCRLA	ENSG00000132185.12	ENST00000367959.2	0.0535	0.3744	0.5721	Recessive
chr1	162372555	rs200446557	C	A	100	PASS	AA=C;AC=1;AF=0.0005;AN=2184;ASN_AF=0.0017;AVGPOST=1.0000;ERATE=0.0003;LDAF=0.0005;RSQ=1.0000;SNPSOURCE=EXOME;THETA=0.0003;VT=SNP;VA=1:SH2D1B:ENSG00000198574.4:-:prematureStop:2/2:SH2D1B-201:ENST00000359567.3:234_172_58_E->*:SH2D1B-001:ENST00000367929.2:399_172_58_E->*	SH2D1B	ENSG00000198574.4	ENST00000367929.2	0.07515	0.177	0.74785	Recessive
chr1	163043342	rs139643075	C	A	100	PASS	AVGPOST=1.0000;AA=C;SNPSOURCE=LOWCOV,EXOME;AN=2184;VT=SNP;THETA=0.0053;AC=1;ERATE=0.0003;RSQ=0.9547;LDAF=0.0005;AF=0.0005;ASN_AF=0.0017;VA=1:RGS4:ENSG00000117152.9:+:prematureStop:5/6:RGS4-010:ENST00000531057.1:342_308_103_S->*:RGS4-001:ENST00000367909.6:618_308_103_S->*:RGS4-002:ENST00000367906.3:564_254_85_S->*:RGS4-007:ENST00000527809.1:564_254_85_S->*:RGS4-005:ENST00000421743.2:909_599_200_S-…	RGS4	ENSG00000117152.9	ENST00000421743.2	0.4408	0.1302	0.429	Dominant
chr1	164559619	rs190847574	C	A	100	PASS	ERATE=0.0004;AA=C;AN=2184;RSQ=0.7534;AVGPOST=0.9997;VT=SNP;LDAF=0.0006;SNPSOURCE=LOWCOV;AC=1;THETA=0.0013;AF=0.0005;AFR_AF=0.0020;VA=1:PBX1:ENSG00000185630.12:+:prematureStop:1/10:PBX1-016:ENST00000496120.2:1113_33_11_C->*	PBX1	ENSG00000185630.12	ENST00000496120.2	0.32045	0.42065	0.2589	Tolerant
chr1	167042653	rs145183842	A	C	100	PASS	AVGPOST=1.0000;SNPSOURCE=LOWCOV,EXOME;AN=2184;VT=SNP;AA=A;THETA=0.0012;RSQ=1.0000;AC=1;ERATE=0.0003;LDAF=0.0005;AF=0.0005;ASN_AF=0.0017;VA=1:GPA33:ENSG00000143167.7:-:nonsynonymous:1/2:GPA33-001:ENST00000367868.3:960_167_56_I->S,1:GPA33:ENSG00000143167.7:-:prematureStop:1/2:GPA33-003:ENST00000534512.1:246_234_78_Y->*	GPA33	ENSG00000143167.7	ENST00000534512.1	0.06945	0.53875	0.3918	Tolerant
chr1	167095563	rs181149914	C	T	100	PASS	AVGPOST=1.0000;AA=C;SNPSOURCE=LOWCOV,EXOME;AN=2184;VT=SNP;AC=1;THETA=0.0007;ERATE=0.0003;RSQ=0.9547;LDAF=0.0005;AF=0.0005;EUR_AF=0.0013;VA=1:DUSP27:ENSG00000198842.5:+:prematureStop:3/3:DUSP27-201:ENST00000271385.5:3477_1195_399_R->*:DUSP27-001:ENST00000361200.2:3477_1195_399_R->*:DUSP27-202:ENST00000443333.1:3477_1195_399_R->*	DUSP27	ENSG00000198842.5	ENST00000271385.5	0.15275	0.1741	0.67315	Recessive
chr1	167971723	rs184187462	C	T	100	PASS	AVGPOST=1.0000;AA=C;SNPSOURCE=LOWCOV,EXOME;AN=2184;VT=SNP;THETA=0.0011;RSQ=1.0000;AC=1;ERATE=0.0003;LDAF=0.0005;AF=0.0005;EUR_AF=0.0013;VA=1:DCAF6:ENSG00000143164.11:+:prematureStop:5/5:DCAF6-003:ENST00000312263.6:2583_907_303_R->*:DCAF6-001:ENST00000367840.3:2856_907_303_R->*:DCAF6-011:ENST00000367843.3:2643_907_303_R->*:DCAF6-201:ENST00000432587.2:2763_814_272_R->*:DCAF6-002:ENST00000470721.1:1…	DCAF6	ENSG00000143164.11	ENST00000367840.3	0.59505	0.01965	0.3853	Dominant
chr1	168250410	rs202179787	C	T	100	PASS	AA=C;AC=1;AF=0.0005;AN=2184;AVGPOST=1.0000;ERATE=0.0003;EUR_AF=0.0013;LDAF=0.0005;RSQ=1.0000;SNPSOURCE=EXOME;THETA=0.0010;VT=SNP;VA=1:TBX19:ENSG00000143178.8:+:prematureStop:1/1:TBX19-001:ENST00000367821.3:1347_82_28_Q->*	TBX19	ENSG00000143178.8	ENST00000367821.3	0.12875	0.12305	0.7482	Recessive
chr1	169199982	rs138530600	G	A	100	PASS	AVGPOST=1.0000;SNPSOURCE=LOWCOV,EXOME;AA=G;AN=2184;THETA=0.0005;VT=SNP;RSQ=1.0000;AC=1;ERATE=0.0002;LDAF=0.0005;AF=0.0005;AFR_AF=0.0020;VA=1:NME7:ENSG00000143156.9:-:prematureStop:3/4:NME7-001:ENST00000367811.3:1131_964_322_R->*:NME7-002:ENST00000472647.1:1023_856_286_R->*:NME7-010:ENST00000525440.1:1020_964_322_R->*	NME7	ENSG00000143156.9	ENST00000367811.3	0.1038	0.02635	0.86985	Recessive
chr1	169391103	rs182655659	A	C	100	PASS	AVGPOST=1.0000;LDAF=0.0004;SNPSOURCE=LOWCOV,EXOME;AN=2184;RSQ=0.9500;THETA=0.0001;VT=SNP;AA=A;AC=1;ERATE=0.0002;AF=0.0005;EUR_AF=0.0013;VA=1:C1orf114:ENSG00000117477.8:-:prematureStop:3/3:C1orf114-001:ENST00000367805.3:1527_566_189_L->*:C1orf114-002:ENST00000367806.3:1530_566_189_L->*:C1orf114-201:ENST00000545005.1:1527_566_189_L->*	C1orf114	ENSG00000117477.8	ENST00000367806.3	0.0674	0.26755	0.66505	Recessive
chr1	169581608	rs139249907	G	A	100	PASS	LDAF=0.0009;RSQ=0.9525;SNPSOURCE=LOWCOV,EXOME;AA=G;AN=2184;VT=SNP;THETA=0.0010;AC=2;ERATE=0.0002;AVGPOST=0.9999;AF=0.0009;EUR_AF=0.0026;VA=1:SELP:ENSG00000174175.12:-:prematureStop:6/8:SELP-001:ENST00000263686.6:2493_808_270_R->*:SELP-005:ENST00000367786.2:2307_808_270_R->*:SELP-201:ENST00000367791.2:1935_808_270_R->*:SELP-202:ENST00000367792.2:1941_808_270_R->*:SELP-204:ENST00000367794.2:2307_80…	SELP	ENSG00000174175.12	ENST00000263686.6	0.044	0.6955	0.2605	Tolerant
chr1	169676574	rs183939594	C	T	100	PASS	ERATE=0.0004;AA=C;AN=2184;VT=SNP;RSQ=0.9135;SNPSOURCE=LOWCOV;AC=1;AVGPOST=0.9999;LDAF=0.0005;THETA=0.0003;AF=0.0005;AFR_AF=0.0020;VA=1:SELL:ENSG00000188404.4:-:prematureStop:1/1:SELL-001:ENST00000236147.4:1158_528_176_W->*	SELL	ENSG00000188404.4	ENST00000236147.4	0.1115	0.12305	0.76545	Recessive
chr1	171083232	rs61753344	G	T	100	PASS	AA=G;AC=1;AF=0.0005;AN=2184;AVGPOST=1.0000;ERATE=0.0003;EUR_AF=0.0013;LDAF=0.0005;RSQ=1.0000;SNPSOURCE=EXOME;THETA=0.0005;VT=SNP;VA=1:FMO3:ENSG00000007933.8:+:prematureStop:4/4:FMO3-001:ENST00000367755.4:1599_913_305_E->*:FMO3-201:ENST00000392085.2:1599_913_305_E->*:FMO3-202:ENST00000538429.1:1410_724_242_E->*:FMO3-203:ENST00000542847.1:1539_853_285_E->*	FMO3	ENSG00000007933.8	ENST00000367755.4	0.01975	0.54065	0.4396	Tolerant
chr1	171112342	rs139369961	C	A	100	PASS	AA=C;AN=2184;VT=SNP;THETA=0.0006;AVGPOST=0.9998;RSQ=0.7933;SNPSOURCE=LOWCOV;AC=1;ERATE=0.0003;LDAF=0.0005;AF=0.0005;EUR_AF=0.0013;VA=1:FMO6P:ENSG00000117507.3:+:prematureStop:1/2:FMO6P-003:ENST00000236166.2:1620_165_55_Y->*	FMO6P	ENSG00000117507.3	ENST00000236166.2	0.03965	0.3995	0.56085	Recessive
chr1	171112490	rs1736565	C	T	100	PASS	AA=C;THETA=0.0004;AN=2184;RSQ=0.9939;LDAF=0.6061;VT=SNP;AC=1326;SNPSOURCE=LOWCOV;ERATE=0.0006;AVGPOST=0.9961;AF=0.61;ASN_AF=0.61;AMR_AF=0.59;AFR_AF=0.79;EUR_AF=0.49;VA=1:FMO6P:ENSG00000117507.3:+:prematureStop:1/2:FMO6P-003:ENST00000236166.2:1620_313_105_Q->*	FMO6P	ENSG00000117507.3	ENST00000236166.2	0.01145	0.8872	0.10135	Tolerant
chr1	171173121	rs2020866	C	T	100	PASS	AC=7;AVGPOST=1.0000;AA=C;THETA=0.0002;SNPSOURCE=LOWCOV,EXOME;AN=2184;LDAF=0.0032;VT=SNP;RSQ=1.0000;ERATE=0.0002;AF=0.0032;AFR_AF=0.01;VA=1:FMO2:ENSG00000094963.9:+:prematureStop:2/2:FMO2-001:ENST00000209929.7:1416_745_249_R->*:FMO2-201:ENST00000441535.1:1416_745_249_R->*	FMO2	ENSG00000094963.9	ENST00000209929.7	0.0378	0.7171	0.2451	Tolerant
chr1	171254588	rs60639054	C	T	100	PASS	AVGPOST=1.0000;AA=C;SNPSOURCE=LOWCOV,EXOME;AN=2184;THETA=0.0008;VT=SNP;RSQ=1.0000;AC=11;ERATE=0.0002;LDAF=0.0050;AF=0.01;AFR_AF=0.02;VA=1:FMO1:ENSG00000010932.11:+:prematureStop:3/3:FMO1-003:ENST00000354841.4:1599_1504_502_R->*:FMO1-001:ENST00000367750.3:1599_1504_502_R->*:FMO1-201:ENST00000402921.2:1410_1315_439_R->*	FMO1	ENSG00000010932.11	ENST00000354841.4	0.00975	0.8591	0.13115	Tolerant
chr1	171289079	rs200385793	G	T	100	PASS	AA=G;AC=1;AF=0.0005;AN=2184;AVGPOST=1.0000;ERATE=0.0002;EUR_AF=0.0013;LDAF=0.0005;RSQ=0.9547;SNPSOURCE=EXOME;THETA=0.0002;VT=SNP;VA=1:FMO4:ENSG00000076258.5:+:prematureStop:1/1:FMO4-001:ENST00000367749.3:1677_115_39_G->*	FMO4	ENSG00000076258.5	ENST00000367749.3	0.0184	0.0749	0.9067	Recessive
chr1	171605329	rs139804296	C	T	100	PASS	AVGPOST=1.0000;AA=C;SNPSOURCE=LOWCOV,EXOME;AN=2184;VT=SNP;RSQ=1.0000;AC=1;THETA=0.0013;ERATE=0.0002;LDAF=0.0005;AF=0.0005;EUR_AF=0.0013;VA=1:MYOC:ENSG00000034971.9:-:prematureStop:1/1:MYOC-001:ENST00000037502.5:1515_1251_417_W->*	MYOC	ENSG00000034971.9	ENST00000037502.5	0.7961	0.01945	0.18445	Dominant
chr1	171605478	rs74315329	G	A	100	PASS	AA=G;AC=2;AF=0.0009;AN=2184;AVGPOST=0.9999;ERATE=0.0004;EUR_AF=0.0026;LDAF=0.0009;RSQ=0.9524;SNPSOURCE=EXOME;THETA=0.0002;VT=SNP;VA=1:MYOC:ENSG00000034971.9:-:prematureStop:1/1:MYOC-001:ENST00000037502.5:1515_1102_368_Q->*	MYOC	ENSG00000034971.9	ENST00000037502.5	0.51285	0.3785	0.10865	Dominant
chr1	171621616	rs74315337	G	A	100	PASS	AVGPOST=1.0000;SNPSOURCE=LOWCOV,EXOME;AA=G;AN=2184;VT=SNP;RSQ=0.9904;LDAF=0.0023;AC=5;ERATE=0.0003;THETA=0.0003;AF=0.0023;ASN_AF=0.01;VA=1:MYOC:ENSG00000034971.9:-:prematureStop:1/1:MYOC-001:ENST00000037502.5:1515_136_46_R->*	MYOC	ENSG00000034971.9	ENST00000037502.5	0.70615	0.16555	0.1283	Dominant
chr1	172411702	rs115209243	G	A	100	PASS	AVGPOST=1.0000;SNPSOURCE=LOWCOV,EXOME;AA=G;AN=2184;VT=SNP;RSQ=1.0000;AC=1;ERATE=0.0002;LDAF=0.0005;THETA=0.0003;AF=0.0005;AFR_AF=0.0020;VA=1:PIGC:ENSG00000135845.4:-:prematureStop:3/3:PIGC-201:ENST00000258324.1:894_61_21_R->*:PIGC-001:ENST00000344529.4:894_61_21_R->*:PIGC-004:ENST00000367728.1:894_61_21_R->*	PIGC	ENSG00000135845.4	ENST00000258324.1	0.05855	0.2759	0.66555	Recessive
chr1	172422206	rs7532205	C	A	100	PASS	AA=C;THETA=0.0002;AN=2184;LDAF=0.0928;VT=SNP;AVGPOST=0.9998;SNPSOURCE=LOWCOV;AC=203;ERATE=0.0003;RSQ=0.9991;AF=0.09;AMR_AF=0.05;AFR_AF=0.38;VA=1:C1orf105:ENSG00000180999.6:+:prematureStop:1/3:C1orf105-003:ENST00000367725.4:522_45_15_C->*	C1orf105	ENSG00000180999.6	ENST00000367725.4	0.00345	0.9753	0.02125	Tolerant
chr1	173020073	rs185993550	A	T	100	PASS	THETA=0.0014;SNPSOURCE=LOWCOV,EXOME;AN=2184;AVGPOST=0.9997;VT=SNP;AA=A;RSQ=0.9085;LDAF=0.0011;ERATE=0.0003;AC=2;AF=0.0009;EUR_AF=0.0026;VA=1:TNFSF18:ENSG00000120337.7:-:prematureStop:1/2:TNFSF18-001:ENST00000404377.3:600_30_10_C->*	TNFSF18	ENSG00000120337.7	ENST00000404377.3	0.0116	0.9026	0.0858	Tolerant
chr1	173930217	rs184799841	C	A	100	PASS	AA=C;RSQ=0.8284;SNPSOURCE=LOWCOV,EXOME;AN=2184;THETA=0.0005;AVGPOST=0.9996;VT=SNP;LDAF=0.0006;AC=1;ERATE=0.0002;AF=0.0005;AMR_AF=0.0028;VA=1:RC3H1:ENSG00000135870.7:-:prematureStop:3/3:RC3H1-201:ENST00000258349.4:3402_2368_790_E->*:RC3H1-001:ENST00000367694.2:3378_2368_790_E->*:RC3H1-003:ENST00000367696.2:3402_2368_790_E->*	RC3H1	ENSG00000135870.7	ENST00000258349.4	0.21055	0.08755	0.7019	Recessive
chr1	173952748	rs188954872	G	A	100	PASS	AVGPOST=1.0000;THETA=0.0004;SNPSOURCE=LOWCOV,EXOME;AA=G;AN=2184;VT=SNP;RSQ=1.0000;AC=1;ERATE=0.0002;LDAF=0.0005;AF=0.0005;AFR_AF=0.0020;VA=1:RC3H1:ENSG00000135870.7:-:prematureStop:3/3:RC3H1-201:ENST00000258349.4:3402_400_134_Q->*:RC3H1-001:ENST00000367694.2:3378_400_134_Q->*:RC3H1-003:ENST00000367696.2:3402_400_134_Q->*	RC3H1	ENSG00000135870.7	ENST00000258349.4	0.23365	0.08385	0.6825	Recessive
chr1	175052987	rs141604924	C	T	100	PASS	AA=C;SNPSOURCE=LOWCOV,EXOME;AN=2184;VT=SNP;AC=1;RSQ=0.8642;ERATE=0.0002;AVGPOST=0.9999;LDAF=0.0005;THETA=0.0003;AF=0.0005;ASN_AF=0.0017;VA=1:TNN:ENSG00000120332.11:+:prematureStop:1/1:TNN-001:ENST00000239462.4:3900_1150_384_R->*	TNN	ENSG00000120332.11	ENST00000239462.4	0.16165	0.1194	0.71895	Recessive
chr1	175129444	rs144680010	C	T	100	PASS	AA=C;AN=2184;THETA=0.0008;VT=SNP;LDAF=0.0022;AC=5;SNPSOURCE=LOWCOV;ERATE=0.0002;AVGPOST=0.9999;RSQ=0.9805;AF=0.0023;EUR_AF=0.01;VA=1:KIAA0040:ENSG00000265365.1:-:prematureStop:1/1:KIAA0040-201:ENST00000546143.1:462_323_108_W->*	KIAA0040	ENSG00000265365.1	ENST00000546143.1	0.03255	0.7352	0.23225	Tolerant
chr1	176833540	rs146603279	G	C	100	PASS	THETA=0.0009;AVGPOST=1.0000;AA=G;AN=2184;VT=SNP;RSQ=1.0000;SNPSOURCE=LOWCOV;AC=1;ERATE=0.0003;LDAF=0.0005;AF=0.0005;AFR_AF=0.0020;VA=1:ASTN1:ENSG00000152092.10:-:prematureStop:2/4:ASTN1-001:ENST00000361833.2:3885_3765_1255_Y->*:ASTN1-004:ENST00000367654.2:3909_3789_1263_Y->*	ASTN1	ENSG00000152092.10	ENST00000367654.2	0.30545	0.0409	0.65365	Recessive
chr1	177901690	rs191139047	G	A	100	PASS	AVGPOST=1.0000;SNPSOURCE=LOWCOV,EXOME;AA=G;AN=2184;VT=SNP;RSQ=1.0000;AC=1;ERATE=0.0002;LDAF=0.0005;THETA=0.0003;AF=0.0005;AMR_AF=0.0028;VA=1:SEC16B:ENSG00000120341.12:-:prematureStop:1/2:SEC16B-004:ENST00000308284.6:3183_2947_983_R->*	SEC16B	ENSG00000120341.12	ENST00000308284.6	0.045	0.52955	0.42545	Tolerant
chr1	177930789	rs200039773	G	C	100	PASS	AA=G;AC=1;AF=0.0005;AFR_AF=0.0020;AN=2184;AVGPOST=0.9999;ERATE=0.0002;LDAF=0.0005;RSQ=0.8760;SNPSOURCE=EXOME;THETA=0.0019;VT=SNP;VA=1:SEC16B:ENSG00000120341.12:-:prematureStop:2/2:SEC16B-004:ENST00000308284.6:3183_723_241_Y->*:SEC16B-003:ENST00000464631.1:1878_723_241_Y->*	SEC16B	ENSG00000120341.12	ENST00000308284.6	0.06555	0.25055	0.6839	Recessive
chr1	178500680	rs182027801	C	G	100	PASS	AA=C;AN=2184;AVGPOST=0.9997;THETA=0.0005;VT=SNP;RSQ=0.6973;SNPSOURCE=LOWCOV;AC=1;ERATE=0.0003;LDAF=0.0005;AF=0.0005;EUR_AF=0.0013;VA=1:TEX35:ENSG00000240021.5:+:prematureStop:1/7:TEX35-201:ENST00000258298.2:540_527_176_S->*	TEX35	ENSG00000240021.5	ENST00000258298.2	0.04195	0.73925	0.2188	Tolerant
chr1	178514522	rs143861259	C	T	100	PASS	AVGPOST=1.0000;AA=C;AN=2184;VT=SNP;RSQ=1.0000;SNPSOURCE=LOWCOV;AC=1;THETA=0.0007;ERATE=0.0003;LDAF=0.0005;AF=0.0005;AFR_AF=0.0020;VA=1:C1orf220:ENSG00000213057.4:+:prematureStop:2/2:C1orf220-201:ENST00000319387.2:321_283_95_Q->*:C1orf220-002:ENST00000367638.1:321_283_95_Q->*	C1orf220	ENSG00000213057.4	ENST00000319387.2	0.01055	0.94695	0.0425	Tolerant
chr1	178514850	rs184208179	C	G	100	PASS	AVGPOST=1.0000;AA=C;THETA=0.0004;AN=2184;VT=SNP;RSQ=1.0000;SNPSOURCE=LOWCOV;AC=1;ERATE=0.0003;LDAF=0.0005;AF=0.0005;AFR_AF=0.0020;VA=1:C1ORF220:ENSG00000184909.8:+:prematureStop:1/1:C1ORF220-201:ENST00000367636.4:405_236_79_S->*	C1ORF220	ENSG00000184909.8	ENST00000367636.4	0.03145	0.7329	0.23565	Tolerant
chr1	179292574	rs144927520	C	T	100	PASS	ERATE=0.0005;LDAF=0.0013;AA=C;SNPSOURCE=LOWCOV,EXOME;AN=2184;AVGPOST=0.9997;VT=SNP;RSQ=0.9118;THETA=0.0007;AC=3;AF=0.0014;AMR_AF=0.01;EUR_AF=0.0013;VA=1:SOAT1:ENSG00000057252.8:+:prematureStop:1/4:SOAT1-001:ENST00000367619.3:1653_121_41_R->*	SOAT1	ENSG00000057252.8	ENST00000367619.3	0.06075	0.0238	0.91545	Recessive
chr1	179363111	rs146917473	C	T	100	PASS	AVGPOST=1.0000;AA=C;THETA=0.0002;SNPSOURCE=LOWCOV,EXOME;AN=2184;VT=SNP;RSQ=1.0000;AC=1;ERATE=0.0002;LDAF=0.0005;AF=0.0005;EUR_AF=0.0013;VA=1:AXDND1:ENSG00000162779.16:+:prematureStop:3/3:AXDND1-004:ENST00000367618.3:3039_937_313_R->*:AXDND1-201:ENST00000457238.2:1968_937_313_R->*:AXDND1-007:ENST00000511157.1:1590_937_313_R->*	AXDND1	ENSG00000162779.16	ENST00000367618.3	0.08355	0.3683	0.54815	Recessive
chr1	179504070	rs144482791	G	T	100	PASS	AVGPOST=1.0000;SNPSOURCE=LOWCOV,EXOME;AA=G;AN=2184;RSQ=0.9977;THETA=0.0005;VT=SNP;LDAF=0.0096;AC=21;ERATE=0.0002;AF=0.01;AMR_AF=0.06;VA=1:AXDND1:ENSG00000162779.16:+:prematureStop:1/3:AXDND1-004:ENST00000367618.3:3039_3004_1002_E->*	AXDND1	ENSG00000162779.16	ENST00000367618.3	0.00905	0.9264	0.06455	Tolerant
chr1	180166008	rs147334523	C	T	100	PASS	AA=C;AC=3;AF=0.0014;AFR_AF=0.01;AN=2184;AVGPOST=0.9997;ERATE=0.0003;LDAF=0.0013;RSQ=0.9066;SNPSOURCE=EXOME;THETA=0.0007;VT=SNP;VA=1:QSOX1:ENSG00000116260.12:+:prematureStop:1/3:QSOX1-001:ENST00000367602.3:2244_2080_694_R->*	QSOX1	ENSG00000116260.12	ENST00000367602.3	0.0147	0.80665	0.17865	Tolerant
chr1	180897708	rs150309236	C	T	100	PASS	AA=C;AN=2184;VT=SNP;RSQ=0.8415;AVGPOST=0.9998;SNPSOURCE=LOWCOV;AC=1;THETA=0.0062;ERATE=0.0003;LDAF=0.0005;AF=0.0005;EUR_AF=0.0013;VA=1:KIAA1614:ENSG00000135835.6:+:prematureStop:2/2:KIAA1614-001:ENST00000367588.4:3573_1204_402_R->*:KIAA1614-002:ENST00000367587.1:2436_67_23_R->*	KIAA1614	ENSG00000135835.6	ENST00000367588.4	0.0624	0.22355	0.71405	Recessive
chr1	182025495	.	G	A	100	PASS	AA=G;AC=1;AF=0.0005;AFR_AF=0.0020;AN=2184;AVGPOST=0.9996;ERATE=0.0002;LDAF=0.0006;RSQ=0.8284;SNPSOURCE=EXOME;THETA=0.0007;VT=SNP;VA=1:ZNF648:ENSG00000179930.5:-:prematureStop:1/1:ZNF648-001:ENST00000339948.3:1707_1651_551_R->*	ZNF648	ENSG00000179930.5	ENST00000339948.3	0.0425	0.2788	0.6787	Recessive
chr1	182026013	rs142586855	G	T	100	PASS	ERATE=0.0004;RSQ=0.8284;AA=G;AN=2184;THETA=0.0005;VT=SNP;AVGPOST=0.9993;SNPSOURCE=LOWCOV;AC=3;LDAF=0.0017;AF=0.0014;EUR_AF=0.0040;VA=1:ZNF648:ENSG00000179930.5:-:prematureStop:1/1:ZNF648-001:ENST00000339948.3:1707_1133_378_S->*	ZNF648	ENSG00000179930.5	ENST00000339948.3	0.01005	0.88105	0.1089	Tolerant
chr1	182429181	rs192452736	C	T	100	PASS	RSQ=0.7841;AA=C;AN=2184;VT=SNP;THETA=0.0006;LDAF=0.0007;SNPSOURCE=LOWCOV;AC=1;ERATE=0.0003;AVGPOST=0.9995;AF=0.0005;AFR_AF=0.0020;VA=1:RGSL1:ENSG00000121446.11:+:prematureStop:5/5:RGSL1-001:ENST00000294854.8:3231_214_72_R->*:RGSL1-004:ENST00000443996.2:2955_214_72_R->*:RGSL1-201:ENST00000542961.1:2955_214_72_R->*:RGSL1-007:ENST00000422241.1:465_214_72_R->*:RGSL1-010:ENST00000416676.1:483_214_72_R…	RGSL1	ENSG00000121446.11	ENST00000294854.8	0.08075	0.292	0.62725	Recessive
chr1	182501902	rs140214137	C	T	100	PASS	AA=C;AN=2184;AVGPOST=0.9996;VT=SNP;LDAF=0.0007;SNPSOURCE=LOWCOV;AC=1;ERATE=0.0003;THETA=0.0003;RSQ=0.7669;AF=0.0005;EUR_AF=0.0013;VA=1:RGSL1:ENSG00000121446.11:+:prematureStop:3/5:RGSL1-001:ENST00000294854.8:3231_2470_824_Q->*:RGSL1-004:ENST00000443996.2:2955_2575_859_Q->*:RGSL1-201:ENST00000542961.1:2955_2575_859_Q->*	RGSL1	ENSG00000121446.11	ENST00000294854.8	0.08035	0.31915	0.6005	Recessive
chr1	182555149	rs74315364	C	A	100	PASS	AVGPOST=1.0000;AA=C;THETA=0.0004;SNPSOURCE=LOWCOV,EXOME;AN=2184;VT=SNP;LDAF=0.0023;AC=5;RSQ=1.0000;ERATE=0.0003;AF=0.0023;AMR_AF=0.01;AFR_AF=0.0020;EUR_AF=0.0026;VA=1:RNASEL:ENSG00000135828.7:-:prematureStop:3/3:RNASEL-001:ENST00000367559.3:2226_793_265_E->*:RNASEL-201:ENST00000444138.1:2226_793_265_E->*:RNASEL-202:ENST00000539397.1:1959_793_265_E->*	RNASEL	ENSG00000135828.7	ENST00000367559.3	0.06085	0.45975	0.4794	Recessive
chr1	184787831	rs202216870	C	A	100	PASS	AA=C;AC=1;AF=0.0005;AN=2184;AVGPOST=1.0000;ERATE=0.0003;EUR_AF=0.0013;LDAF=0.0005;RSQ=1.0000;SNPSOURCE=EXOME;THETA=0.0004;VT=SNP;VA=1:FAM129A:ENSG00000135842.12:-:prematureStop:1/1:FAM129A-001:ENST00000367511.3:2787_1114_372_E->*	FAM129A	ENSG00000135842.12	ENST00000367511.3	0.195	0.0912	0.7138	Recessive
chr1	196749027	rs144398879	C	A	100	PASS	RSQ=0.5966;SNPSOURCE=LOWCOV,EXOME;AN=2184;VT=SNP;AA=.;AVGPOST=0.9993;THETA=0.0017;AC=1;ERATE=0.0003;LDAF=0.0008;AF=0.0005;AFR_AF=0.0020;VA=1:CFHR3:ENSG00000116785.9:+:prematureStop:4/4:CFHR3-001:ENST00000367425.4:993_354_118_Y->*:CFHR3-006:ENST00000391985.3:810_354_118_Y->*:CFHR3-003:ENST00000367427.3:699_354_118_Y->*:CFHR3-005:ENST00000471440.2:699_354_118_Y->*	CFHR3	ENSG00000116785.9	ENST00000367425.4	0.03365	0.6698	0.29655	Tolerant
chr1	196796092	rs202193350	T	A	100	PASS	AA=.;AC=1;AF=0.0005;AN=2184;ASN_AF=0.0017;AVGPOST=0.9999;ERATE=0.0003;LDAF=0.0005;RSQ=0.9135;SNPSOURCE=EXOME;THETA=0.0005;VT=SNP;VA=1:CFHR1:ENSG00000244414.1:+:prematureStop:2/2:CFHR1-001:ENST00000320493.5:993_387_129_C->*:CFHR1-002:ENST00000367424.3:816_387_129_C->*	CFHR1	ENSG00000244414.1	ENST00000320493.5	0.04905	0.53945	0.4115	Tolerant
chr1	196871610	rs199547603	A	T	100	PASS	AA=.;AC=2;AF=0.0009;AFR_AF=0.0041;AN=2184;AVGPOST=1.0000;ERATE=0.0003;LDAF=0.0009;RSQ=1.0000;SNPSOURCE=EXOME;THETA=0.0008;VT=SNP;VA=1:CFHR4:ENSG00000134365.7:+:prematureStop:2/3:CFHR4-002:ENST00000251424.4:996_121_41_R->*:CFHR4-201:ENST00000367416.2:1734_118_40_R->*	CFHR4	ENSG00000134365.7	ENST00000367416.2	0.0327	0.70065	0.26665	Tolerant
chr1	196871693	rs201480125	G	A	100	PASS	AA=.;AC=1;AF=0.0005;AFR_AF=0.0020;AN=2184;AVGPOST=1.0000;ERATE=0.0006;LDAF=0.0005;RSQ=0.9547;SNPSOURCE=EXOME;THETA=0.0019;VT=SNP;VA=1:CFHR4:ENSG00000134365.7:+:prematureStop:2/3:CFHR4-002:ENST00000251424.4:996_204_68_W->*:CFHR4-201:ENST00000367416.2:1734_201_67_W->*	CFHR4	ENSG00000134365.7	ENST00000367416.2	0.03925	0.6056	0.35515	Tolerant
chr1	196927185	rs41257904	G	T	100	PASS	AVGPOST=1.0000;LDAF=0.0068;SNPSOURCE=LOWCOV,EXOME;AN=2184;THETA=0.0005;VT=SNP;AA=.;AC=15;ERATE=0.0003;RSQ=0.9968;AF=0.01;AMR_AF=0.0028;EUR_AF=0.02;VA=1:CFHR2:ENSG00000080910.6:+:prematureStop:2/2:CFHR2-201:ENST00000367421.3:813_595_199_E->*:CFHR2-001:ENST00000367415.4:813_595_199_E->*	CFHR2	ENSG00000080910.6	ENST00000367421.3	0.0078	0.91865	0.07355	Tolerant
chr1	196952101	rs199913139	G	T	100	PASS	AA=.;AC=1;AF=0.0005;AN=2184;AVGPOST=1.0000;ERATE=0.0003;EUR_AF=0.0013;LDAF=0.0005;RSQ=1.0000;SNPSOURCE=EXOME;THETA=0.0010;VT=SNP;VA=1:CFHR5:ENSG00000134389.8:+:prematureStop:2/2:CFHR5-201:ENST00000367414.5:1782_217_73_E->*:CFHR5-001:ENST00000256785.4:1710_145_49_E->*	CFHR5	ENSG00000134389.8	ENST00000367414.5	0.06215	0.41195	0.5259	Recessive
chr1	196977807	rs143140599	T	A	100	PASS	AVGPOST=1.0000;SNPSOURCE=LOWCOV,EXOME;AA=T;AN=2184;AC=13;VT=SNP;LDAF=0.0059;RSQ=1.0000;THETA=0.0010;ERATE=0.0003;AF=0.01;AMR_AF=0.0028;AFR_AF=0.02;VA=1:CFHR5:ENSG00000134389.8:+:prematureStop:2/2:CFHR5-201:ENST00000367414.5:1782_1776_592_C->*:CFHR5-001:ENST00000256785.4:1710_1704_568_C->*	CFHR5	ENSG00000134389.8	ENST00000367414.5	0.0108	0.937	0.0522	Tolerant
chr1	197062298	rs137852994	G	A	100	PASS	AA=G;AC=4;AF=0.0018;AN=2184;ASN_AF=0.0017;AVGPOST=0.9988;ERATE=0.0022;EUR_AF=0.0040;LDAF=0.0021;RSQ=0.7773;SNPSOURCE=EXOME;THETA=0.0008;VT=SNP;VA=1:ASPM:ENSG00000066279.12:-:prematureStop:3/3:ASPM-201:ENST00000294732.7:5679_4423_1475_Q->*:ASPM-001:ENST00000367409.4:10434_9178_3060_Q->*:ASPM-002:ENST00000367408.1:3429_2173_725_Q->*	ASPM	ENSG00000066279.12	ENST00000367409.4	0.0861	0.1732	0.7407	Recessive
chr1	197070816	rs62624965	A	C	100	PASS	ERATE=0.0005;THETA=0.0004;LDAF=0.0042;SNPSOURCE=LOWCOV,EXOME;AN=2184;RSQ=0.9895;VT=SNP;AC=9;AA=a;AVGPOST=0.9999;AF=0.0041;AMR_AF=0.0028;AFR_AF=0.02;VA=1:ASPM:ENSG00000066279.12:-:prematureStop:1/3:ASPM-001:ENST00000367409.4:10434_7565_2522_L->*	ASPM	ENSG00000066279.12	ENST00000367409.4	0.02025	0.86365	0.1161	Tolerant
chr1	198225478	rs72731918	G	A	100	PASS	LDAF=0.0371;AA=G;AN=2184;VT=SNP;AC=81;AVGPOST=0.9998;RSQ=0.9973;SNPSOURCE=LOWCOV;ERATE=0.0003;THETA=0.0003;AF=0.04;AMR_AF=0.04;AFR_AF=0.0041;EUR_AF=0.08;VA=1:NEK7:ENSG00000151414.10:+:prematureStop:1/3:NEK7-003:ENST00000367383.1:360_219_73_W->*	NEK7	ENSG00000151414.10	ENST00000367383.1	0.005	0.9811	0.0139	Tolerant
chr1	198505831	rs76330087	G	A	100	PASS	AVGPOST=1.0000;LDAF=0.0169;SNPSOURCE=LOWCOV,EXOME;AA=G;AN=2184;AC=37;VT=SNP;RSQ=1.0000;THETA=0.0007;ERATE=0.0002;AF=0.02;AMR_AF=0.01;AFR_AF=0.07;VA=1:ATP6V1G3:ENSG00000151418.7:-:prematureStop:1/5:ATP6V1G3-002:ENST00000309309.7:180_106_36_R->*	ATP6V1G3	ENSG00000151418.7	ENST00000309309.7	0.003	0.9805	0.0165	Tolerant
chr1	200008881	rs117334803	C	T	100	PASS	AA=C;SNPSOURCE=LOWCOV,EXOME;AN=2184;VT=SNP;THETA=0.0006;RSQ=0.9546;LDAF=0.0014;AC=3;ERATE=0.0007;AVGPOST=0.9999;AF=0.0014;ASN_AF=0.0035;AMR_AF=0.0028;VA=1:NR5A2:ENSG00000116833.9:+:prematureStop:1/4:NR5A2-001:ENST00000367362.3:1626_160_54_R->*	NR5A2	ENSG00000116833.9	ENST00000367362.3	0.56735	0.0673	0.36535	Dominant
chr1	200080396	rs201357988	C	T	100	PASS	AA=C;AC=1;AF=0.0005;AN=2184;AVGPOST=0.9999;ERATE=0.0002;EUR_AF=0.0013;LDAF=0.0004;RSQ=0.8999;SNPSOURCE=EXOME;THETA=0.0003;VT=SNP;VA=1:NR5A2:ENSG00000116833.9:+:prematureStop:3/4:NR5A2-003:ENST00000236914.3:1488_1039_347_R->*:NR5A2-001:ENST00000367362.3:1626_1177_393_R->*:NR5A2-201:ENST00000544748.1:1410_961_321_R->*	NR5A2	ENSG00000116833.9	ENST00000367362.3	0.55065	0.04785	0.4015	Dominant
chr1	200311854	rs143038974	G	A	100	PASS	ERATE=0.0004;THETA=0.0002;AVGPOST=0.9994;AA=G;AN=2184;LDAF=0.0015;VT=SNP;SNPSOURCE=LOWCOV;RSQ=0.8104;AC=3;AF=0.0014;AFR_AF=0.01;VA=1:SMIM16:ENSG00000203721.1:-:prematureStop:1/2:SMIM16-002:ENST00000367356.1:264_211_71_R->*	SMIM16	ENSG00000203721.1	ENST00000367356.1	0.049	0.7621	0.1889	Tolerant
chr1	201965287	rs199706738	G	A	100	PASS	AA=G;AC=1;AF=0.0005;AN=2184;AVGPOST=1.0000;ERATE=0.0003;EUR_AF=0.0013;LDAF=0.0005;RSQ=1.0000;SNPSOURCE=EXOME;THETA=0.0005;VT=SNP;VA=1:RNPEP:ENSG00000176393.6:+:prematureStop:1/2:RNPEP-001:ENST00000295640.4:1953_750_250_W->*	RNPEP	ENSG00000176393.6	ENST00000295640.4	0.0954	0.0082	0.8964	Recessive
chr1	203149627	rs199579588	T	A	100	PASS	AA=T;AC=1;AF=0.0005;AN=2184;AVGPOST=1.0000;ERATE=0.0003;EUR_AF=0.0013;LDAF=0.0005;RSQ=1.0000;SNPSOURCE=EXOME;THETA=0.0005;VT=SNP;VA=1:CHI3L1:ENSG00000133048.8:-:prematureStop:1/1:CHI3L1-001:ENST00000255409.3:1152_865_289_K->*	CHI3L1	ENSG00000133048.8	ENST00000255409.3	0.07275	0.1002	0.82705	Recessive
chr1	203154356	rs191933826	C	T	100	PASS	THETA=0.0009;AVGPOST=1.0000;AA=C;SNPSOURCE=LOWCOV,EXOME;AN=2184;VT=SNP;RSQ=1.0000;LDAF=0.0014;ERATE=0.0003;AC=3;AF=0.0014;ASN_AF=0.01;VA=1:CHI3L1:ENSG00000133048.8:-:prematureStop:1/1:CHI3L1-001:ENST00000255409.3:1152_213_71_W->*	CHI3L1	ENSG00000133048.8	ENST00000255409.3	0.07455	0.09975	0.8257	Recessive
chr1	203734493	rs185791194	G	A	100	PASS	AA=G;AN=2184;VT=SNP;RSQ=0.8415;AVGPOST=0.9998;SNPSOURCE=LOWCOV;AC=1;THETA=0.0013;ERATE=0.0003;LDAF=0.0005;AF=0.0005;AMR_AF=0.0028;VA=1:LAX1:ENSG00000122188.8:+:prematureStop:1/2:LAX1-003:ENST00000367217.5:1149_23_8_W->*	LAX1	ENSG00000122188.8	ENST00000367217.5	0.0395	0.55405	0.40645	Tolerant
chr1	203740512	rs201400053	C	T	100	PASS	AA=C;AC=1;AF=0.0005;AN=2184;AVGPOST=1.0000;ERATE=0.0003;EUR_AF=0.0013;LDAF=0.0005;RSQ=0.9547;SNPSOURCE=EXOME;THETA=0.0009;VT=SNP;VA=1:LAX1:ENSG00000122188.8:+:prematureStop:2/2:LAX1-003:ENST00000367217.5:1149_169_57_R->*:LAX1-002:ENST00000442561.2:1197_217_73_R->*	LAX1	ENSG00000122188.8	ENST00000442561.2	0.07355	0.2385	0.68795	Recessive
chr1	204095196	rs186216030	C	G	100	PASS	AA=C;AVGPOST=0.9767;LDAF=0.1422;AN=2184;AC=290;THETA=0.0005;VT=SNP;ERATE=0.0732;SNPSOURCE=LOWCOV;RSQ=0.9131;AF=0.13;ASN_AF=0.10;AMR_AF=0.09;AFR_AF=0.18;EUR_AF=0.15;VA=1:SOX13:ENSG00000143842.10:+:prematureStop:1/1:SOX13-002:ENST00000367204.1:1869_1803_601_Y->*	SOX13	ENSG00000143842.10	ENST00000367204.1	0.14565	0.6143	0.24005	Tolerant
chr1	207039838	rs141716593	C	T	100	PASS	AVGPOST=1.0000;LDAF=0.0004;AA=C;SNPSOURCE=LOWCOV,EXOME;AN=2184;RSQ=0.9500;VT=SNP;AC=1;ERATE=0.0003;THETA=0.0003;AF=0.0005;AFR_AF=0.0020;VA=1:IL20:ENSG00000162891.6:+:prematureStop:3/3:IL20-001:ENST00000367096.3:531_235_79_R->*:IL20-002:ENST00000367098.1:531_235_79_R->*:IL20-201:ENST00000391930.2:456_235_79_R->*	IL20	ENSG00000162891.6	ENST00000367096.3	0.09015	0.4501	0.45975	Recessive
chr1	207134058	rs191864043	C	T	100	PASS	AA=C;AN=2184;AVGPOST=0.9996;VT=SNP;RSQ=0.7122;SNPSOURCE=LOWCOV;AC=1;ERATE=0.0003;LDAF=0.0005;THETA=0.0003;AF=0.0005;EUR_AF=0.0013;VA=1:FCAMR:ENSG00000162897.10:-:prematureStop:1/4:FCAMR-002:ENST00000324852.4:1734_1163_388_W->*	FCAMR	ENSG00000162897.10	ENST00000324852.4	0.1156	0.3347	0.5497	Recessive
chr1	207513981	rs191171554	C	T	100	PASS	ERATE=0.0004;AA=C;AN=2184;RSQ=0.7082;THETA=0.0005;AVGPOST=0.9996;VT=SNP;LDAF=0.0007;SNPSOURCE=LOWCOV;AC=1;AF=0.0005;AFR_AF=0.0020;VA=1:CD55:ENSG00000196352.9:+:prematureStop:1/9:CD55-003:ENST00000367063.2:1335_1327_443_R->*	CD55	ENSG00000196352.9	ENST00000367063.2	0.01765	0.86875	0.1136	Tolerant
chr1	207532924	rs199553775	G	A	100	PASS	AA=G;AC=1;AF=0.0005;AMR_AF=0.0028;AN=2184;AVGPOST=1.0000;ERATE=0.0003;LDAF=0.0005;RSQ=0.9547;SNPSOURCE=EXOME;THETA=0.0006;VT=SNP;VA=1:CD55:ENSG00000196352.9:+:nonsynonymous:2/9:CD55-001:ENST00000367064.3:1146_1115_372_G->E:CD55-002:ENST00000391921.4:954_923_308_G->E,1:CD55:ENSG00000196352.9:+:prematureStop:2/9:CD55-009:ENST00000314754.8:1323_1233_411_W->*:CD55-202:ENST00000367065.5:1320_1230_410_…	CD55	ENSG00000196352.9	ENST00000314754.8	0.12285	0.2847	0.59245	Recessive
chr1	207647643	rs151093663	G	A	100	PASS	SNPSOURCE=LOWCOV,EXOME;AA=G;AN=2184;THETA=0.0005;LDAF=0.0010;VT=SNP;ERATE=0.0003;AC=2;RSQ=0.9571;AVGPOST=0.9999;AF=0.0009;EUR_AF=0.0026;VA=1:CR2:ENSG00000117322.12:+:prematureStop:4/4:CR2-003:ENST00000367057.3:3279_2298_766_W->*:CR2-001:ENST00000367058.3:3102_2121_707_W->*:CR2-002:ENST00000367059.3:2916_2121_707_W->*:CR2-201:ENST00000458541.2:3021_2040_680_W->*	CR2	ENSG00000117322.12	ENST00000367057.3	0.0256	0.74785	0.22655	Tolerant
chr1	207658858	rs185689791	C	T	100	PASS	AA=C;SNPSOURCE=LOWCOV,EXOME;AN=2184;VT=SNP;RSQ=0.8218;AVGPOST=0.9998;LDAF=0.0006;THETA=0.0081;AC=1;ERATE=0.0003;AF=0.0005;ASN_AF=0.0017;VA=1:CR2:ENSG00000117322.12:+:prematureStop:4/4:CR2-003:ENST00000367057.3:3279_3238_1080_R->*:CR2-001:ENST00000367058.3:3102_3061_1021_R->*:CR2-002:ENST00000367059.3:2916_2875_959_R->*:CR2-201:ENST00000458541.2:3021_2980_994_R->*	CR2	ENSG00000117322.12	ENST00000367057.3	0.0791	0.18565	0.73525	Recessive
chr1	212550970	rs201124115	C	T	100	PASS	AA=C;AC=1;AF=0.0005;AFR_AF=0.0020;AN=2184;AVGPOST=0.9999;ERATE=0.0002;LDAF=0.0004;RSQ=0.8999;SNPSOURCE=EXOME;THETA=0.0003;VT=SNP;VA=1:TMEM206:ENSG00000065600.8:-:prematureStop:2/2:TMEM206-001:ENST00000261455.4:1053_717_239_W->*:TMEM206-201:ENST00000535273.1:1236_900_300_W->*	TMEM206	ENSG00000065600.8	ENST00000535273.1	0.028	0.0282	0.9438	Recessive
chr1	212798310	rs202022393	C	T	100	PASS	AA=C;AC=1;AF=0.0005;AMR_AF=0.0028;AN=2184;AVGPOST=1.0000;ERATE=0.0002;LDAF=0.0004;RSQ=0.9500;SNPSOURCE=EXOME;THETA=0.0002;VT=SNP;VA=1:FAM71A:ENSG00000162771.6:+:prematureStop:1/1:FAM71A-001:ENST00000294829.3:1785_91_31_Q->*	FAM71A	ENSG00000162771.6	ENST00000294829.3	0.0802	0.3805	0.5393	Recessive
chr1	212798487	rs141642686	C	T	100	PASS	AA=C;AC=2;AF=0.0009;AFR_AF=0.0041;AN=2184;AVGPOST=1.0000;ERATE=0.0002;LDAF=0.0009;RSQ=1.0000;SNPSOURCE=EXOME;THETA=0.0003;VT=SNP;VA=1:FAM71A:ENSG00000162771.6:+:prematureStop:1/1:FAM71A-001:ENST00000294829.3:1785_268_90_R->*	FAM71A	ENSG00000162771.6	ENST00000294829.3	0.0298	0.72875	0.24145	Tolerant
chr1	212799882	rs143861665	A	T	100	PASS	AVGPOST=1.0000;SNPSOURCE=LOWCOV,EXOME;AN=2184;THETA=0.0001;VT=SNP;AA=A;LDAF=0.0023;AC=5;RSQ=1.0000;ERATE=0.0007;AF=0.0023;AMR_AF=0.0028;EUR_AF=0.01;VA=1:FAM71A:ENSG00000162771.6:+:prematureStop:1/1:FAM71A-001:ENST00000294829.3:1785_1663_555_K->*	FAM71A	ENSG00000162771.6	ENST00000294829.3	0.00465	0.97065	0.0247	Tolerant
chr1	213009383	rs80161538	G	A	100	PASS	AVGPOST=1.0000;RSQ=0.9992;SNPSOURCE=LOWCOV,EXOME;AA=G;AN=2184;THETA=0.0008;VT=SNP;LDAF=0.0242;AC=53;ERATE=0.0003;AF=0.02;ASN_AF=0.09;VA=1:C1orf227:ENSG00000185523.6:-:prematureStop:1/1:C1orf227-001:ENST00000332912.3:297_109_37_R->*	C1orf227	ENSG00000185523.6	ENST00000332912.3	0.00625	0.95995	0.0338	Tolerant
chr1	215821963	rs184351619	G	C	100	PASS	THETA=0.0009;AVGPOST=1.0000;LDAF=0.0004;SNPSOURCE=LOWCOV,EXOME;AA=G;AN=2184;RSQ=0.9500;VT=SNP;AC=1;ERATE=0.0003;AF=0.0005;EUR_AF=0.0013;VA=1:USH2A:ENSG00000042781.8:-:prematureStop:2/3:USH2A-002:ENST00000307340.3:15609_14489_4830_S->*:USH2A-201:ENST00000366943.2:15681_14489_4830_S->*	USH2A	ENSG00000042781.8	ENST00000366943.2	0.03985	0.1234	0.83675	Recessive
chr1	216061824	rs200712760	G	A	100	PASS	AA=G;AC=1;AF=0.0005;AFR_AF=0.0020;AN=2184;AVGPOST=1.0000;ERATE=0.0003;LDAF=0.0005;RSQ=1.0000;SNPSOURCE=EXOME;THETA=0.0009;VT=SNP;VA=1:USH2A:ENSG00000042781.8:-:prematureStop:2/3:USH2A-002:ENST00000307340.3:15609_8167_2723_R->*:USH2A-201:ENST00000366943.2:15681_8167_2723_R->*	USH2A	ENSG00000042781.8	ENST00000366943.2	0.029	0.14425	0.82675	Recessive
chr1	219366463	rs187331655	G	A	100	PASS	THETA=0.0009;AVGPOST=1.0000;LDAF=0.0004;SNPSOURCE=LOWCOV,EXOME;AA=G;AN=2184;RSQ=0.9500;VT=SNP;AC=1;ERATE=0.0002;AF=0.0005;ASN_AF=0.0017;VA=1:LYPLAL1:ENSG00000143353.7:+:prematureStop:1/2:LYPLAL1-001:ENST00000366928.5:714_231_77_W->*	LYPLAL1	ENSG00000143353.7	ENST00000366928.5	0.0265	0.0771	0.8964	Recessive
chr1	220300147	rs199751269	G	A	100	PASS	AA=G;AC=1;AF=0.0005;AFR_AF=0.0020;AN=2184;AVGPOST=1.0000;ERATE=0.0003;LDAF=0.0004;RSQ=0.9500;SNPSOURCE=EXOME;THETA=0.0007;VT=SNP;VA=1:IARS2:ENSG00000067704.8:+:prematureStop:2/2:IARS2-201:ENST00000302637.5:3039_1799_600_W->*:IARS2-001:ENST00000366922.1:2823_1583_528_W->*	IARS2	ENSG00000067704.8	ENST00000302637.5	0.04255	0.0128	0.94465	Recessive
chr1	222742989	rs146366000	G	A	100	PASS	AVGPOST=1.0000;THETA=0.0004;SNPSOURCE=LOWCOV,EXOME;AA=G;AN=2184;VT=SNP;AC=1;ERATE=0.0003;RSQ=0.9547;LDAF=0.0005;AF=0.0005;ASN_AF=0.0017;VA=1:TAF1A:ENSG00000143498.13:-:prematureStop:5/5:TAF1A-201:ENST00000350027.4:1353_757_253_R->*:TAF1A-001:ENST00000352967.4:1353_757_253_R->*:TAF1A-002:ENST00000366890.1:1011_415_139_R->*:TAF1A-202:ENST00000391882.1:1011_415_139_R->*:TAF1A-203:ENST00000543857.1:9…	TAF1A	ENSG00000143498.13	ENST00000350027.4	0.09285	0.1684	0.73875	Recessive
chr1	222919998	rs138554889	T	A	100	PASS	AVGPOST=1.0000;SNPSOURCE=LOWCOV,EXOME;AN=2184;VT=SNP;RSQ=1.0000;AC=1;ERATE=0.0003;LDAF=0.0005;AA=t;THETA=0.0003;AF=0.0005;AFR_AF=0.0020;VA=1:FAM177B:ENSG00000197520.6:+:prematureStop:3/3:FAM177B-003:ENST00000360827.2:477_111_37_Y->*:FAM177B-201:ENST00000445590.2:477_111_37_Y->*:FAM177B-001:ENST00000391880.2:363_111_37_Y->*	FAM177B	ENSG00000197520.6	ENST00000360827.2	0.0626	0.5126	0.4248	Tolerant
chr1	222920384	rs144113819	C	T	100	PASS	AVGPOST=1.0000;THETA=0.0002;SNPSOURCE=LOWCOV,EXOME;AN=2184;VT=SNP;AA=c;RSQ=1.0000;AC=1;ERATE=0.0003;LDAF=0.0005;AF=0.0005;AFR_AF=0.0020;VA=1:FAM177B:ENSG00000197520.6:+:prematureStop:3/3:FAM177B-003:ENST00000360827.2:477_202_68_R->*:FAM177B-201:ENST00000445590.2:477_202_68_R->*:FAM177B-001:ENST00000391880.2:363_202_68_R->*	FAM177B	ENSG00000197520.6	ENST00000360827.2	0.0404	0.6426	0.317	Tolerant
chr1	222920399	rs200188314	C	T	100	PASS	AA=c;AC=1;AF=0.0005;AFR_AF=0.0020;AN=2184;AVGPOST=1.0000;ERATE=0.0003;LDAF=0.0004;RSQ=0.9500;SNPSOURCE=EXOME;THETA=0.0005;VT=SNP;VA=1:FAM177B:ENSG00000197520.6:+:prematureStop:3/3:FAM177B-003:ENST00000360827.2:477_217_73_R->*:FAM177B-201:ENST00000445590.2:477_217_73_R->*:FAM177B-001:ENST00000391880.2:363_217_73_R->*	FAM177B	ENSG00000197520.6	ENST00000360827.2	0.0699	0.48615	0.44395	Tolerant
chr1	223285200	rs5744168	G	A	100	PASS	AVGPOST=1.0000;LDAF=0.0398;SNPSOURCE=LOWCOV,EXOME;AA=G;AN=2184;VT=SNP;THETA=0.0006;AC=87;RSQ=1.0000;ERATE=0.0003;AF=0.04;ASN_AF=0.03;AMR_AF=0.04;AFR_AF=0.03;EUR_AF=0.06;VA=1:TLR5:ENSG00000187554.7:-:prematureStop:2/2:TLR5-201:ENST00000342210.6:2577_1174_392_R->*:TLR5-202:ENST00000540964.1:2577_1174_392_R->*	TLR5	ENSG00000187554.7	ENST00000342210.6	0.00985	0.9323	0.05785	Tolerant
chr1	223285458	rs149592573	G	A	100	PASS	AVGPOST=1.0000;LDAF=0.0009;SNPSOURCE=LOWCOV,EXOME;AA=G;AN=2184;VT=SNP;RSQ=1.0000;THETA=0.0016;ERATE=0.0003;AC=2;AF=0.0009;ASN_AF=0.0035;VA=1:TLR5:ENSG00000187554.7:-:prematureStop:2/2:TLR5-201:ENST00000342210.6:2577_916_306_R->*:TLR5-202:ENST00000540964.1:2577_916_306_R->*	TLR5	ENSG00000187554.7	ENST00000342210.6	0.08245	0.13395	0.7836	Recessive
chr1	223285601	rs138703616	A	T	100	PASS	AA=A;AC=1;AF=0.0005;AN=2184;AVGPOST=1.0000;ERATE=0.0003;EUR_AF=0.0013;LDAF=0.0005;RSQ=0.9547;SNPSOURCE=EXOME;THETA=0.0006;VT=SNP;VA=1:TLR5:ENSG00000187554.7:-:prematureStop:2/2:TLR5-201:ENST00000342210.6:2577_773_258_L->*:TLR5-202:ENST00000540964.1:2577_773_258_L->*	TLR5	ENSG00000187554.7	ENST00000342210.6	0.051	0.4234	0.5256	Recessive
chr1	223286289	rs200942023	G	A	100	PASS	AA=g;AC=1;AF=0.0005;AFR_AF=0.0020;AN=2184;AVGPOST=0.9999;ERATE=0.0003;LDAF=0.0005;RSQ=0.9135;SNPSOURCE=EXOME;THETA=0.0003;VT=SNP;VA=1:TLR5:ENSG00000187554.7:-:prematureStop:2/2:TLR5-201:ENST00000342210.6:2577_85_29_R->*:TLR5-202:ENST00000540964.1:2577_85_29_R->*	TLR5	ENSG00000187554.7	ENST00000342210.6	0.07435	0.11475	0.8109	Recessive
chr1	223567686	rs199694908	C	A	100	PASS	AA=C;AC=1;AF=0.0005;AMR_AF=0.0028;AN=2184;AVGPOST=0.9998;ERATE=0.0003;LDAF=0.0005;RSQ=0.8498;SNPSOURCE=EXOME;THETA=0.0008;VT=SNP;VA=1:C1orf65:ENSG00000178395.5:+:prematureStop:1/1:C1orf65-001:ENST00000366875.3:1872_869_290_S->*	C1orf65	ENSG00000178395.5	ENST00000366875.3	0.1169	0.2579	0.6252	Recessive
chr1	223722780	rs34606532	G	A	100	PASS	ERATE=0.0004;AVGPOST=0.9985;AA=G;AN=2184;AC=1079;THETA=0.0005;VT=SNP;LDAF=0.4937;SNPSOURCE=LOWCOV;RSQ=0.9975;AF=0.49;ASN_AF=0.57;AMR_AF=0.54;AFR_AF=0.29;EUR_AF=0.55;VA=1:CAPN8:ENSG00000203697.7:-:prematureStop:1/2:CAPN8-201:ENST00000366872.5:2046_1612_538_R->*	CAPN8	ENSG00000203697.7	ENST00000366872.5	0.00065	0.9912	0.00815	Tolerant
chr1	223951879	rs192850510	C	T	100	PASS	AVGPOST=1.0000;AA=C;SNPSOURCE=LOWCOV,EXOME;AN=2184;VT=SNP;AC=1;ERATE=0.0003;RSQ=0.9547;LDAF=0.0005;THETA=0.0003;AF=0.0005;ASN_AF=0.0017;VA=1:CAPN2:ENSG00000162909.13:+:prematureStop:2/2:CAPN2-201:ENST00000433674.2:1869_1426_476_Q->*:CAPN2-001:ENST00000295006.5:2103_1660_554_Q->*	CAPN2	ENSG00000162909.13	ENST00000295006.5	0.2905	0.0195	0.69	Recessive
chr1	224002031	rs180972416	C	A	100	PASS	AA=C;SNPSOURCE=LOWCOV,EXOME;AN=2184;AVGPOST=0.9997;VT=SNP;RSQ=0.7622;AC=1;THETA=0.0007;ERATE=0.0003;LDAF=0.0005;AF=0.0005;AMR_AF=0.0028;VA=1:TP53BP2:ENSG00000143514.12:-:nonsynonymous:1/4:TP53BP2-001:ENST00000343537.7:3405_200_67_R->L,1:TP53BP2:ENSG00000143514.12:-:prematureStop:1/4:TP53BP2-008:ENST00000465119.1:144_52_18_E->*	TP53BP2	ENSG00000143514.12	ENST00000465119.1	0.27795	0.1619	0.56015	Recessive
chr1	224463118	rs183678662	G	A	100	PASS	AVGPOST=1.0000;SNPSOURCE=LOWCOV,EXOME;AA=G;AN=2184;VT=SNP;RSQ=1.0000;AC=1;THETA=0.0010;ERATE=0.0003;LDAF=0.0005;AF=0.0005;EUR_AF=0.0013;VA=1:NVL:ENSG00000143748.13:-:prematureStop:6/8:NVL-001:ENST00000281701.6:2571_2005_669_R->*:NVL-018:ENST00000469075.1:2298_1732_578_R->*:NVL-002:ENST00000391875.2:2253_1687_563_R->*:NVL-201:ENST00000340871.4:2004_1438_480_R->*:NVL-017:ENST00000482491.1:1743_1177…	NVL	ENSG00000143748.13	ENST00000281701.6	0.16715	0.02965	0.8032	Recessive
chr1	224517790	rs185167238	T	A	100	PASS	AVGPOST=1.0000;LDAF=0.0009;RSQ=0.9768;SNPSOURCE=LOWCOV,EXOME;AA=T;AN=2184;VT=SNP;THETA=0.0006;ERATE=0.0003;AC=2;AF=0.0009;AMR_AF=0.01;VA=1:NVL:ENSG00000143748.13:-:prematureStop:4/8:NVL-001:ENST00000281701.6:2571_40_14_K->*:NVL-018:ENST00000469075.1:2298_40_14_K->*:NVL-014:ENST00000467882.1:891_40_14_K->*:NVL-022:ENST00000470989.1:162_40_14_K->*	NVL	ENSG00000143748.13	ENST00000281701.6	0.11545	0.0431	0.84145	Recessive
chr1	225140459	rs61745064	G	T	100	PASS	SNPSOURCE=LOWCOV,EXOME;AA=G;AN=2184;RSQ=0.9732;THETA=0.0005;VT=SNP;AC=14;LDAF=0.0063;AVGPOST=0.9995;ERATE=0.0002;AF=0.01;AFR_AF=0.03;EUR_AF=0.0013;VA=1:DNAH14:ENSG00000185842.10:+:prematureStop:6/6:DNAH14-202:ENST00000430092.1:13548_55_19_E->*:DNAH14-005:ENST00000439375.2:13548_55_19_E->*:DNAH14-012:ENST00000366849.1:1293_55_19_E->*:DNAH14-020:ENST00000400952.3:1362_55_19_E->*:DNAH14-015:ENST0000…	DNAH14	ENSG00000185842.10	ENST00000430092.1	0.0115	0.93525	0.05325	Tolerant
chr1	225152222	rs192345324	C	T	100	PASS	AA=C;RSQ=0.8760;SNPSOURCE=LOWCOV,EXOME;AN=2184;THETA=0.0005;VT=SNP;AC=1;ERATE=0.0002;AVGPOST=0.9999;LDAF=0.0005;AF=0.0005;EUR_AF=0.0013;VA=1:DNAH14:ENSG00000185842.10:+:prematureStop:6/6:DNAH14-202:ENST00000430092.1:13548_409_137_R->*:DNAH14-005:ENST00000439375.2:13548_409_137_R->*:DNAH14-012:ENST00000366849.1:1293_409_137_R->*:DNAH14-020:ENST00000400952.3:1362_409_137_R->*:DNAH14-015:ENST0000036…	DNAH14	ENSG00000185842.10	ENST00000430092.1	0.01275	0.86995	0.1173	Tolerant
chr1	225268114	rs188000179	C	T	100	PASS	AA=C;AN=2184;THETA=0.0008;VT=SNP;RSQ=0.8218;AVGPOST=0.9998;LDAF=0.0006;SNPSOURCE=LOWCOV;AC=1;ERATE=0.0002;AF=0.0005;AMR_AF=0.0028;VA=1:DNAH14:ENSG00000185842.10:+:prematureStop:2/6:DNAH14-202:ENST00000430092.1:13548_2800_934_Q->*:DNAH14-005:ENST00000439375.2:13548_2800_934_Q->*	DNAH14	ENSG00000185842.10	ENST00000430092.1	0.0775	0.29295	0.62955	Recessive
chr1	225332127	rs148730700	C	T	100	PASS	AA=C;AN=2184;THETA=0.0005;VT=SNP;SNPSOURCE=LOWCOV;AC=1;RSQ=0.5918;ERATE=0.0002;AVGPOST=0.9992;LDAF=0.0008;AF=0.0005;ASN_AF=0.0017;VA=1:DNAH14:ENSG00000185842.10:+:prematureStop:2/6:DNAH14-202:ENST00000430092.1:13548_4486_1496_Q->*:DNAH14-005:ENST00000439375.2:13548_4486_1496_Q->*	DNAH14	ENSG00000185842.10	ENST00000430092.1	0.08215	0.14645	0.7714	Recessive
chr1	225528175	rs184094753	G	T	100	PASS	LDAF=0.0053;AVGPOST=0.9994;AA=G;AN=2184;THETA=0.0008;VT=SNP;SNPSOURCE=LOWCOV;AC=11;ERATE=0.0003;RSQ=0.9495;AF=0.01;AMR_AF=0.01;EUR_AF=0.01;VA=1:DNAH14:ENSG00000185842.10:+:prematureStop:2/6:DNAH14-202:ENST00000430092.1:13548_10171_3391_E->*:DNAH14-005:ENST00000439375.2:13548_10171_3391_E->*	DNAH14	ENSG00000185842.10	ENST00000430092.1	0.00745	0.9234	0.06915	Tolerant
chr1	225586901	rs114514795	C	A	100	PASS	AA=C;AN=2184;RSQ=0.9905;LDAF=0.0046;THETA=0.0005;VT=SNP;AC=10;SNPSOURCE=LOWCOV;ERATE=0.0003;AVGPOST=0.9999;AF=0.0046;AMR_AF=0.0028;AFR_AF=0.02;VA=1:DNAH14:ENSG00000185842.10:+:prematureStop:2/6:DNAH14-202:ENST00000430092.1:13548_13478_4493_S->*:DNAH14-005:ENST00000439375.2:13548_13478_4493_S->*	DNAH14	ENSG00000185842.10	ENST00000430092.1	0.01125	0.92195	0.0668	Tolerant
chr1	225611735	rs192681330	G	A	100	PASS	AVGPOST=1.0000;THETA=0.0015;SNPSOURCE=LOWCOV,EXOME;AA=G;AN=2184;VT=SNP;RSQ=1.0000;AC=1;ERATE=0.0003;LDAF=0.0005;AF=0.0005;EUR_AF=0.0013;VA=1:LBR:ENSG00000143815.10:-:prematureStop:2/2:LBR-001:ENST00000272163.4:1848_43_15_R->*:LBR-201:ENST00000338179.2:1848_43_15_R->*	LBR	ENSG00000143815.10	ENST00000272163.4	0.2139	0.00725	0.77885	Recessive
chr1	226109029	rs201784173	G	A	100	PASS	AA=g;AC=1;AF=0.0005;AFR_AF=0.0020;AN=2184;AVGPOST=1.0000;ERATE=0.0003;LDAF=0.0005;RSQ=1.0000;SNPSOURCE=EXOME;THETA=0.0004;VT=SNP;VA=1:PYCR2:ENSG00000143811.12:-:prematureStop:1/1:PYCR2-001:ENST00000343818.6:963_676_226_Q->*,1:RP4-559A3.7:ENSG00000255835.1:-:prematureStop:1/1:RP4-559A3.7-001:ENST00000432920.2:1080_454_152_Q->*	PYCR2	ENSG00000143811.12	ENST00000343818.6	0.2782	0.03635	0.68545	Recessive
chr1	228391808	rs11800309	G	T	100	PASS	LDAF=0.1920;THETA=0.0004;AA=G;AN=2184;AVGPOST=0.9975;VT=SNP;RSQ=0.9936;SNPSOURCE=LOWCOV;AC=419;ERATE=0.0003;AF=0.19;ASN_AF=0.26;AMR_AF=0.21;AFR_AF=0.03;EUR_AF=0.24;VA=1:C1orf145:ENSG00000162913.9:-:prematureStop:1/2:C1orf145-001:ENST00000295012.5:342_288_96_Y->*	C1orf145	ENSG00000162913.9	ENST00000295012.5	0.00515	0.98105	0.0138	Tolerant
chr1	228469903	rs3795786	A	T	100	PASS	AC=166;AN=2184;RSQ=0.9715;VT=SNP;AA=A;SNPSOURCE=LOWCOV;AVGPOST=0.9931;LDAF=0.0759;ERATE=0.0002;THETA=0.0003;AF=0.08;ASN_AF=0.26;AMR_AF=0.01;AFR_AF=0.01;EUR_AF=0.01;VA=1:OBSCN:ENSG00000154358.15:+:prematureStop:4/6:OBSCN-204:ENST00000422127.1:23907_8467_2823_R->*:OBSCN-011:ENST00000570156.2:26772_9754_3252_R->*:OBSCN-001:ENST00000284548.11:19863_8467_2823_R->*:OBSCN-201:ENST00000359599.6:8274_5008…	OBSCN	ENSG00000154358.15	ENST00000570156.2	0.0112	0.90775	0.08105	Tolerant
chr1	228527710	rs184681845	C	T	100	PASS	LDAF=0.0009;AA=C;THETA=0.0004;AN=2184;RSQ=0.7891;VT=SNP;SNPSOURCE=LOWCOV;ERATE=0.0003;AVGPOST=0.9995;AC=2;AF=0.0009;ASN_AF=0.0035;VA=1:OBSCN:ENSG00000154358.15:+:prematureStop:5/6:OBSCN-204:ENST00000422127.1:23907_17323_5775_Q->*:OBSCN-011:ENST00000570156.2:26772_20194_6732_Q->*:OBSCN-001:ENST00000284548.11:19863_17323_5775_Q->*:OBSCN-202:ENST00000366707.4:16809_10225_3409_Q->*:OBSCN-203:ENST0000…	OBSCN	ENSG00000154358.15	ENST00000570156.2	0.15815	0.07665	0.7652	Recessive
chr1	228547869	rs193009112	G	T	100	PASS	AA=G;AN=2184;VT=SNP;AVGPOST=0.9998;RSQ=0.8271;SNPSOURCE=LOWCOV;AC=1;ERATE=0.0002;LDAF=0.0005;THETA=0.0003;AF=0.0005;AFR_AF=0.0020;VA=1:OBSCN:ENSG00000154358.15:+:prematureStop:2/6:OBSCN-001:ENST00000284548.11:19863_19276_6426_E->*:OBSCN-203:ENST00000366709.4:11220_10633_3545_E->*	OBSCN	ENSG00000154358.15	ENST00000284548.11	0.15865	0.2828	0.55855	Recessive
chr1	229634020	rs144186971	G	A	100	PASS	AVGPOST=1.0000;SNPSOURCE=LOWCOV,EXOME;AA=G;AN=2184;THETA=0.0005;VT=SNP;RSQ=1.0000;AC=1;ERATE=0.0003;LDAF=0.0005;AF=0.0005;AMR_AF=0.0028;VA=1:NUP133:ENSG00000069248.8:-:prematureStop:3/4:NUP133-002:ENST00000366679.1:3207_682_228_Q->*:NUP133-001:ENST00000261396.3:3471_682_228_Q->*:NUP133-201:ENST00000537506.1:3423_634_212_Q->*	NUP133	ENSG00000069248.8	ENST00000261396.3	0.1896	0.0244	0.786	Recessive
chr1	229661704	rs182613011	C	A	100	PASS	AVGPOST=1.0000;LDAF=0.0004;AA=C;AN=2184;RSQ=0.9500;VT=SNP;SNPSOURCE=LOWCOV;AC=1;THETA=0.0007;ERATE=0.0003;AF=0.0005;ASN_AF=0.0017;VA=1:ABCB10:ENSG00000135776.4:-:prematureStop:1/1:ABCB10-001:ENST00000344517.4:2217_1885_629_E->*	ABCB10	ENSG00000135776.4	ENST00000344517.4	0.0319	0.0167	0.9514	Recessive
chr1	229771750	rs201884349	C	T	100	PASS	AA=C;AC=1;AF=0.0005;AN=2184;AVGPOST=1.0000;ERATE=0.0003;EUR_AF=0.0013;LDAF=0.0005;RSQ=0.9547;SNPSOURCE=EXOME;THETA=0.0018;VT=SNP;VA=1:URB2:ENSG00000135763.5:+:prematureStop:1/1:URB2-001:ENST00000258243.2:4575_1390_464_R->*	URB2	ENSG00000135763.5	ENST00000258243.2	0.05735	0.0605	0.88215	Recessive
chr1	230895302	rs189554570	C	T	100	PASS	AVGPOST=1.0000;AA=C;SNPSOURCE=LOWCOV,EXOME;AN=2184;THETA=0.0008;VT=SNP;RSQ=1.0000;AC=1;ERATE=0.0003;LDAF=0.0005;AF=0.0005;ASN_AF=0.0017;VA=1:CAPN9:ENSG00000135773.8:+:prematureStop:2/3:CAPN9-001:ENST00000271971.2:2073_328_110_Q->*:CAPN9-002:ENST00000354537.1:1995_328_110_Q->*	CAPN9	ENSG00000135773.8	ENST00000271971.2	0.0461	0.26495	0.68895	Recessive
chr1	231398525	rs201588075	C	A	100	PASS	AA=C;AC=1;AF=0.0005;AFR_AF=0.0020;AN=2184;AVGPOST=1.0000;ERATE=0.0003;LDAF=0.0004;RSQ=0.9500;SNPSOURCE=EXOME;THETA=0.0003;VT=SNP;VA=1:GNPAT:ENSG00000116906.7:+:prematureStop:2/2:GNPAT-201:ENST00000366646.3:1860_312_104_Y->*:GNPAT-001:ENST00000366647.4:2043_495_165_Y->*	GNPAT	ENSG00000116906.7	ENST00000366647.4	0.08215	0.0106	0.90725	Recessive
chr1	231488859	rs183323552	C	T	100	PASS	AA=C;SNPSOURCE=LOWCOV,EXOME;AN=2184;AVGPOST=0.9997;VT=SNP;RSQ=0.7584;THETA=0.0006;AC=1;ERATE=0.0003;LDAF=0.0005;AF=0.0005;AFR_AF=0.0020;VA=1:SPRTN:ENSG00000010072.11:+:prematureStop:1/3:SPRTN-001:ENST00000295050.7:1470_1222_408_R->*	SPRTN	ENSG00000010072.11	ENST00000295050.7	0.0664	0.1426	0.791	Recessive
chr1	231906599	rs200412573	C	T	100	PASS	AA=C;AC=1;AF=0.0005;AFR_AF=0.0020;AN=2184;AVGPOST=0.9999;ERATE=0.0003;LDAF=0.0004;RSQ=0.8499;SNPSOURCE=EXOME;THETA=0.0004;VT=SNP;VA=1:DISC1:ENSG00000162946.16:+:prematureStop:10/17:DISC1-001:ENST00000439617.2:2565_1417_473_Q->*:DISC1-201:ENST00000535983.1:2088_1417_473_Q->*:DISC1-202:ENST00000537876.1:1680_1417_473_Q->*:DISC1-006:ENST00000366636.4:2037_1417_473_Q->*:DISC1-009:ENST00000366633.3:22…	DISC1	ENSG00000162946.16	ENST00000439617.2	0.2528	0.1931	0.5541	Recessive
chr1	232942469	rs140737636	G	A	100	PASS	ERATE=0.0005;AVGPOST=1.0000;LDAF=0.0013;THETA=0.0004;SNPSOURCE=LOWCOV,EXOME;AA=G;AN=2184;RSQ=0.9839;VT=SNP;AC=3;AF=0.0014;AFR_AF=0.01;VA=1:MAP10:ENSG00000212916.3:+:prematureStop:1/1:MAP10-001:ENST00000418460.1:3144_1700_567_W->*	MAP10	ENSG00000212916.3	ENST00000418460.1	0.0412	0.4642	0.4946	Recessive
chr1	234599631	rs146861527	G	A	100	PASS	AVGPOST=1.0000;LDAF=0.0009;SNPSOURCE=LOWCOV,EXOME;AA=G;AN=2184;THETA=0.0167;VT=SNP;RSQ=1.0000;ERATE=0.0003;AC=2;AF=0.0009;AFR_AF=0.0041;VA=1:TARBP1:ENSG00000059588.5:-:prematureStop:1/1:TARBP1-001:ENST00000040877.1:4866_1351_451_Q->*	TARBP1	ENSG00000059588.5	ENST00000040877.1	0.03595	0.0169	0.94715	Recessive
chr1	235613538	rs151155734	G	A	100	PASS	AVGPOST=1.0000;SNPSOURCE=LOWCOV,EXOME;AA=G;AN=2184;THETA=0.0008;VT=SNP;RSQ=1.0000;AC=1;ERATE=0.0003;LDAF=0.0005;AF=0.0005;EUR_AF=0.0013;VA=1:B3GALNT2:ENSG00000162885.7:-:prematureStop:1/2:B3GALNT2-001:ENST00000366600.3:1503_1486_496_R->*	B3GALNT2	ENSG00000162885.7	ENST00000366600.3	0.09685	0.32465	0.5785	Recessive
chr1	235875444	rs201694319	G	A	100	PASS	AA=G;AC=2;AF=0.0009;AFR_AF=0.0020;AN=2184;AVGPOST=0.9998;ERATE=0.0006;EUR_AF=0.0013;LDAF=0.0009;RSQ=0.9048;SNPSOURCE=EXOME;THETA=0.0003;VT=SNP;VA=1:LYST:ENSG00000143669.9:-:prematureStop:2/3:LYST-201:ENST00000389793.2:11406_9838_3280_R->*:LYST-001:ENST00000389794.3:11406_9838_3280_R->*	LYST	ENSG00000143669.9	ENST00000389793.2	0.1895	0.0346	0.7759	Recessive
chr1	235973697	rs201847422	G	A	100	PASS	AA=G;AC=1;AF=0.0005;AN=2184;ASN_AF=0.0017;AVGPOST=1.0000;ERATE=0.0003;LDAF=0.0005;RSQ=1.0000;SNPSOURCE=EXOME;THETA=0.0004;VT=SNP;VA=1:LYST:ENSG00000143669.9:-:prematureStop:3/3:LYST-201:ENST00000389793.2:11406_421_141_R->*:LYST-001:ENST00000389794.3:11406_421_141_R->*:LYST-202:ENST00000536965.1:4149_421_141_R->*	LYST	ENSG00000143669.9	ENST00000389793.2	0.23135	0.0602	0.70845	Recessive
chr1	236306177	rs187280347	C	A	100	PASS	AVGPOST=1.0000;AA=C;SNPSOURCE=LOWCOV,EXOME;AN=2184;VT=SNP;THETA=0.0006;RSQ=1.0000;AC=1;ERATE=0.0003;LDAF=0.0005;AF=0.0005;ASN_AF=0.0017;VA=1:GPR137B:ENSG00000077585.9:+:prematureStop:2/2:GPR137B-001:ENST00000366592.3:1200_255_85_C->*:GPR137B-004:ENST00000366591.4:702_255_85_C->*	GPR137B	ENSG00000077585.9	ENST00000366592.3	0.13605	0.0571	0.80685	Recessive
chr1	236368489	rs191574434	C	T	100	PASS	AA=C;SNPSOURCE=LOWCOV,EXOME;AN=2184;THETA=0.0008;VT=SNP;RSQ=0.8540;AVGPOST=0.9998;AC=1;ERATE=0.0003;LDAF=0.0005;AF=0.0005;ASN_AF=0.0017;VA=1:GPR137B:ENSG00000077585.9:+:prematureStop:1/2:GPR137B-001:ENST00000366592.3:1200_1030_344_R->*	GPR137B	ENSG00000077585.9	ENST00000366592.3	0.15	0.0643	0.7857	Recessive
chr1	236702219	rs146280598	C	T	100	PASS	AVGPOST=1.0000;LDAF=0.0009;AA=C;SNPSOURCE=LOWCOV,EXOME;AN=2184;THETA=0.0005;VT=SNP;ERATE=0.0003;AC=2;RSQ=0.9756;AF=0.0009;AMR_AF=0.0028;AFR_AF=0.0020;VA=1:LGALS8:ENSG00000116977.14:+:nonsynonymous:1/12:LGALS8-028:ENST00000434231.2:162_86_29_S->L,1:LGALS8:ENSG00000116977.14:+:prematureStop:9/12:LGALS8-003:ENST00000341872.6:954_175_59_R->*:LGALS8-014:ENST00000352231.2:1080_175_59_R->*:LGALS8-002:EN…	LGALS8	ENSG00000116977.14	ENST00000352231.2	0.1031	0.35725	0.53965	Recessive
chr1	236706300	rs2273865	T	A	100	PASS	AVGPOST=1.0000;SNPSOURCE=LOWCOV,EXOME;AA=T;AN=2184;AC=249;VT=SNP;THETA=0.0006;RSQ=1.0000;LDAF=0.1138;ERATE=0.0003;AF=0.11;ASN_AF=0.17;AMR_AF=0.10;AFR_AF=0.20;EUR_AF=0.03;VA=1:LGALS8:ENSG00000116977.14:+:prematureStop:6/12:LGALS8-014:ENST00000352231.2:1080_635_212_L->*:LGALS8-201:ENST00000416919.2:903_458_153_L->*:LGALS8-202:ENST00000450372.2:1080_635_212_L->*:LGALS8-026:ENST00000525042.1:903_458_…	LGALS8	ENSG00000116977.14	ENST00000352231.2	0.0083	0.94645	0.04525	Tolerant
chr1	237058691	rs201718371	C	T	100	PASS	AA=C;AC=1;AF=0.0005;AFR_AF=0.0020;AN=2184;AVGPOST=0.9998;ERATE=0.0003;LDAF=0.0006;RSQ=0.8498;SNPSOURCE=EXOME;THETA=0.0009;VT=SNP;VA=1:MTR:ENSG00000116984.8:+:prematureStop:2/3:MTR-001:ENST00000366577.5:3798_3439_1147_R->*:MTR-202:ENST00000535889.1:3645_3286_1096_R->*	MTR	ENSG00000116984.8	ENST00000366577.5	0.10685	0.03135	0.8618	Recessive
chr1	238051730	rs192960963	G	A	100	PASS	THETA=0.0004;RSQ=0.9181;SNPSOURCE=LOWCOV,EXOME;AA=G;AN=2184;VT=SNP;AC=1;ERATE=0.0003;AVGPOST=0.9999;LDAF=0.0005;AF=0.0005;ASN_AF=0.0017;VA=1:ZP4:ENSG00000116996.5:-:prematureStop:1/1:ZP4-001:ENST00000366570.4:1623_481_161_R->*	ZP4	ENSG00000116996.5	ENST00000366570.4	0.07	0.3659	0.5641	Recessive
chr1	238051808	rs199659999	G	A	100	PASS	AA=G;AC=1;AF=0.0005;AN=2184;ASN_AF=0.0017;AVGPOST=1.0000;ERATE=0.0003;LDAF=0.0005;RSQ=1.0000;SNPSOURCE=EXOME;THETA=0.0004;VT=SNP;VA=1:ZP4:ENSG00000116996.5:-:prematureStop:1/1:ZP4-001:ENST00000366570.4:1623_403_135_R->*	ZP4	ENSG00000116996.5	ENST00000366570.4	0.0592	0.4093	0.5315	Recessive
chr1	241842816	rs184957108	C	G	100	PASS	AVGPOST=1.0000;LDAF=0.0009;AA=C;THETA=0.0002;RSQ=0.9768;AN=2184;VT=SNP;SNPSOURCE=LOWCOV;ERATE=0.0003;AC=2;AF=0.0009;AMR_AF=0.01;VA=1:WDR64:ENSG00000162843.12:+:prematureStop:3/3:WDR64-201:ENST00000366552.2:3246_513_171_Y->*:WDR64-202:ENST00000437684.2:2745_513_171_Y->*:WDR64-001:ENST00000468967.1:1560_513_171_Y->*	WDR64	ENSG00000162843.12	ENST00000366552.2	0.0173	0.6794	0.3033	Tolerant
chr1	241842832	rs41304038	C	T	100	PASS	ERATE=0.0004;AA=C;THETA=0.0004;AN=2184;AVGPOST=0.9997;VT=SNP;RSQ=0.7622;SNPSOURCE=LOWCOV;AC=1;LDAF=0.0005;AF=0.0005;AMR_AF=0.0028;VA=1:WDR64:ENSG00000162843.12:+:prematureStop:3/3:WDR64-201:ENST00000366552.2:3246_529_177_R->*:WDR64-202:ENST00000437684.2:2745_529_177_R->*:WDR64-001:ENST00000468967.1:1560_529_177_R->*	WDR64	ENSG00000162843.12	ENST00000366552.2	0.0286	0.43005	0.54135	Recessive
chr1	242030255	rs199674255	C	T	100	PASS	AA=C;AC=1;AF=0.0005;AMR_AF=0.0028;AN=2184;AVGPOST=1.0000;ERATE=0.0003;LDAF=0.0005;RSQ=1.0000;SNPSOURCE=EXOME;THETA=0.0005;VT=SNP;VA=1:EXO1:ENSG00000174371.12:+:prematureStop:3/3:EXO1-201:ENST00000348581.5:2541_1165_389_Q->*:EXO1-001:ENST00000366548.3:2541_1165_389_Q->*:EXO1-002:ENST00000518483.1:2412_1165_389_Q->*	EXO1	ENSG00000174371.12	ENST00000348581.5	0.17815	0.2863	0.53555	Recessive
chr1	242045260	rs146594026	C	T	100	PASS	AA=C;AC=1;AF=0.0005;AN=2184;AVGPOST=1.0000;ERATE=0.0003;EUR_AF=0.0013;LDAF=0.0005;RSQ=1.0000;SNPSOURCE=EXOME;THETA=0.0012;VT=SNP;VA=1:EXO1:ENSG00000174371.12:+:prematureStop:3/3:EXO1-201:ENST00000348581.5:2541_2152_718_Q->*:EXO1-001:ENST00000366548.3:2541_2152_718_Q->*:EXO1-002:ENST00000518483.1:2412_2152_718_Q->*	EXO1	ENSG00000174371.12	ENST00000348581.5	0.10395	0.50175	0.3943	Tolerant
chr1	243239880	rs147941711	G	A	100	PASS	ERATE=0.0004;THETA=0.0023;AVGPOST=0.9983;AN=2184;VT=SNP;AA=.;RSQ=0.9102;AC=15;SNPSOURCE=LOWCOV;LDAF=0.0075;AF=0.01;AFR_AF=0.03;VA=1:AL606534.1:ENSG00000270167.1:-:prematureStop:1/1:AL606534.1-201:ENST00000499986.3:375_85_29_Q->*	AL606534.1	ENSG00000270167.1	ENST00000499986.3	0.05225	0.6819	0.26585	Tolerant
chr1	244228038	rs149618920	G	A	100	PASS	RSQ=0.9049;THETA=0.0004;AA=G;AN=2184;VT=SNP;SNPSOURCE=LOWCOV;AC=1;ERATE=0.0003;AVGPOST=0.9999;LDAF=0.0005;AF=0.0005;EUR_AF=0.0013;VA=1:AL590483.1:ENSG00000268146.1:+:prematureStop:1/1:AL590483.1-201:ENST00000598000.1:489_123_41_W->*	AL590483.1	ENSG00000268146.1	ENST00000598000.1	0.0208	0.7027	0.2765	Tolerant
chr1	247150645	rs200937626	C	T	100	PASS	AA=C;AC=3;AF=0.0014;AN=2184;ASN_AF=0.01;AVGPOST=0.9992;ERATE=0.0006;LDAF=0.0018;RSQ=0.8134;SNPSOURCE=EXOME;THETA=0.0011;VT=SNP;VA=1:ZNF695:ENSG00000197472.10:-:prematureStop:1/5:ZNF695-003:ENST00000339986.7:1548_1172_391_W->*	ZNF695	ENSG00000197472.10	ENST00000339986.7	0.0395	0.56525	0.39525	Tolerant
chr1	247320105	rs33998996	G	T	100	PASS	AC=7;AVGPOST=1.0000;RSQ=0.9931;SNPSOURCE=LOWCOV,EXOME;AA=G;AN=2184;LDAF=0.0032;THETA=0.0005;VT=SNP;ERATE=0.0003;AF=0.0032;AMR_AF=0.0028;EUR_AF=0.01;VA=1:ZNF124:ENSG00000196418.7:-:prematureStop:2/4:ZNF124-004:ENST00000340684.6:870_633_211_Y->*:ZNF124-009:ENST00000543802.2:1056_819_273_Y->*	ZNF124	ENSG00000196418.7	ENST00000543802.2	0.03015	0.86895	0.1009	Tolerant
chr1	247614465	rs149603815	G	A	100	PASS	AVGPOST=1.0000;LDAF=0.0009;RSQ=0.9768;THETA=0.0004;SNPSOURCE=LOWCOV,EXOME;AA=G;AN=2184;VT=SNP;ERATE=0.0003;AC=2;AF=0.0009;AFR_AF=0.0041;VA=1:OR2B11:ENSG00000177535.6:-:prematureStop:1/1:OR2B11-001:ENST00000318749.6:954_820_274_Q->*	OR2B11	ENSG00000177535.6	ENST00000318749.6	0.0151	0.87	0.1149	Tolerant
chr1	247769033	rs139486412	C	G	100	PASS	AVGPOST=1.0000;AA=C;THETA=0.0004;SNPSOURCE=LOWCOV,EXOME;AN=2184;VT=SNP;RSQ=1.0000;AC=1;ERATE=0.0003;LDAF=0.0005;AF=0.0005;AFR_AF=0.0020;VA=1:OR2G3:ENSG00000177476.2:+:prematureStop:1/1:OR2G3-001:ENST00000320002.2:930_146_49_S->*	OR2G3	ENSG00000177476.2	ENST00000320002.2	0.0545	0.5466	0.3989	Tolerant
chr1	247875790	rs201840277	G	A	100	PASS	AA=G;AC=1;AF=0.0005;AN=2184;ASN_AF=0.0017;AVGPOST=1.0000;ERATE=0.0002;LDAF=0.0004;RSQ=0.9500;SNPSOURCE=EXOME;THETA=0.0007;VT=SNP;VA=1:OR6F1:ENSG00000169214.2:-:prematureStop:1/1:OR6F1-001:ENST00000302084.2:927_268_90_Q->*	OR6F1	ENSG00000169214.2	ENST00000302084.2	0.0735	0.36735	0.55915	Recessive
chr1	248039404	rs142321693	G	A	100	PASS	THETA=0.0002;AA=G;AN=2184;VT=SNP;AVGPOST=0.9998;SNPSOURCE=LOWCOV;AC=1;RSQ=0.7927;ERATE=0.0002;LDAF=0.0005;AF=0.0005;ASN_AF=0.0017;VA=1:TRIM58:ENSG00000162722.8:+:prematureStop:1/1:TRIM58-001:ENST00000366481.3:1461_1074_358_W->*	TRIM58	ENSG00000162722.8	ENST00000366481.3	0.0498	0.1335	0.8167	Recessive
chr1	248058946	rs200867914	C	T	100	PASS	AA=C;AC=1;AF=0.0005;AN=2184;ASN_AF=0.0017;AVGPOST=1.0000;ERATE=0.0002;LDAF=0.0005;RSQ=0.9547;SNPSOURCE=EXOME;THETA=0.0084;VT=SNP;VA=1:OR2W3:ENSG00000238243.2:+:prematureStop:2/2:OR2W3-001:ENST00000360358.3:945_58_20_R->*:OR2W3-201:ENST00000537741.1:945_58_20_R->*	OR2W3	ENSG00000238243.2	ENST00000360358.3	0.0356	0.55085	0.41355	Tolerant
chr1	248084506	rs138209488	C	T	100	PASS	AVGPOST=1.0000;LDAF=0.0004;THETA=0.0054;AN=2184;RSQ=0.9500;VT=SNP;AA=c;SNPSOURCE=LOWCOV;AC=1;ERATE=0.0002;AF=0.0005;AFR_AF=0.0020;VA=1:OR2T8:ENSG00000177462.6:+:prematureStop:1/1:OR2T8-001:ENST00000319968.4:939_187_63_Q->*	OR2T8	ENSG00000177462.6	ENST00000319968.4	0.0499	0.63675	0.31335	Tolerant
chr1	248112952	rs145507153	C	T	100	PASS	ERATE=0.0005;THETA=0.0002;AN=2184;AC=8;VT=SNP;AA=.;RSQ=0.8646;LDAF=0.0034;SNPSOURCE=LOWCOV;AVGPOST=0.9987;AF=0.0037;ASN_AF=0.0017;AFR_AF=0.01;VA=1:OR2L8:ENSG00000196936.3:+:prematureStop:1/1:OR2L8-001:ENST00000357191.3:939_793_265_R->*	OR2L8	ENSG00000196936.3	ENST00000357191.3	0.0385	0.72745	0.23405	Tolerant
chr1	248113026	rs10888281	T	A	100	PASS	RSQ=0.9902;THETA=0.0035;SNPSOURCE=LOWCOV,EXOME;AN=2184;AC=1669;VT=SNP;AA=.;LDAF=0.7658;ERATE=0.0002;AVGPOST=0.9932;AF=0.76;ASN_AF=0.83;AMR_AF=0.93;AFR_AF=0.29;EUR_AF=0.94;VA=1:OR2L8:ENSG00000196936.3:+:prematureStop:1/1:OR2L8-001:ENST00000357191.3:939_867_289_Y->*	OR2L8	ENSG00000196936.3	ENST00000357191.3	0.00055	0.99445	0.005	Tolerant
chr1	248309363	rs77689140	T	A	100	PASS	AVGPOST=1.0000;LDAF=0.0027;SNPSOURCE=LOWCOV,EXOME;AN=2184;AC=6;THETA=0.0008;VT=SNP;RSQ=1.0000;ERATE=0.0006;AA=t;AF=0.0027;ASN_AF=0.01;VA=1:OR2M5:ENSG00000162727.3:+:prematureStop:1/1:OR2M5-001:ENST00000366476.1:939_914_305_L->*	OR2M5	ENSG00000162727.3	ENST00000366476.1	0.0119	0.90215	0.08595	Tolerant
chr1	248436253	rs145618749	G	C	100	PASS	AVGPOST=1.0000;THETA=0.0015;SNPSOURCE=LOWCOV,EXOME;AN=2184;VT=SNP;AA=-;RSQ=1.0000;AC=1;ERATE=0.0003;LDAF=0.0005;AF=0.0005;AFR_AF=0.0020;VA=1:OR2T33:ENSG00000177212.2:-:prematureStop:1/1:OR2T33-001:ENST00000318021.2:963_864_288_Y->*	OR2T33	ENSG00000177212.2	ENST00000318021.2	0.0436	0.53325	0.42315	Tolerant
chr1	248569892	rs143395695	G	A	100	PASS	AVGPOST=1.0000;LDAF=0.0027;AA=g;SNPSOURCE=LOWCOV,EXOME;AN=2184;AC=6;VT=SNP;RSQ=1.0000;THETA=0.0016;ERATE=0.0007;AF=0.0027;AFR_AF=0.01;VA=1:OR2T1:ENSG00000175143.3:+:prematureStop:1/1:OR2T1-001:ENST00000366474.1:1110_597_199_W->*	OR2T1	ENSG00000175143.3	ENST00000366474.1	0.004	0.96045	0.03555	Tolerant
chr1	248570240	rs202012550	C	A	100	PASS	AA=c;AC=1;AF=0.0005;AN=2184;ASN_AF=0.0017;AVGPOST=1.0000;ERATE=0.0003;LDAF=0.0005;RSQ=0.9547;SNPSOURCE=EXOME;THETA=0.0004;VT=SNP;VA=1:OR2T1:ENSG00000175143.3:+:prematureStop:1/1:OR2T1-001:ENST00000366474.1:1110_945_315_Y->*	OR2T1	ENSG00000175143.3	ENST00000366474.1	0.04705	0.4141	0.53885	Recessive
chr1	248685291	rs201905845	T	A	100	PASS	AA=N;AC=1;AF=0.0005;AN=2184;ASN_AF=0.0017;AVGPOST=1.0000;ERATE=0.0003;LDAF=0.0005;RSQ=1.0000;SNPSOURCE=EXOME;THETA=0.0010;VT=SNP;VA=1:OR2G6:ENSG00000188558.4:+:prematureStop:1/1:OR2G6-001:ENST00000343414.4:951_344_115_L->*	OR2G6	ENSG00000188558.4	ENST00000343414.4	0.0512	0.2405	0.7083	Recessive
chr1	248789668	rs200646881	G	T	100	PASS	AA=.;AC=1;AF=0.0005;AFR_AF=0.0020;AN=2184;AVGPOST=1.0000;ERATE=0.0003;LDAF=0.0005;RSQ=0.9547;SNPSOURCE=EXOME;THETA=0.0010;VT=SNP;VA=1:OR2T11:ENSG00000183130.2:-:prematureStop:1/1:OR2T11-001:ENST00000330803.2:951_762_254_Y->*	OR2T11	ENSG00000183130.2	ENST00000330803.2	0.02805	0.58135	0.3906	Tolerant
chr1	249211280	rs200300560	G	A	100	PASS	AA=G;AC=1;AF=0.0005;AN=2184;AVGPOST=1.0000;ERATE=0.0003;EUR_AF=0.0013;LDAF=0.0005;RSQ=1.0000;SNPSOURCE=EXOME;THETA=0.0019;VT=SNP;VA=1:PGBD2:ENSG00000185220.7:+:prematureStop:2/3:PGBD2-001:ENST00000329291.5:1779_497_166_W->*:PGBD2-201:ENST00000539153.1:1770_488_163_W->*	PGBD2	ENSG00000185220.7	ENST00000329291.5	0.08045	0.1096	0.80995	Recessive
chr2	41613	rs151311604	G	A	100	PASS	RSQ=0.7196;AA=G;AN=2184;VT=SNP;LDAF=0.0007;THETA=0.0012;SNPSOURCE=LOWCOV;AC=1;ERATE=0.0003;AVGPOST=0.9995;AF=0.0005;ASN_AF=0.0017;VA=1:FAM110C:ENSG00000184731.5:-:prematureStop:1/1:FAM110C-001:ENST00000327669.4:966_961_321_R->*	FAM110C	ENSG00000184731.5	ENST00000327669.4	0.135	0.45805	0.40695	Tolerant
chr2	45551	rs201168179	G	A	100	PASS	AA=G;AC=1;AF=0.0005;AMR_AF=0.0028;AN=2184;AVGPOST=0.9995;ERATE=0.0003;LDAF=0.0006;RSQ=0.6674;SNPSOURCE=EXOME;THETA=0.0007;VT=SNP;VA=1:FAM110C:ENSG00000184731.5:-:prematureStop:1/1:FAM110C-001:ENST00000327669.4:966_835_279_Q->*	FAM110C	ENSG00000184731.5	ENST00000327669.4	0.1829	0.2075	0.6096	Recessive
chr2	218858	rs186175944	G	A	100	PASS	THETA=0.0004;AA=G;AN=2184;VT=SNP;RSQ=0.8218;AVGPOST=0.9998;LDAF=0.0006;SNPSOURCE=LOWCOV;AC=1;ERATE=0.0003;AF=0.0005;EUR_AF=0.0013;VA=1:SH3YL1:ENSG00000035115.16:-:prematureStop:6/8:SH3YL1-001:ENST00000356150.5:1029_982_328_R->*:SH3YL1-002:ENST00000403712.2:972_925_309_R->*:SH3YL1-003:ENST00000405430.1:1029_982_328_R->*:SH3YL1-011:ENST00000403657.1:684_637_213_R->*:SH3YL1-005:ENST00000403658.1:684…	SH3YL1	ENSG00000035115.16	ENST00000356150.5	0.3018	0.127	0.5712	Recessive
chr2	231067	rs148344066	G	A	100	PASS	THETA=0.0004;AA=G;AN=2184;VT=SNP;RSQ=0.8803;SNPSOURCE=LOWCOV;AC=1;ERATE=0.0003;AVGPOST=0.9999;LDAF=0.0005;AF=0.0005;ASN_AF=0.0017;VA=1:SH3YL1:ENSG00000035115.16:-:prematureStop:7/8:SH3YL1-001:ENST00000356150.5:1029_658_220_R->*:SH3YL1-002:ENST00000403712.2:972_658_220_R->*:SH3YL1-003:ENST00000405430.1:1029_658_220_R->*:SH3YL1-011:ENST00000403657.1:684_370_124_R->*:SH3YL1-005:ENST00000403658.1:684…	SH3YL1	ENSG00000035115.16	ENST00000356150.5	0.21565	0.43035	0.354	Tolerant
chr2	277265	rs185734863	T	A	100	PASS	AVGPOST=1.0000;THETA=0.0004;SNPSOURCE=LOWCOV,EXOME;AA=T;AN=2184;VT=SNP;AC=1;ERATE=0.0003;RSQ=0.9547;LDAF=0.0005;AF=0.0005;ASN_AF=0.0017;VA=1:ACP1:ENSG00000143727.11:+:prematureStop:2/9:ACP1-001:ENST00000272065.5:477_438_146_C->*:ACP1-002:ENST00000272067.6:477_438_146_C->*	ACP1	ENSG00000143727.11	ENST00000272065.5	0.25635	0.0968	0.64685	Recessive
chr2	1263163	rs140313765	C	T	100	PASS	AA=C;SNPSOURCE=LOWCOV,EXOME;AN=2184;VT=SNP;AVGPOST=0.9993;LDAF=0.0026;AC=5;RSQ=0.9069;ERATE=0.0003;THETA=0.0003;AF=0.0023;AFR_AF=0.01;VA=1:SNTG2:ENSG00000172554.7:+:prematureStop:2/4:SNTG2-001:ENST00000308624.5:1620_1027_343_R->*:SNTG2-003:ENST00000407292.1:1239_646_216_R->*	SNTG2	ENSG00000172554.7	ENST00000308624.5	0.0244	0.62215	0.35345	Tolerant
chr2	1544435	rs186620709	C	A	100	PASS	AA=C;THETA=0.0004;AN=2184;VT=SNP;RSQ=0.7263;LDAF=0.0007;SNPSOURCE=LOWCOV;AC=1;ERATE=0.0003;AVGPOST=0.9995;AF=0.0005;AFR_AF=0.0020;VA=1:TPO:ENSG00000115705.16:+:prematureStop:6/9:TPO-001:ENST00000329066.4:2802_2688_896_C->*:TPO-202:ENST00000345913.4:2802_2688_896_C->*:TPO-203:ENST00000346956.3:2670_2556_852_C->*:TPO-204:ENST00000349624.3:2283_2169_723_C->*:TPO-005:ENST00000382198.1:2283_2169_723_C…	TPO	ENSG00000115705.16	ENST00000329066.4	0.05205	0.4572	0.49075	Recessive
chr2	3212704	rs7595702	C	A	100	PASS	RSQ=0.9576;AN=2184;ERATE=0.0078;VT=SNP;AVGPOST=0.9686;AA=A;LDAF=0.5332;THETA=0.0019;SNPSOURCE=LOWCOV;AC=1167;AF=0.53;ASN_AF=0.70;AMR_AF=0.40;AFR_AF=0.58;EUR_AF=0.45;VA=1:TSSC1:ENSG00000032389.8:-:prematureStop:1/6:TSSC1-004:ENST00000443925.2:945_541_181_G->*	TSSC1	ENSG00000032389.8	ENST00000443925.2	0.01805	0.90915	0.0728	Tolerant
chr2	3727551	rs200659457	C	T	100	PASS	AA=C;AC=2;AF=0.0009;AFR_AF=0.0041;AN=2184;AVGPOST=1.0000;ERATE=0.0003;LDAF=0.0009;RSQ=0.9768;SNPSOURCE=EXOME;THETA=0.0006;VT=SNP;VA=1:ALLC:ENSG00000151360.5:+:prematureStop:1/1:ALLC-001:ENST00000252505.3:1176_265_89_R->*	ALLC	ENSG00000151360.5	ENST00000252505.3	0.02535	0.44885	0.5258	Recessive
chr2	6991759	rs200083396	G	A	100	PASS	AA=G;AC=1;AF=0.0005;AN=2184;ASN_AF=0.0017;AVGPOST=0.9998;ERATE=0.0003;LDAF=0.0006;RSQ=0.8178;SNPSOURCE=EXOME;THETA=0.0040;VT=SNP;VA=1:CMPK2:ENSG00000134326.7:-:prematureStop:2/3:CMPK2-002:ENST00000256722.5:1350_1048_350_Q->*:CMPK2-008:ENST00000404168.1:1230_1048_350_Q->*	CMPK2	ENSG00000134326.7	ENST00000256722.5	0.0644	0.0684	0.8672	Recessive
chr2	7030313	rs199727950	C	T	100	PASS	AA=C;AC=1;AF=0.0005;AFR_AF=0.0020;AN=2184;AVGPOST=1.0000;ERATE=0.0003;LDAF=0.0005;RSQ=0.9547;SNPSOURCE=EXOME;THETA=0.0006;VT=SNP;VA=1:RSAD2:ENSG00000134321.7:+:prematureStop:2/2:RSAD2-001:ENST00000382040.3:1086_745_249_Q->*:RSAD2-201:ENST00000541728.1:765_424_142_Q->*	RSAD2	ENSG00000134321.7	ENST00000382040.3	0.01455	0.0573	0.92815	Recessive
chr2	8940574	rs200360669	G	A	100	PASS	AA=G;AC=1;AF=0.0005;AN=2184;AVGPOST=0.9997;ERATE=0.0003;EUR_AF=0.0013;LDAF=0.0006;RSQ=0.8036;SNPSOURCE=EXOME;THETA=0.0004;VT=SNP;VA=1:KIDINS220:ENSG00000134313.10:-:prematureStop:5/6:KIDINS220-001:ENST00000256707.3:5316_856_286_R->*:KIDINS220-202:ENST00000427284.1:5259_856_286_R->*:KIDINS220-002:ENST00000473731.1:5259_856_286_R->*:KIDINS220-201:ENST00000418530.1:5019_730_244_R->*:KIDINS220-005:EN…	KIDINS220	ENSG00000134313.10	ENST00000256707.3	0.5098	0.02055	0.46965	Dominant
chr2	9621510	rs202136664	C	T	100	PASS	AA=C;AC=1;AF=0.0005;AN=2184;ASN_AF=0.0017;AVGPOST=1.0000;ERATE=0.0003;LDAF=0.0005;RSQ=0.9547;SNPSOURCE=EXOME;THETA=0.0008;VT=SNP;VA=1:IAH1:ENSG00000134330.14:+:prematureStop:4/5:IAH1-003:ENST00000497473.1:747_379_127_R->*:IAH1-001:ENST00000470914.1:408_40_14_R->*:IAH1-007:ENST00000482918.1:408_40_14_R->*:IAH1-201:ENST00000545602.1:408_40_14_R->*	IAH1	ENSG00000134330.14	ENST00000497473.1	0.0754	0.24055	0.68405	Recessive
chr2	10050915	rs200021053	G	T	100	PASS	AA=G;AC=1;AF=0.0005;AMR_AF=0.0028;AN=2184;AVGPOST=1.0000;ERATE=0.0003;LDAF=0.0004;RSQ=0.9500;SNPSOURCE=EXOME;THETA=0.0003;VT=SNP;VA=1:TAF1B:ENSG00000115750.11:+:prematureStop:2/4:TAF1B-001:ENST00000263663.5:1767_1006_336_E->*:TAF1B-201:ENST00000396242.3:1002_241_81_E->*	TAF1B	ENSG00000115750.11	ENST00000263663.5	0.18775	0.17225	0.64	Recessive
chr2	11273598	rs199523581	C	A	100	PASS	AA=C;AC=2;AF=0.0009;AN=2184;ASN_AF=0.0035;AVGPOST=0.9993;ERATE=0.0003;LDAF=0.0010;RSQ=0.7099;SNPSOURCE=EXOME;THETA=0.0014;VT=SNP;VA=1:C2orf50:ENSG00000150873.7:+:prematureStop:2/2:C2orf50-001:ENST00000381585.3:489_138_46_C->*:C2orf50-002:ENST00000405022.3:489_138_46_C->*	C2orf50	ENSG00000150873.7	ENST00000381585.3	0.0803	0.4828	0.4369	Tolerant
chr2	11798839	rs145966091	G	T	100	PASS	AA=G;AC=1;AF=0.0005;AMR_AF=0.0028;AN=2184;AVGPOST=1.0000;ERATE=0.0003;LDAF=0.0005;RSQ=1.0000;SNPSOURCE=EXOME;THETA=0.0003;VT=SNP;VA=1:NTSR2:ENSG00000169006.6:-:prematureStop:1/1:NTSR2-001:ENST00000306928.5:1233_999_333_Y->*	NTSR2	ENSG00000169006.6	ENST00000306928.5	0.03325	0.34535	0.6214	Recessive
chr2	11810166	rs186016078	C	T	100	PASS	ERATE=0.0004;AA=C;RSQ=0.7697;AN=2184;THETA=0.0031;VT=SNP;AVGPOST=0.9989;LDAF=0.0023;SNPSOURCE=LOWCOV;AC=4;AF=0.0018;AMR_AF=0.0028;AFR_AF=0.01;VA=1:NTSR2:ENSG00000169006.6:-:prematureStop:1/1:NTSR2-001:ENST00000306928.5:1233_90_30_W->*	NTSR2	ENSG00000169006.6	ENST00000306928.5	0.03745	0.2641	0.69845	Recessive
chr2	18766156	rs61742596	G	T	100	PASS	ERATE=0.0004;SNPSOURCE=LOWCOV,EXOME;AA=G;AN=2184;AC=111;RSQ=0.9916;VT=SNP;LDAF=0.0513;AVGPOST=0.9987;THETA=0.0003;AF=0.05;ASN_AF=0.07;AMR_AF=0.08;AFR_AF=0.01;EUR_AF=0.05;VA=1:NT5C1B:ENSG00000185013.12:-:nonsynonymous:1/4:NT5C1B-004:ENST00000406971.2:612_280_94_R->S,1:NT5C1B:ENSG00000185013.12:-:prematureStop:3/4:NT5C1B-201:ENST00000600945.1:1809_527_176_S->*:NT5C1B-001:ENST00000304081.4:1653_347_…	NT5C1B	ENSG00000185013.12	ENST00000359846.2	0.00575	0.9643	0.02995	Tolerant
chr2	18767621	rs114622083	G	A	100	PASS	AVGPOST=1.0000;SNPSOURCE=LOWCOV,EXOME;AA=G;AN=2184;THETA=0.0005;VT=SNP;RSQ=1.0000;LDAF=0.0014;ERATE=0.0003;AC=3;AF=0.0014;AFR_AF=0.01;VA=1:NT5C1B:ENSG00000185013.12:-:prematureStop:4/4:NT5C1B-201:ENST00000600945.1:1809_337_113_R->*:NT5C1B-001:ENST00000304081.4:1653_157_53_R->*:NT5C1B-002:ENST00000359846.2:1833_337_113_R->*:NT5C1B-004:ENST00000406971.2:612_157_53_R->*,1:NT5C1B-RDH14:ENSG0000025074…	NT5C1B	ENSG00000185013.12	ENST00000359846.2	0.0091	0.90715	0.08375	Tolerant
chr2	20138099	rs201108038	G	A	100	PASS	AA=G;AC=1;AF=0.0005;AFR_AF=0.0020;AN=2184;AVGPOST=1.0000;ERATE=0.0003;LDAF=0.0005;RSQ=0.9547;SNPSOURCE=EXOME;THETA=0.0003;VT=SNP;VA=1:WDR35:ENSG00000118965.10:-:prematureStop:4/4:WDR35-002:ENST00000281405.4:3513_1990_664_R->*:WDR35-001:ENST00000345530.3:3546_2023_675_R->*:WDR35-201:ENST00000416055.2:1680_718_240_R->*:WDR35-004:ENST00000414212.1:2622_2023_675_R->*	WDR35	ENSG00000118965.10	ENST00000345530.3	0.05005	0.00675	0.9432	Recessive
chr2	21231489	rs201985284	C	A	100	PASS	AA=C;AC=1;AF=0.0005;AN=2184;AVGPOST=1.0000;ERATE=0.0002;EUR_AF=0.0013;LDAF=0.0004;RSQ=0.9500;SNPSOURCE=EXOME;THETA=0.0006;VT=SNP;VA=1:APOB:ENSG00000084674.9:-:prematureStop:1/2:APOB-001:ENST00000233242.1:13692_8251_2751_E->*	APOB	ENSG00000084674.9	ENST00000233242.1	0.2229	0.14915	0.62795	Recessive
chr2	24246567	rs201244364	T	A	100	PASS	AA=T;AC=1;AF=0.0005;AN=2184;ASN_AF=0.0017;AVGPOST=0.9998;ERATE=0.0003;LDAF=0.0005;RSQ=0.8415;SNPSOURCE=EXOME;THETA=0.0007;VT=SNP;VA=1:MFSD2B:ENSG00000205639.5:+:prematureStop:2/2:MFSD2B-201:ENST00000338315.4:1515_1284_428_C->*:MFSD2B-001:ENST00000406420.3:1494_1284_428_C->*	MFSD2B	ENSG00000205639.5	ENST00000338315.4	0.06945	0.1922	0.73835	Recessive
chr2	24302464	rs34048750	C	T	100	PASS	AVGPOST=1.0000;LDAF=0.0041;AA=C;THETA=0.0004;SNPSOURCE=LOWCOV,EXOME;AN=2184;VT=SNP;AC=9;RSQ=1.0000;ERATE=0.0003;AF=0.0041;AMR_AF=0.0028;AFR_AF=0.02;VA=1:TP53I3:ENSG00000115129.9:-:prematureStop:2/4:TP53I3-001:ENST00000238721.4:999_666_222_W->*:TP53I3-002:ENST00000335934.4:999_666_222_W->*	TP53I3	ENSG00000115129.9	ENST00000238721.4	0.05365	0.6353	0.31105	Tolerant
chr2	25470908	rs201882909	C	A	100	PASS	AA=C;AC=2;AF=0.0009;AMR_AF=0.01;AN=2184;AVGPOST=0.9998;ERATE=0.0003;LDAF=0.0009;RSQ=0.9077;SNPSOURCE=EXOME;THETA=0.0007;VT=SNP;VA=1:DNMT3A:ENSG00000119772.12:-:prematureStop:5/6:DNMT3A-001:ENST00000264709.3:2739_853_285_E->*:DNMT3A-011:ENST00000321117.5:2739_853_285_E->*:DNMT3A-002:ENST00000380746.4:2172_286_96_E->*:DNMT3A-013:ENST00000402667.1:2070_184_62_E->*:DNMT3A-010:ENST00000380756.3:2346_8…	DNMT3A	ENSG00000119772.12	ENST00000264709.3	0.6366	0.06265	0.30075	Dominant
chr2	26534087	rs139522210	G	A	100	PASS	THETA=0.0009;SNPSOURCE=LOWCOV,EXOME;AA=G;AN=2184;AC=8;VT=SNP;LDAF=0.0034;AVGPOST=0.9991;RSQ=0.9118;ERATE=0.0003;AF=0.0037;AMR_AF=0.0028;EUR_AF=0.01;VA=1:GPR113:ENSG00000173567.10:-:prematureStop:5/6:GPR113-009:ENST00000333478.6:2622_1912_638_R->*:GPR113-001:ENST00000447444.1:2622_1912_638_R->*:GPR113-201:ENST00000541401.1:2028_1318_440_R->*:GPR113-006:ENST00000421160.2:2994_2302_768_R->*:GPR113-0…	GPR113	ENSG00000173567.10	ENST00000311519.1	0.01215	0.9286	0.05925	Tolerant
chr2	26696867	rs199848801	G	A	100	PASS	AA=g;AC=1;AF=0.0005;AFR_AF=0.0020;AN=2184;AVGPOST=0.9998;ERATE=0.0003;LDAF=0.0005;RSQ=0.8457;SNPSOURCE=EXOME;THETA=0.0002;VT=SNP;VA=1:OTOF:ENSG00000115155.12:-:prematureStop:5/5:OTOF-005:ENST00000403946.3:5994_3400_1134_R->*:OTOF-003:ENST00000339598.3:3693_1159_387_R->*:OTOF-001:ENST00000272371.2:5994_3400_1134_R->*:OTOF-004:ENST00000402415.3:3924_1330_444_R->*:OTOF-002:ENST00000338581.6:3693_115…	OTOF	ENSG00000115155.12	ENST00000403946.3	0.1927	0.0432	0.7641	Recessive
chr2	26700078	rs80356593	G	A	100	PASS	AVGPOST=1.0000;THETA=0.0004;AA=G;AN=2184;VT=SNP;SNPSOURCE=LOWCOV;AC=1;ERATE=0.0003;RSQ=0.9547;LDAF=0.0005;AF=0.0005;AMR_AF=0.0028;VA=1:OTOF:ENSG00000115155.12:-:prematureStop:5/5:OTOF-005:ENST00000403946.3:5994_2485_829_Q->*:OTOF-003:ENST00000339598.3:3693_244_82_Q->*:OTOF-001:ENST00000272371.2:5994_2485_829_Q->*:OTOF-004:ENST00000402415.3:3924_415_139_Q->*:OTOF-002:ENST00000338581.6:3693_244_82_…	OTOF	ENSG00000115155.12	ENST00000403946.3	0.11465	0.19205	0.6933	Recessive
chr2	26700289	rs75624587	C	A	100	PASS	AC=47;ERATE=0.0004;RSQ=0.9719;AA=C;SNPSOURCE=LOWCOV,EXOME;AN=2184;VT=SNP;THETA=0.0007;AVGPOST=0.9984;LDAF=0.0210;AF=0.02;AMR_AF=0.01;AFR_AF=0.09;EUR_AF=0.0013;VA=1:OTOF:ENSG00000115155.12:-:prematureStop:5/5:OTOF-005:ENST00000403946.3:5994_2401_801_E->*:OTOF-003:ENST00000339598.3:3693_160_54_E->*:OTOF-001:ENST00000272371.2:5994_2401_801_E->*:OTOF-004:ENST00000402415.3:3924_331_111_E->*:OTOF-002:E…	OTOF	ENSG00000115155.12	ENST00000403946.3	0.0171	0.90605	0.07685	Tolerant
chr2	26802188	rs190306302	G	A	100	PASS	THETA=0.0004;SNPSOURCE=LOWCOV,EXOME;AA=G;AN=2184;VT=SNP;RSQ=0.8098;AVGPOST=0.9998;LDAF=0.0006;AC=1;ERATE=0.0003;AF=0.0005;ASN_AF=0.0017;VA=1:C2orf70:ENSG00000173557.10:+:prematureStop:1/2:C2orf70-004:ENST00000329615.3:606_488_163_W->*,1:C2orf70:ENSG00000173557.10:+:synonymous:1/2:C2orf70-001:ENST00000409392.1:555_450_150_V->V	C2orf70	ENSG00000173557.10	ENST00000329615.3	0.0658	0.39435	0.53985	Recessive
chr2	27327448	rs57316621	G	C	100	PASS	AC=12;AA=G;AN=2184;RSQ=0.9689;LDAF=0.0057;VT=SNP;THETA=0.0011;SNPSOURCE=LOWCOV;ERATE=0.0003;AVGPOST=0.9995;AF=0.01;AFR_AF=0.02;VA=1:CGREF1:ENSG00000138028.10:-:prematureStop:1/8:CGREF1-006:ENST00000404694.3:1323_153_51_Y->*	CGREF1	ENSG00000138028.10	ENST00000404694.3	0.01175	0.9026	0.08565	Tolerant
chr2	27672596	rs201558716	C	T	100	PASS	AA=C;AC=1;AF=0.0005;AN=2184;ASN_AF=0.0017;AVGPOST=1.0000;ERATE=0.0003;LDAF=0.0005;RSQ=1.0000;SNPSOURCE=EXOME;THETA=0.0007;VT=SNP;VA=1:IFT172:ENSG00000138002.10:-:prematureStop:1/3:IFT172-001:ENST00000260570.3:5250_4122_1374_W->*	IFT172	ENSG00000138002.10	ENST00000260570.3	0.3956	0.03095	0.57345	Recessive
chr2	27684213	rs202024173	G	A	100	PASS	AA=G;AC=1;AF=0.0005;AFR_AF=0.0020;AN=2184;AVGPOST=1.0000;ERATE=0.0004;LDAF=0.0004;RSQ=0.9500;SNPSOURCE=EXOME;THETA=0.0006;VT=SNP;VA=1:IFT172:ENSG00000138002.10:-:prematureStop:1/3:IFT172-001:ENST00000260570.3:5250_2365_789_R->*	IFT172	ENSG00000138002.10	ENST00000260570.3	0.25505	0.03785	0.7071	Recessive
chr2	27699536	rs201572769	A	T	100	PASS	AA=A;AC=1;AF=0.0005;AN=2184;ASN_AF=0.0017;AVGPOST=1.0000;ERATE=0.0003;LDAF=0.0005;RSQ=0.9547;SNPSOURCE=EXOME;THETA=0.0002;VT=SNP;VA=1:IFT172:ENSG00000138002.10:-:prematureStop:3/3:IFT172-001:ENST00000260570.3:5250_1383_461_Y->*:IFT172-004:ENST00000359466.6:1599_1383_461_Y->*:IFT172-005:ENST00000416524.2:1536_1320_440_Y->*	IFT172	ENSG00000138002.10	ENST00000260570.3	0.2347	0.04645	0.71885	Recessive
chr2	27726415	rs149847328	C	T	100	PASS	AA=C;AC=1;AF=0.0005;AN=2184;AVGPOST=1.0000;ERATE=0.0003;EUR_AF=0.0013;LDAF=0.0004;RSQ=0.9500;SNPSOURCE=EXOME;THETA=0.0012;VT=SNP;VA=1:GCKR:ENSG00000084734.4:+:prematureStop:2/3:GCKR-001:ENST00000264717.2:1878_679_227_R->*:GCKR-201:ENST00000424318.2:1308_109_37_R->*	GCKR	ENSG00000084734.4	ENST00000264717.2	0.0724	0.4268	0.5008	Recessive
chr2	27745372	rs146053779	C	T	100	PASS	RSQ=0.9813;AA=C;SNPSOURCE=LOWCOV,EXOME;AN=2184;THETA=0.0005;VT=SNP;LDAF=0.0023;AC=5;ERATE=0.0006;AVGPOST=0.9999;AF=0.0023;AMR_AF=0.01;EUR_AF=0.0040;VA=1:GCKR:ENSG00000084734.4:+:prematureStop:2/3:GCKR-001:ENST00000264717.2:1878_1618_540_R->*:GCKR-201:ENST00000424318.2:1308_1048_350_R->*	GCKR	ENSG00000084734.4	ENST00000264717.2	0.04275	0.69	0.26725	Tolerant
chr2	27803055	rs185391987	C	T	100	PASS	AA=C;THETA=0.0004;SNPSOURCE=LOWCOV,EXOME;AN=2184;AVGPOST=0.9996;VT=SNP;LDAF=0.0006;AC=1;ERATE=0.0003;RSQ=0.6904;AF=0.0005;AFR_AF=0.0020;VA=1:C2orf16:ENSG00000221843.2:+:prematureStop:1/1:C2orf16-001:ENST00000408964.2:5955_3616_1206_Q->*	C2orf16	ENSG00000221843.2	ENST00000408964.2	0.14285	0.245	0.61215	Recessive
chr2	27850459	rs117371277	G	A	100	PASS	AVGPOST=1.0000;SNPSOURCE=LOWCOV,EXOME;AA=G;AN=2184;THETA=0.0005;VT=SNP;RSQ=1.0000;AC=11;ERATE=0.0003;LDAF=0.0050;AF=0.01;ASN_AF=0.02;EUR_AF=0.0026;VA=1:CCDC121:ENSG00000176714.9:-:prematureStop:2/2:CCDC121-002:ENST00000394775.3:1323_694_232_R->*:CCDC121-001:ENST00000324364.3:837_208_70_R->*	CCDC121	ENSG00000176714.9	ENST00000394775.3	0.0302	0.8796	0.0902	Tolerant
chr2	28812608	rs201437959	C	T	100	PASS	AA=C;AC=1;AF=0.0005;AN=2184;AVGPOST=1.0000;ERATE=0.0003;EUR_AF=0.0013;LDAF=0.0004;RSQ=0.9500;SNPSOURCE=EXOME;THETA=0.0005;VT=SNP;VA=1:PLB1:ENSG00000163803.8:+:prematureStop:3/4:PLB1-012:ENST00000327757.5:4377_1987_663_R->*:PLB1-202:ENST00000422425.2:4344_1954_652_R->*:PLB1-201:ENST00000329020.6:1467_1051_351_R->*	PLB1	ENSG00000163803.8	ENST00000327757.5	0.05245	0.06405	0.8835	Recessive
chr2	29084160	rs115711774	G	A	100	PASS	AVGPOST=1.0000;THETA=0.0004;SNPSOURCE=LOWCOV,EXOME;AA=G;AN=2184;VT=SNP;RSQ=1.0000;AC=1;ERATE=0.0003;LDAF=0.0005;AF=0.0005;AFR_AF=0.0020;VA=1:TRMT61B:ENSG00000171103.6:-:prematureStop:2/2:TRMT61B-001:ENST00000306108.5:1434_817_273_R->*:TRMT61B-002:ENST00000439947.1:1101_817_273_R->*	TRMT61B	ENSG00000171103.6	ENST00000306108.5	0.07345	0.1863	0.74025	Recessive
chr2	29225458	rs183676260	C	T	100	PASS	AC=7;THETA=0.0009;AA=C;SNPSOURCE=LOWCOV,EXOME;AN=2184;LDAF=0.0032;VT=SNP;RSQ=0.9865;ERATE=0.0003;AVGPOST=0.9999;AF=0.0032;AFR_AF=0.01;VA=1:FAM179A:ENSG00000189350.8:+:prematureStop:2/2:FAM179A-003:ENST00000379558.4:3060_484_162_R->*:FAM179A-201:ENST00000403861.2:2895_484_162_R->*	FAM179A	ENSG00000189350.8	ENST00000379558.4	0.02275	0.76915	0.2081	Tolerant
chr2	29268222	rs144824859	C	T	100	PASS	AA=C;AC=1;AF=0.0005;AN=2184;AVGPOST=0.9999;ERATE=0.0003;EUR_AF=0.0013;LDAF=0.0005;RSQ=0.9049;SNPSOURCE=EXOME;THETA=0.0004;VT=SNP;VA=1:FAM179A:ENSG00000189350.8:+:prematureStop:2/2:FAM179A-003:ENST00000379558.4:3060_2668_890_R->*:FAM179A-201:ENST00000403861.2:2895_2503_835_R->*	FAM179A	ENSG00000189350.8	ENST00000379558.4	0.0554	0.43185	0.51275	Recessive
chr2	29274941	rs191677247	C	A	100	PASS	AA=C;THETA=0.0002;RSQ=0.7304;AN=2184;AVGPOST=0.9996;VT=SNP;LDAF=0.0006;SNPSOURCE=LOWCOV;AC=1;ERATE=0.0003;AF=0.0005;EUR_AF=0.0013;VA=1:FAM179A:ENSG00000189350.8:+:prematureStop:2/2:FAM179A-003:ENST00000379558.4:3060_3042_1014_Y->*:FAM179A-201:ENST00000403861.2:2895_2877_959_Y->*	FAM179A	ENSG00000189350.8	ENST00000379558.4	0.1038	0.45155	0.44465	Tolerant
chr2	36775815	rs192026347	C	T	100	PASS	AVGPOST=1.0000;AA=C;THETA=0.0004;SNPSOURCE=LOWCOV,EXOME;AN=2184;VT=SNP;RSQ=1.0000;AC=1;ERATE=0.0003;LDAF=0.0005;AF=0.0005;EUR_AF=0.0013;VA=1:CRIM1:ENSG00000150938.5:+:prematureStop:1/1:CRIM1-001:ENST00000280527.2:3111_3082_1028_Q->*	CRIM1	ENSG00000150938.5	ENST00000280527.2	0.3819	0.063	0.5551	Recessive
chr2	37000956	rs140104536	C	G	100	PASS	AA=C;SNPSOURCE=LOWCOV,EXOME;AN=2184;AC=13;AVGPOST=0.9997;RSQ=0.9781;VT=SNP;LDAF=0.0059;THETA=0.0007;ERATE=0.0003;AF=0.01;AMR_AF=0.0028;EUR_AF=0.02;VA=1:VIT:ENSG00000205221.8:+:prematureStop:4/7:VIT-007:ENST00000379241.3:1971_702_234_Y->*:VIT-006:ENST00000379242.3:2082_702_234_Y->*:VIT-201:ENST00000389975.3:2037_702_234_Y->*:VIT-004:ENST00000401530.1:1974_702_234_Y->*	VIT	ENSG00000205221.8	ENST00000379242.3	0.0191	0.84755	0.13335	Tolerant
chr2	37334430	rs191011347	G	A	100	PASS	SNPSOURCE=LOWCOV,EXOME;AA=G;AN=2184;VT=SNP;THETA=0.0006;AVGPOST=0.9998;AC=1;RSQ=0.8316;ERATE=0.0002;LDAF=0.0005;AF=0.0005;EUR_AF=0.0013;VA=1:EIF2AK2:ENSG00000055332.11:-:prematureStop:3/3:EIF2AK2-001:ENST00000233057.4:1656_1642_548_R->*:EIF2AK2-201:ENST00000395127.2:1656_1642_548_R->*:EIF2AK2-002:ENST00000405334.1:1533_1519_507_R->*	EIF2AK2	ENSG00000055332.11	ENST00000233057.4	0.39775	0.3302	0.27205	Dominant
chr2	37475421	rs142954245	T	A	100	PASS	AVGPOST=1.0000;LDAF=0.0004;SNPSOURCE=LOWCOV,EXOME;AA=T;AN=2184;RSQ=0.9500;VT=SNP;AC=1;THETA=0.0007;ERATE=0.0002;AF=0.0005;AFR_AF=0.0020;VA=1:NDUFAF7:ENSG00000003509.11:+:prematureStop:2/3:NDUFAF7-001:ENST00000002125.4:1326_1254_418_Y->*:NDUFAF7-004:ENST00000336237.6:1032_960_320_Y->*	NDUFAF7	ENSG00000003509.11	ENST00000002125.4	0.03285	0.5133	0.45385	Tolerant
chr2	37586934	rs146653010	C	A	100	PASS	AVGPOST=1.0000;AA=C;SNPSOURCE=LOWCOV,EXOME;AN=2184;VT=SNP;RSQ=1.0000;AC=1;THETA=0.0013;ERATE=0.0002;LDAF=0.0005;AF=0.0005;EUR_AF=0.0013;VA=1:QPCT:ENSG00000115828.11:+:prematureStop:2/2:QPCT-001:ENST00000338415.3:1086_479_160_S->*:QPCT-201:ENST00000537448.1:939_332_111_S->*	QPCT	ENSG00000115828.11	ENST00000338415.3	0.07875	0.18105	0.7402	Recessive
chr2	38178404	rs140191801	C	T	100	PASS	AC=7;AVGPOST=1.0000;AA=C;THETA=0.0004;SNPSOURCE=LOWCOV,EXOME;AN=2184;LDAF=0.0032;VT=SNP;RSQ=1.0000;ERATE=0.0003;AF=0.0032;AFR_AF=0.01;VA=1:RMDN2:ENSG00000115841.15:+:prematureStop:3/7:RMDN2-001:ENST00000234195.3:1722_46_16_R->*:RMDN2-005:ENST00000407257.1:1716_46_16_R->*:RMDN2-006:ENST00000402091.3:1077_46_16_R->*	RMDN2	ENSG00000115841.15	ENST00000234195.3	0.0023	0.9799	0.0178	Tolerant
chr2	38585758	rs182822184	C	T	100	PASS	AC=7;ERATE=0.0004;AA=T;AN=2184;LDAF=0.0037;THETA=0.0005;VT=SNP;AVGPOST=0.9973;SNPSOURCE=LOWCOV;RSQ=0.7191;AF=0.0032;AFR_AF=0.01;VA=1:ATL2:ENSG00000119787.9:-:prematureStop:1/11:ATL2-006:ENST00000416222.1:282_191_64_W->*	ATL2	ENSG00000119787.9	ENST00000416222.1	0.0819	0.5364	0.3817	Tolerant
chr2	38903107	.	C	T	100	PASS	AA=C;AC=1;AF=0.0005;AN=2184;AVGPOST=0.9999;ERATE=0.0003;EUR_AF=0.0013;LDAF=0.0005;RSQ=0.9135;SNPSOURCE=EXOME;THETA=0.0015;VT=SNP;VA=1:GALM:ENSG00000143891.12:+:prematureStop:2/3:GALM-001:ENST00000272252.5:1029_244_82_R->*:GALM-004:ENST00000427858.1:435_244_82_R->*	GALM	ENSG00000143891.12	ENST00000272252.5	0.0426	0.0325	0.9249	Recessive
chr2	39090540	rs114788980	G	A	100	PASS	THETA=0.0009;AVGPOST=1.0000;SNPSOURCE=LOWCOV,EXOME;AA=G;AN=2184;RSQ=0.9844;VT=SNP;LDAF=0.0014;ERATE=0.0003;AC=3;AF=0.0014;EUR_AF=0.0040;VA=1:DHX57:ENSG00000163214.15:-:prematureStop:2/2:DHX57-001:ENST00000295373.6:4161_346_116_R->*:DHX57-002:ENST00000457308.1:1419_40_14_R->*	DHX57	ENSG00000163214.15	ENST00000295373.6	0.08615	0.09715	0.8167	Recessive
chr2	39963894	rs145653260	G	T	100	PASS	AVGPOST=1.0000;THETA=0.0015;AA=G;AN=2184;VT=SNP;RSQ=1.0000;SNPSOURCE=LOWCOV;AC=1;ERATE=0.0003;LDAF=0.0005;AF=0.0005;AFR_AF=0.0020;VA=1:THUMPD2:ENSG00000138050.10:-:prematureStop:2/4:THUMPD2-001:ENST00000505747.1:1512_1493_498_S->*:THUMPD2-201:ENST00000260619.6:1422_1403_468_S->*	THUMPD2	ENSG00000138050.10	ENST00000505747.1	0.10715	0.3758	0.51705	Recessive
chr2	39996125	rs182616570	G	A	100	PASS	AVGPOST=1.0000;LDAF=0.0009;RSQ=0.9768;THETA=0.0004;AA=G;AN=2184;VT=SNP;SNPSOURCE=LOWCOV;ERATE=0.0003;AC=2;AF=0.0009;EUR_AF=0.0026;VA=1:THUMPD2:ENSG00000138050.10:-:prematureStop:1/4:THUMPD2-202:ENST00000454352.2:873_691_231_Q->*	THUMPD2	ENSG00000138050.10	ENST00000454352.2	0.0126	0.8667	0.1207	Tolerant
chr2	39996209	rs76852686	C	A	100	PASS	AA=C;AC=52;AVGPOST=0.9994;AN=2184;RSQ=0.9895;LDAF=0.0241;VT=SNP;SNPSOURCE=LOWCOV;THETA=0.0007;ERATE=0.0003;AF=0.02;AMR_AF=0.01;AFR_AF=0.10;VA=1:THUMPD2:ENSG00000138050.10:-:prematureStop:1/4:THUMPD2-202:ENST00000454352.2:873_607_203_G->*	THUMPD2	ENSG00000138050.10	ENST00000454352.2	0.0049	0.9658	0.0293	Tolerant
chr2	42578364	rs192694677	T	A	100	PASS	THETA=0.0004;SNPSOURCE=LOWCOV,EXOME;AA=T;AN=2184;AVGPOST=0.9997;VT=SNP;LDAF=0.0006;AC=1;ERATE=0.0003;RSQ=0.8383;AF=0.0005;ASN_AF=0.0017;VA=1:COX7A2L:ENSG00000115944.9:-:prematureStop:2/4:COX7A2L-201:ENST00000234301.2:345_340_114_K->*:COX7A2L-001:ENST00000378669.1:345_340_114_K->*	COX7A2L	ENSG00000115944.9	ENST00000234301.2	0.2129	0.1339	0.6532	Recessive
chr2	43779004	rs191114638	G	C	100	PASS	RSQ=0.9049;SNPSOURCE=LOWCOV,EXOME;AA=G;AN=2184;THETA=0.0008;VT=SNP;AC=1;ERATE=0.0003;AVGPOST=0.9999;LDAF=0.0005;AF=0.0005;ASN_AF=0.0017;VA=1:THADA:ENSG00000115970.14:-:prematureStop:4/10:THADA-002:ENST00000405006.4:5862_2871_957_Y->*:THADA-001:ENST00000405975.2:5862_2871_957_Y->*:THADA-202:ENST00000415080.2:4905_2001_667_Y->*:THADA-201:ENST00000330266.7:3294_2001_667_Y->*	THADA	ENSG00000115970.14	ENST00000405006.4	0.0758	0.03785	0.88635	Recessive
chr2	43919752	rs187845551	C	T	100	PASS	AVGPOST=1.0000;AA=C;THETA=0.0004;SNPSOURCE=LOWCOV,EXOME;AN=2184;VT=SNP;RSQ=1.0000;AC=1;ERATE=0.0003;LDAF=0.0005;AF=0.0005;AMR_AF=0.0028;VA=1:PLEKHH2:ENSG00000152527.9:+:prematureStop:1/2:PLEKHH2-001:ENST00000282406.4:4482_286_96_Q->*	PLEKHH2	ENSG00000152527.9	ENST00000282406.4	0.1839	0.0586	0.7575	Recessive
chr2	43953501	rs201016145	C	T	100	PASS	AA=C;AC=1;AF=0.0005;AFR_AF=0.0020;AN=2184;AVGPOST=1.0000;ERATE=0.0003;LDAF=0.0005;RSQ=1.0000;SNPSOURCE=EXOME;THETA=0.0004;VT=SNP;VA=1:PLEKHH2:ENSG00000152527.9:+:prematureStop:1/2:PLEKHH2-001:ENST00000282406.4:4482_2632_878_R->*	PLEKHH2	ENSG00000152527.9	ENST00000282406.4	0.15495	0.0537	0.79135	Recessive
chr2	44050063	rs199689137	G	A	100	PASS	AA=g;AC=1;AF=0.0005;AN=2184;ASN_AF=0.0017;AVGPOST=1.0000;ERATE=0.0003;LDAF=0.0004;RSQ=0.9500;SNPSOURCE=EXOME;THETA=0.0065;VT=SNP;VA=1:ABCG5:ENSG00000138075.7:-:prematureStop:3/5:ABCG5-001:ENST00000260645.1:1956_1336_446_R->*:ABCG5-002:ENST00000405322.1:1443_823_275_R->*:ABCG5-201:ENST00000543989.1:771_151_51_R->*	ABCG5	ENSG00000138075.7	ENST00000260645.1	0.0391	0.2141	0.7468	Recessive
chr2	47256504	rs201481224	G	T	100	PASS	AA=G;AC=1;AF=0.0005;AFR_AF=0.0020;AN=2184;AVGPOST=0.9999;ERATE=0.0003;LDAF=0.0005;RSQ=0.8803;SNPSOURCE=EXOME;THETA=0.0024;VT=SNP;VA=1:TTC7A:ENSG00000068724.11:+:prematureStop:4/5:TTC7A-005:ENST00000409245.1:2475_1681_561_E->*:TTC7A-001:ENST00000319190.5:2577_1783_595_E->*:TTC7A-002:ENST00000394850.2:2649_1783_595_E->*:TTC7A-201:ENST00000263737.6:1515_721_241_E->*	TTC7A	ENSG00000068724.11	ENST00000394850.2	0.0402	0.01965	0.94015	Recessive
chr2	47394752	rs146185066	G	C	100	PASS	ERATE=0.0005;AVGPOST=0.9983;THETA=0.0004;AA=G;AN=2184;RSQ=0.8386;VT=SNP;AC=9;LDAF=0.0049;SNPSOURCE=LOWCOV;AF=0.0041;AFR_AF=0.02;VA=1:CALM2:ENSG00000143933.11:-:prematureStop:1/3:CALM2-007:ENST00000409563.1:591_38_13_S->*	CALM2	ENSG00000143933.11	ENST00000409563.1	0.40685	0.24725	0.3459	Dominant
chr2	48809606	rs181621623	G	T	100	PASS	AVGPOST=1.0000;SNPSOURCE=LOWCOV,EXOME;AA=G;AN=2184;VT=SNP;RSQ=1.0000;AC=1;ERATE=0.0003;LDAF=0.0005;THETA=0.0003;AF=0.0005;ASN_AF=0.0017;VA=1:STON1-GTF2A1L:ENSG00000068781.16:+:prematureStop:5/5:STON1-GTF2A1L-003:ENST00000402114.2:3477_1834_612_E->*:STON1-GTF2A1L-201:ENST00000309827.2:3549_1834_612_E->*:STON1-GTF2A1L-202:ENST00000394751.3:3408_1834_612_E->*:STON1-GTF2A1L-002:ENST00000394754.1:3549…	STON1-GTF2A1L	ENSG00000068781.16	ENST00000309827.2	0.199	0.1526	0.6484	Recessive
chr2	54587548	rs181343388	T	A	100	PASS	AA=T;AN=2184;VT=SNP;RSQ=0.8218;AVGPOST=0.9998;LDAF=0.0006;SNPSOURCE=LOWCOV;AC=1;ERATE=0.0003;THETA=0.0003;AF=0.0005;ASN_AF=0.0017;VA=1:C2orf73:ENSG00000177994.11:+:prematureStop:1/3:C2orf73-001:ENST00000398634.2:864_713_238_L->*	C2orf73	ENSG00000177994.11	ENST00000398634.2	0.0909	0.39545	0.51365	Recessive
chr2	55403000	rs147885960	G	A	100	PASS	AVGPOST=1.0000;LDAF=0.0009;RSQ=0.9768;THETA=0.0004;SNPSOURCE=LOWCOV,EXOME;AA=G;AN=2184;VT=SNP;AC=2;ERATE=0.0002;AF=0.0009;AMR_AF=0.01;VA=1:CLHC1:ENSG00000162994.11:-:prematureStop:4/5:CLHC1-004:ENST00000401408.1:1761_1687_563_R->*:CLHC1-002:ENST00000407122.1:1761_1687_563_R->*:CLHC1-003:ENST00000406076.1:1395_1321_441_R->*:CLHC1-201:ENST00000406437.2:414_340_114_R->*	CLHC1	ENSG00000162994.11	ENST00000401408.1	0.03815	0.40295	0.5589	Recessive
chr2	55436806	rs199596563	G	A	100	PASS	AA=G;AC=1;AF=0.0005;AN=2184;ASN_AF=0.0017;AVGPOST=1.0000;ERATE=0.0002;LDAF=0.0005;RSQ=1.0000;SNPSOURCE=EXOME;THETA=0.0008;VT=SNP;VA=1:CLHC1:ENSG00000162994.11:-:prematureStop:3/5:CLHC1-004:ENST00000401408.1:1761_661_221_R->*:CLHC1-002:ENST00000407122.1:1761_661_221_R->*:CLHC1-003:ENST00000406076.1:1395_295_99_R->*	CLHC1	ENSG00000162994.11	ENST00000401408.1	0.04285	0.33205	0.6251	Recessive
chr2	55436814	rs201579087	A	T	100	PASS	AA=A;AC=1;AF=0.0005;AN=2184;ASN_AF=0.0017;AVGPOST=1.0000;ERATE=0.0002;LDAF=0.0005;RSQ=1.0000;SNPSOURCE=EXOME;THETA=0.0005;VT=SNP;VA=1:CLHC1:ENSG00000162994.11:-:prematureStop:3/5:CLHC1-004:ENST00000401408.1:1761_653_218_L->*:CLHC1-002:ENST00000407122.1:1761_653_218_L->*:CLHC1-003:ENST00000406076.1:1395_287_96_L->*	CLHC1	ENSG00000162994.11	ENST00000401408.1	0.0483	0.28995	0.66175	Recessive
chr2	55476557	rs201074119	G	A	100	PASS	AA=G;AC=1;AF=0.0005;AFR_AF=0.0020;AN=2184;AVGPOST=1.0000;ERATE=0.0002;LDAF=0.0005;RSQ=0.9547;SNPSOURCE=EXOME;THETA=0.0005;VT=SNP;VA=1:MTIF2:ENSG00000085760.9:-:prematureStop:3/3:MTIF2-001:ENST00000263629.4:2184_955_319_Q->*:MTIF2-201:ENST00000394600.3:2184_955_319_Q->*:MTIF2-002:ENST00000403721.1:2184_955_319_Q->*	MTIF2	ENSG00000085760.9	ENST00000263629.4	0.0177	0.0437	0.9386	Recessive
chr2	58468365	rs200355042	G	C	100	PASS	AA=G;AC=1;AF=0.0005;AN=2184;AVGPOST=0.9999;ERATE=0.0002;EUR_AF=0.0013;LDAF=0.0005;RSQ=0.8689;SNPSOURCE=EXOME;THETA=0.0004;VT=SNP;VA=1:FANCL:ENSG00000115392.7:-:nonsynonymous:4/5:FANCL-001:ENST00000233741.4:1128_84_28_F->L:FANCL-002:ENST00000402135.3:1143_84_28_F->L:FANCL-004:ENST00000403295.3:1044_84_28_F->L:FANCL-201:ENST00000540646.1:384_84_28_F->L,1:FANCL:ENSG00000115392.7:-:prematureStop:1/5:…	FANCL	ENSG00000115392.7	ENST00000403676.1	0.15085	0.0996	0.74955	Recessive
chr2	61021851	rs200002657	C	T	100	PASS	AA=C;AC=1;AF=0.0005;AFR_AF=0.0020;AN=2184;AVGPOST=1.0000;ERATE=0.0003;LDAF=0.0004;RSQ=0.9500;SNPSOURCE=EXOME;THETA=0.0005;VT=SNP;VA=1:PAPOLG:ENSG00000115421.8:+:prematureStop:1/2:PAPOLG-001:ENST00000238714.3:2211_1996_666_R->*	PAPOLG	ENSG00000115421.8	ENST00000238714.3	0.239	0.12375	0.63725	Recessive
chr2	61345171	rs199675675	C	T	100	PASS	AA=C;AC=1;AF=0.0005;AMR_AF=0.0028;AN=2184;AVGPOST=1.0000;ERATE=0.0003;LDAF=0.0004;RSQ=0.9500;SNPSOURCE=EXOME;THETA=0.0004;VT=SNP;VA=1:KIAA1841:ENSG00000162929.9:+:prematureStop:4/6:KIAA1841-001:ENST00000295031.5:2124_1948_650_R->*:KIAA1841-201:ENST00000356719.2:2157_1948_650_R->*:KIAA1841-003:ENST00000402291.1:2157_1948_650_R->*:KIAA1841-202:ENST00000453873.1:2157_1948_650_R->*	KIAA1841	ENSG00000162929.9	ENST00000356719.2	0.0962	0.0953	0.8085	Recessive
chr2	62066572	.	G	A	100	PASS	AA=G;AC=1;AF=0.0005;AFR_AF=0.0020;AN=2184;AVGPOST=0.9998;ERATE=0.0003;LDAF=0.0006;RSQ=0.8098;SNPSOURCE=EXOME;THETA=0.0001;VT=SNP;VA=1:FAM161A:ENSG00000170264.8:-:prematureStop:2/4:FAM161A-005:ENST00000404929.1:2151_1567_523_R->*:FAM161A-001:ENST00000405894.3:1983_1567_523_R->*	FAM161A	ENSG00000170264.8	ENST00000404929.1	0.08675	0.1728	0.74045	Recessive
chr2	63631639	rs182144885	G	A	100	PASS	LDAF=0.0004;AA=G;AN=2184;THETA=0.0005;RSQ=0.8551;VT=SNP;SNPSOURCE=LOWCOV;AC=1;ERATE=0.0002;AVGPOST=0.9999;AF=0.0005;AMR_AF=0.0028;VA=1:WDPCP:ENSG00000143951.11:-:prematureStop:5/6:WDPCP-002:ENST00000272321.7:2241_979_327_Q->*:WDPCP-007:ENST00000398544.3:1764_502_168_Q->*:WDPCP-001:ENST00000409120.1:1665_403_135_Q->*:WDPCP-008:ENST00000409199.1:1665_403_135_Q->*:WDPCP-005:ENST00000409562.3:1857_97…	WDPCP	ENSG00000143951.11	ENST00000272321.7	0.06005	0.1006	0.83935	Recessive
chr2	66689012	rs189246047	G	T	100	PASS	THETA=0.0078;AA=G;AN=2184;RSQ=0.7363;VT=SNP;LDAF=0.0007;SNPSOURCE=LOWCOV;AC=1;ERATE=0.0003;AVGPOST=0.9995;AF=0.0005;EUR_AF=0.0013;VA=1:MEIS1:ENSG00000143995.14:+:prematureStop:1/7:MEIS1-013:ENST00000409517.1:423_19_7_E->*	MEIS1	ENSG00000143995.14	ENST00000409517.1	0.2282	0.26615	0.50565	Recessive
chr2	68765298	rs185424489	C	T	100	PASS	AVGPOST=1.0000;THETA=0.0004;SNPSOURCE=LOWCOV,EXOME;AN=2184;VT=SNP;AA=.;RSQ=1.0000;AC=1;ERATE=0.0003;LDAF=0.0005;AF=0.0005;AFR_AF=0.0020;VA=1:APLF:ENSG00000169621.5:+:prematureStop:1/3:APLF-001:ENST00000303795.4:1536_1099_367_Q->*	APLF	ENSG00000169621.5	ENST00000303795.4	0.06175	0.25855	0.6797	Recessive
chr2	68794501	rs183542436	A	T	100	PASS	AVGPOST=1.0000;SNPSOURCE=LOWCOV,EXOME;AN=2184;VT=SNP;THETA=0.0006;AA=A;RSQ=1.0000;AC=1;ERATE=0.0003;LDAF=0.0005;AF=0.0005;ASN_AF=0.0017;VA=1:APLF:ENSG00000169621.5:+:prematureStop:1/3:APLF-001:ENST00000303795.4:1536_1315_439_R->*	APLF	ENSG00000169621.5	ENST00000303795.4	0.06815	0.2273	0.70455	Recessive
chr2	68873079	rs201160681	T	A	100	PASS	AA=T;AC=1;AF=0.0005;AN=2184;AVGPOST=1.0000;ERATE=0.0003;EUR_AF=0.0013;LDAF=0.0004;RSQ=0.9500;SNPSOURCE=EXOME;THETA=0.0036;VT=SNP;VA=1:PROKR1:ENSG00000169618.4:+:prematureStop:2/2:PROKR1-001:ENST00000303786.3:1182_126_42_Y->*:PROKR1-201:ENST00000394342.2:1182_126_42_Y->*	PROKR1	ENSG00000169618.4	ENST00000303786.3	0.04985	0.17135	0.7788	Recessive
chr2	68882346	rs200798729	A	T	100	PASS	AA=A;AC=1;AF=0.0005;AN=2184;ASN_AF=0.0017;AVGPOST=0.9998;ERATE=0.0003;LDAF=0.0005;RSQ=0.8540;SNPSOURCE=EXOME;THETA=0.0005;VT=SNP;VA=1:PROKR1:ENSG00000169618.4:+:prematureStop:2/2:PROKR1-001:ENST00000303786.3:1182_820_274_K->*:PROKR1-201:ENST00000394342.2:1182_820_274_K->*	PROKR1	ENSG00000169618.4	ENST00000303786.3	0.06405	0.14745	0.7885	Recessive
chr2	69174362	rs183499773	G	A	100	PASS	AVGPOST=1.0000;AA=g;SNPSOURCE=LOWCOV,EXOME;AN=2184;VT=SNP;THETA=0.0006;RSQ=1.0000;AC=1;ERATE=0.0003;LDAF=0.0005;AF=0.0005;EUR_AF=0.0013;VA=1:GKN2:ENSG00000183607.5:-:prematureStop:2/2:GKN2-001:ENST00000328895.4:555_232_78_R->*:GKN2-003:ENST00000481498.1:486_232_78_R->*	GKN2	ENSG00000183607.5	ENST00000328895.4	0.0746	0.4472	0.4782	Recessive
chr2	70164172	rs74536702	C	T	100	PASS	ERATE=0.0004;AVGPOST=1.0000;LDAF=0.0009;AA=C;RSQ=0.9768;AN=2184;THETA=0.0008;VT=SNP;SNPSOURCE=LOWCOV;AC=2;AF=0.0009;ASN_AF=0.0035;VA=1:MXD1:ENSG00000059728.6:+:prematureStop:1/3:MXD1-004:ENST00000409442.2:222_214_72_R->*	MXD1	ENSG00000059728.6	ENST00000409442.2	0.11215	0.686	0.20185	Tolerant
chr2	71791326	rs199543257	C	T	100	PASS	AA=C;AC=1;AF=0.0005;AN=2184;ASN_AF=0.0017;AVGPOST=1.0000;ERATE=0.0003;LDAF=0.0005;RSQ=0.9547;SNPSOURCE=EXOME;THETA=0.0023;VT=SNP;VA=1:DYSF:ENSG00000135636.9:+:prematureStop:11/11:DYSF-001:ENST00000258104.3:6243_2494_832_Q->*:DYSF-011:ENST00000409582.3:6357_2545_849_Q->*:DYSF-004:ENST00000409762.1:6294_2545_849_Q->*:DYSF-021:ENST00000413539.2:6336_2587_863_Q->*:DYSF-020:ENST00000429174.2:6306_2494…	DYSF	ENSG00000135636.9	ENST00000410020.3	0.15515	0.0333	0.81155	Recessive
chr2	72722577	rs187503402	G	C	100	PASS	AA=G;AN=2184;AVGPOST=0.9997;VT=SNP;THETA=0.0011;RSQ=0.7622;SNPSOURCE=LOWCOV;AC=1;ERATE=0.0003;LDAF=0.0005;AF=0.0005;ASN_AF=0.0017;VA=1:EXOC6B:ENSG00000144036.10:-:prematureStop:2/3:EXOC6B-001:ENST00000272427.6:2436_1535_512_S->*:EXOC6B-003:ENST00000410104.1:2046_1535_512_S->*	EXOC6B	ENSG00000144036.10	ENST00000272427.6	0.39695	0.0214	0.58165	Recessive
chr2	73268052	rs189992545	G	A	100	PASS	SNPSOURCE=LOWCOV,EXOME;AA=G;AN=2184;VT=SNP;RSQ=0.8803;AC=1;ERATE=0.0003;AVGPOST=0.9999;LDAF=0.0005;THETA=0.0003;AF=0.0005;ASN_AF=0.0017;VA=1:SFXN5:ENSG00000144040.8:-:prematureStop:1/3:SFXN5-006:ENST00000450185.1:267_235_79_Q->*,1:SFXN5:ENSG00000144040.8:-:synonymous:2/3:SFXN5-001:ENST00000272433.2:1023_180_60_L->L:SFXN5-002:ENST00000410065.1:762_180_60_L->L	SFXN5	ENSG00000144040.8	ENST00000450185.1	0.2935	0.2192	0.4873	Recessive
chr2	73635852	rs150825781	C	T	100	PASS	AA=C;AN=2184;THETA=0.0005;AVGPOST=0.9996;VT=SNP;RSQ=0.7640;LDAF=0.0006;SNPSOURCE=LOWCOV;AC=1;ERATE=0.0003;AF=0.0005;ASN_AF=0.0017;VA=1:ALMS1:ENSG00000116127.13:+:prematureStop:2/3:ALMS1-001:ENST00000264448.6:12504_427_143_Q->*:ALMS1-201:ENST00000377715.1:7686_427_143_Q->*	ALMS1	ENSG00000116127.13	ENST00000264448.6	0.0858	0.33345	0.58075	Recessive
chr2	73675695	rs190439406	C	T	100	PASS	AA=C;RSQ=0.9181;AN=2184;VT=SNP;THETA=0.0018;SNPSOURCE=LOWCOV;AC=1;ERATE=0.0003;AVGPOST=0.9999;LDAF=0.0005;AF=0.0005;ASN_AF=0.0017;VA=1:ALMS1:ENSG00000116127.13:+:prematureStop:3/3:ALMS1-001:ENST00000264448.6:12504_2038_680_Q->*:ALMS1-002:ENST00000409009.1:12378_1912_638_Q->*:ALMS1-201:ENST00000377715.1:7686_2038_680_Q->*	ALMS1	ENSG00000116127.13	ENST00000264448.6	0.1393	0.21625	0.64445	Recessive
chr2	73799754	rs192823093	C	T	100	PASS	THETA=0.0021;LDAF=0.0004;AA=C;SNPSOURCE=LOWCOV,EXOME;AN=2184;RSQ=0.8551;VT=SNP;AC=1;ERATE=0.0003;AVGPOST=0.9999;AF=0.0005;AFR_AF=0.0020;VA=1:ALMS1:ENSG00000116127.13:+:prematureStop:2/3:ALMS1-001:ENST00000264448.6:12504_10747_3583_Q->*:ALMS1-002:ENST00000409009.1:12378_10621_3541_Q->*	ALMS1	ENSG00000116127.13	ENST00000264448.6	0.08875	0.2196	0.69165	Recessive
chr2	73835681	rs192496253	C	T	100	PASS	RSQ=0.9049;AA=C;SNPSOURCE=LOWCOV,EXOME;AN=2184;THETA=0.0005;VT=SNP;AC=1;ERATE=0.0003;AVGPOST=0.9999;LDAF=0.0005;AF=0.0005;AMR_AF=0.0028;VA=1:ALMS1:ENSG00000116127.13:+:prematureStop:2/3:ALMS1-001:ENST00000264448.6:12504_12439_4147_R->*:ALMS1-002:ENST00000409009.1:12378_12313_4105_R->*	ALMS1	ENSG00000116127.13	ENST00000264448.6	0.07235	0.1685	0.75915	Recessive
chr2	73993588	rs199533069	G	A	100	PASS	AA=G;AC=1;AF=0.0005;AMR_AF=0.0028;AN=2184;AVGPOST=1.0000;ERATE=0.0003;LDAF=0.0005;RSQ=0.9547;SNPSOURCE=EXOME;THETA=0.0008;VT=SNP;VA=1:DUSP11:ENSG00000144048.6:-:prematureStop:1/3:DUSP11-001:ENST00000272444.3:1134_892_298_R->*	DUSP11	ENSG00000144048.6	ENST00000272444.3	0.17435	0.42615	0.3995	Tolerant
chr2	74458429	rs148816329	C	A	100	PASS	AVGPOST=1.0000;AA=C;SNPSOURCE=LOWCOV,EXOME;AN=2184;VT=SNP;THETA=0.0006;AC=1;ERATE=0.0003;RSQ=0.9547;LDAF=0.0005;AF=0.0005;ASN_AF=0.0017;VA=1:SLC4A5:ENSG00000188687.11:-:nonsynonymous:7/8:SLC4A5-201:ENST00000346834.4:3123_2781_927_Q->H:SLC4A5-202:ENST00000357822.5:3414_2781_927_Q->H:SLC4A5-007:ENST00000358683.4:3060_2475_825_Q->H:SLC4A5-203:ENST00000359484.4:3060_2475_825_Q->H:SLC4A5-003:ENST00000…	SLC4A5	ENSG00000188687.11	ENST00000423644.1	0.04765	0.079	0.87335	Recessive
chr2	74690429	rs3213671	C	T	100	PASS	THETA=0.0015;AA=C;SNPSOURCE=LOWCOV,EXOME;AN=2184;AVGPOST=0.9996;VT=SNP;AC=5;LDAF=0.0025;ERATE=0.0003;RSQ=0.9293;AF=0.0023;ASN_AF=0.01;VA=1:MOGS:ENSG00000115275.7:-:nonsynonymous:2/4:MOGS-001:ENST00000233616.4:2514_664_222_G->R:MOGS-201:ENST00000452063.2:2196_346_116_G->R,1:MOGS:ENSG00000115275.7:-:prematureStop:1/4:MOGS-202:ENST00000535045.1:480_437_146_W->*	MOGS	ENSG00000115275.7	ENST00000535045.1	0.1115	0.4372	0.4513	Recessive
chr2	74746775	rs145106899	G	A	100	PASS	AVGPOST=1.0000;LDAF=0.0009;SNPSOURCE=LOWCOV,EXOME;AA=G;AN=2184;VT=SNP;RSQ=1.0000;THETA=0.0007;ERATE=0.0003;AC=2;AF=0.0009;EUR_AF=0.0026;VA=1:DQX1:ENSG00000144045.9:-:prematureStop:2/2:DQX1-002:ENST00000393951.2:2154_1714_572_R->*:DQX1-001:ENST00000404568.3:2154_1714_572_R->*	DQX1	ENSG00000144045.9	ENST00000393951.2	0.03265	0.6305	0.33685	Tolerant
chr2	74787292	rs146997100	G	A	100	PASS	RSQ=0.9049;SNPSOURCE=LOWCOV,EXOME;AA=G;AN=2184;VT=SNP;AC=1;THETA=0.0010;ERATE=0.0003;AVGPOST=0.9999;LDAF=0.0005;AF=0.0005;AMR_AF=0.0028;VA=1:M1AP:ENSG00000159374.13:-:prematureStop:4/6:M1AP-001:ENST00000290536.5:1593_1408_470_R->*:M1AP-002:ENST00000409585.1:1581_1408_470_R->*:M1AP-202:ENST00000536235.1:1581_1408_470_R->*:M1AP-201:ENST00000358434.2:540_355_119_R->*	M1AP	ENSG00000159374.13	ENST00000290536.5	0.03395	0.4749	0.49115	Recessive
chr2	74803719	rs150497323	G	A	100	PASS	AVGPOST=1.0000;SNPSOURCE=LOWCOV,EXOME;AA=G;AN=2184;VT=SNP;RSQ=1.0000;AC=1;THETA=0.0010;ERATE=0.0003;LDAF=0.0005;AF=0.0005;ASN_AF=0.0017;VA=1:M1AP:ENSG00000159374.13:-:prematureStop:3/6:M1AP-001:ENST00000290536.5:1593_796_266_R->*:M1AP-002:ENST00000409585.1:1581_796_266_R->*:M1AP-202:ENST00000536235.1:1581_796_266_R->*	M1AP	ENSG00000159374.13	ENST00000290536.5	0.0361	0.28605	0.67785	Recessive
chr2	74900842	rs199684823	G	T	100	PASS	AA=G;AC=1;AF=0.0005;AN=2184;AVGPOST=0.9998;ERATE=0.0003;EUR_AF=0.0013;LDAF=0.0005;RSQ=0.8540;SNPSOURCE=EXOME;THETA=0.0005;VT=SNP;VA=1:SEMA4F:ENSG00000135622.8:+:prematureStop:1/6:SEMA4F-001:ENST00000357877.2:2313_709_237_E->*	SEMA4F	ENSG00000135622.8	ENST00000357877.2	0.0642	0.03955	0.89625	Recessive
chr2	74906821	rs199912519	C	T	100	PASS	AA=C;AC=1;AF=0.0005;AN=2184;ASN_AF=0.0017;AVGPOST=1.0000;ERATE=0.0003;LDAF=0.0005;RSQ=1.0000;SNPSOURCE=EXOME;THETA=0.0006;VT=SNP;VA=1:SEMA4F:ENSG00000135622.8:+:prematureStop:2/6:SEMA4F-003:ENST00000339773.5:1848_1333_445_Q->*:SEMA4F-001:ENST00000357877.2:2313_1798_600_Q->*	SEMA4F	ENSG00000135622.8	ENST00000357877.2	0.08525	0.07905	0.8357	Recessive
chr2	79253856	rs200665349	G	T	100	PASS	AA=G;AC=1;AF=0.0005;AMR_AF=0.0028;AN=2184;AVGPOST=1.0000;ERATE=0.0003;LDAF=0.0004;RSQ=0.9500;SNPSOURCE=EXOME;THETA=0.0005;VT=SNP;VA=1:REG3G:ENSG00000143954.8:+:prematureStop:3/3:REG3G-002:ENST00000272324.5:528_94_32_E->*:REG3G-001:ENST00000393897.2:528_94_32_E->*:REG3G-003:ENST00000409471.1:390_94_32_E->*	REG3G	ENSG00000143954.8	ENST00000272324.5	0.0829	0.3323	0.5848	Recessive
chr2	79254168	rs181651760	C	A	100	PASS	LDAF=0.0009;AA=C;SNPSOURCE=LOWCOV,EXOME;AN=2184;THETA=0.0005;VT=SNP;RSQ=0.9524;ERATE=0.0003;AC=2;AVGPOST=0.9999;AF=0.0009;EUR_AF=0.0026;VA=1:REG3G:ENSG00000143954.8:+:prematureStop:2/3:REG3G-002:ENST00000272324.5:528_204_68_C->*:REG3G-001:ENST00000393897.2:528_204_68_C->*	REG3G	ENSG00000143954.8	ENST00000272324.5	0.0645	0.317	0.6185	Recessive
chr2	79255374	rs143651883	T	A	100	PASS	AA=T;AC=1;AF=0.0005;AMR_AF=0.0028;AN=2184;AVGPOST=1.0000;ERATE=0.0003;LDAF=0.0005;RSQ=1.0000;SNPSOURCE=EXOME;THETA=0.0003;VT=SNP;VA=1:REG3G:ENSG00000143954.8:+:prematureStop:3/3:REG3G-002:ENST00000272324.5:528_500_167_L->*:REG3G-001:ENST00000393897.2:528_500_167_L->*:REG3G-003:ENST00000409471.1:390_362_121_L->*	REG3G	ENSG00000143954.8	ENST00000272324.5	0.03905	0.5694	0.39155	Tolerant
chr2	79314024	rs185604160	G	A	100	PASS	ERATE=0.0005;AVGPOST=1.0000;LDAF=0.0009;THETA=0.0002;RSQ=0.9768;AA=g;SNPSOURCE=LOWCOV,EXOME;AN=2184;VT=SNP;AC=2;AF=0.0009;EUR_AF=0.0026;VA=1:REG1B:ENSG00000172023.3:-:prematureStop:1/1:REG1B-001:ENST00000305089.3:501_97_33_R->*	REG1B	ENSG00000172023.3	ENST00000305089.3	0.0893	0.43175	0.47895	Recessive
chr2	84926729	rs184604697	C	A	100	PASS	AA=C;LDAF=0.0016;AN=2184;RSQ=0.9062;AVGPOST=0.9996;VT=SNP;THETA=0.0011;SNPSOURCE=LOWCOV;ERATE=0.0003;AC=3;AF=0.0014;EUR_AF=0.0040;VA=1:DNAH6:ENSG00000115423.14:+:prematureStop:2/4:DNAH6-001:ENST00000237449.6:12477_7689_2563_Y->*:DNAH6-201:ENST00000389394.3:12477_7689_2563_Y->*	DNAH6	ENSG00000115423.14	ENST00000237449.6	0.10655	0.26065	0.6328	Recessive
chr2	85571440	rs201598019	C	A	100	PASS	AA=C;AC=2;AF=0.0009;AN=2184;ASN_AF=0.0035;AVGPOST=1.0000;ERATE=0.0003;LDAF=0.0009;RSQ=0.9768;SNPSOURCE=EXOME;THETA=0.0003;VT=SNP;VA=1:RETSAT:ENSG00000042445.9:-:prematureStop:3/3:RETSAT-001:ENST00000295802.4:1833_1288_430_E->*:RETSAT-202:ENST00000457495.2:1650_1105_369_E->*:RETSAT-201:ENST00000263854.6:1446_1288_430_E->*	RETSAT	ENSG00000042445.9	ENST00000295802.4	0.0495	0.0678	0.8827	Recessive
chr2	85576627	rs143670128	G	A	100	PASS	LDAF=0.0009;RSQ=0.8839;SNPSOURCE=LOWCOV,EXOME;AA=G;AN=2184;VT=SNP;THETA=0.0006;AVGPOST=0.9998;ERATE=0.0006;AC=2;AF=0.0009;AFR_AF=0.0020;EUR_AF=0.0013;VA=1:RETSAT:ENSG00000042445.9:-:prematureStop:3/3:RETSAT-001:ENST00000295802.4:1833_877_293_R->*:RETSAT-202:ENST00000457495.2:1650_694_232_R->*:RETSAT-201:ENST00000263854.6:1446_877_293_R->*	RETSAT	ENSG00000042445.9	ENST00000295802.4	0.0307	0.3689	0.6004	Recessive
chr2	85581474	rs150217356	T	A	100	PASS	AVGPOST=1.0000;LDAF=0.0009;SNPSOURCE=LOWCOV,EXOME;AA=T;AN=2184;THETA=0.0005;VT=SNP;RSQ=1.0000;ERATE=0.0003;AC=2;AF=0.0009;AFR_AF=0.0041;VA=1:RETSAT:ENSG00000042445.9:-:prematureStop:3/3:RETSAT-001:ENST00000295802.4:1833_157_53_K->*:RETSAT-202:ENST00000457495.2:1650_157_53_K->*:RETSAT-201:ENST00000263854.6:1446_157_53_K->*	RETSAT	ENSG00000042445.9	ENST00000295802.4	0.02955	0.4134	0.55705	Recessive
chr2	85589319	rs200958263	T	A	100	PASS	AA=T;AC=1;AF=0.0005;AFR_AF=0.0020;AN=2184;AVGPOST=1.0000;ERATE=0.0003;LDAF=0.0005;RSQ=1.0000;SNPSOURCE=EXOME;THETA=0.0004;VT=SNP;VA=1:ELMOD3:ENSG00000115459.13:+:prematureStop:13/13:ELMOD3-004:ENST00000393852.4:1146_65_22_L->*:ELMOD3-003:ENST00000409013.3:1146_65_22_L->*:ELMOD3-011:ENST00000409344.3:1146_65_22_L->*:ELMOD3-201:ENST00000409890.2:1146_65_22_L->*:ELMOD3-001:ENST00000315658.7:1176_65_…	ELMOD3	ENSG00000115459.13	ENST00000315658.7	0.0214	0.22725	0.75135	Recessive
chr2	85836620	rs199705004	G	A	100	PASS	AA=G;AC=1;AF=0.0005;AN=2184;AVGPOST=0.9998;ERATE=0.0003;EUR_AF=0.0013;LDAF=0.0005;RSQ=0.8665;SNPSOURCE=EXOME;THETA=0.0004;VT=SNP;VA=1:C2orf68:ENSG00000168887.6:-:prematureStop:1/3:C2orf68-001:ENST00000306336.5:501_316_106_Q->*	C2orf68	ENSG00000168887.6	ENST00000306336.5	0.2221	0.13095	0.64695	Recessive
chr2	85921552	rs10181739	G	A	100	PASS	THETA=0.0009;AVGPOST=1.0000;RSQ=0.9992;SNPSOURCE=LOWCOV,EXOME;AA=G;AN=2184;LDAF=0.0252;AC=55;VT=SNP;ERATE=0.0003;AF=0.03;AMR_AF=0.01;AFR_AF=0.10;VA=1:GNLY:ENSG00000115523.12:+:prematureStop:2/3:GNLY-001:ENST00000263863.4:438_11_4_W->*:GNLY-010:ENST00000524600.1:519_11_4_W->*	GNLY	ENSG00000115523.12	ENST00000524600.1	0.00295	0.9837	0.01335	Tolerant
chr2	86705161	rs78085050	C	T	100	PASS	AVGPOST=1.0000;AA=C;THETA=0.0004;SNPSOURCE=LOWCOV,EXOME;AN=2184;VT=SNP;RSQ=1.0000;AC=1;ERATE=0.0002;LDAF=0.0005;AF=0.0005;AFR_AF=0.0020;VA=1:KDM3A:ENSG00000115548.12:+:prematureStop:1/5:KDM3A-003:ENST00000441719.1:2136_2101_701_R->*	KDM3A	ENSG00000115548.12	ENST00000441719.1	0.12095	0.368	0.51105	Recessive
chr2	87085365	rs142966127	C	T	100	PASS	AA=C;AN=2184;VT=SNP;THETA=0.0017;RSQ=0.9135;SNPSOURCE=LOWCOV;AC=1;ERATE=0.0003;AVGPOST=0.9999;LDAF=0.0005;AF=0.0005;EUR_AF=0.0013;VA=1:CD8B:ENSG00000172116.17:-:prematureStop:5/6:CD8B-002:ENST00000331469.2:732_218_73_W->*:CD8B-004:ENST00000349455.3:642_218_73_W->*:CD8B-201:ENST00000393761.2:597_218_73_W->*:CD8B-003:ENST00000393759.2:666_218_73_W->*:CD8B-001:ENST00000390655.6:633_218_73_W->*	CD8B	ENSG00000172116.17	ENST00000331469.2	0.03045	0.58455	0.385	Tolerant
chr2	88474872	rs144678899	G	T	100	PASS	AVGPOST=1.0000;LDAF=0.0009;SNPSOURCE=LOWCOV,EXOME;AA=G;AN=2184;VT=SNP;RSQ=1.0000;ERATE=0.0003;AC=2;THETA=0.0003;AF=0.0009;AFR_AF=0.0041;VA=1:THNSL2:ENSG00000144115.12:+:prematureStop:6/6:THNSL2-001:ENST00000324166.5:1455_523_175_E->*:THNSL2-201:ENST00000358591.2:1455_523_175_E->*:THNSL2-202:ENST00000377254.3:1155_523_175_E->*:THNSL2-002:ENST00000343544.4:1218_523_175_E->*:THNSL2-203:ENST000004021…	THNSL2	ENSG00000144115.12	ENST00000324166.5	0.01305	0.2435	0.74345	Recessive
chr2	88825971	rs201080962	C	T	100	PASS	AA=C;AC=2;AF=0.0009;AN=2184;ASN_AF=0.0035;AVGPOST=0.9999;ERATE=0.0003;LDAF=0.0009;RSQ=0.9304;SNPSOURCE=EXOME;THETA=0.0007;VT=SNP;VA=1:TEX37:ENSG00000172073.3:+:prematureStop:1/1:TEX37-001:ENST00000303254.3:543_76_26_Q->*	TEX37	ENSG00000172073.3	ENST00000303254.3	0.03165	0.5938	0.37455	Tolerant
chr2	96933447	rs142274680	C	T	100	PASS	AVGPOST=1.0000;AA=C;SNPSOURCE=LOWCOV,EXOME;AN=2184;VT=SNP;THETA=0.0006;RSQ=1.0000;AC=1;ERATE=0.0002;LDAF=0.0005;AF=0.0005;EUR_AF=0.0013;VA=1:CIAO1:ENSG00000144021.2:+:prematureStop:1/1:CIAO1-001:ENST00000488633.1:1020_373_125_R->*	CIAO1	ENSG00000144021.2	ENST00000488633.1	0.17325	0.02345	0.8033	Recessive
chr2	96992597	rs201297775	G	A	100	PASS	AA=G;AC=1;AF=0.0005;AN=2184;AVGPOST=1.0000;ERATE=0.0002;EUR_AF=0.0013;LDAF=0.0004;RSQ=0.9500;SNPSOURCE=EXOME;THETA=0.0006;VT=SNP;VA=1:ITPRIPL1:ENSG00000198885.5:+:prematureStop:4/4:ITPRIPL1-002:ENST00000439118.2:1668_228_76_W->*:ITPRIPL1-001:ENST00000361124.4:1692_252_84_W->*:ITPRIPL1-201:ENST00000536814.1:1644_204_68_W->*:ITPRIPL1-202:ENST00000542887.1:1644_204_68_W->*	ITPRIPL1	ENSG00000198885.5	ENST00000361124.4	0.07195	0.1158	0.81225	Recessive
chr2	96993457	rs199538607	C	G	100	PASS	AA=C;AC=1;AF=0.0005;AN=2184;AVGPOST=1.0000;ERATE=0.0002;EUR_AF=0.0013;LDAF=0.0005;RSQ=1.0000;SNPSOURCE=EXOME;THETA=0.0013;VT=SNP;VA=1:ITPRIPL1:ENSG00000198885.5:+:prematureStop:4/4:ITPRIPL1-002:ENST00000439118.2:1668_1088_363_S->*:ITPRIPL1-001:ENST00000361124.4:1692_1112_371_S->*:ITPRIPL1-201:ENST00000536814.1:1644_1064_355_S->*:ITPRIPL1-202:ENST00000542887.1:1644_1064_355_S->*	ITPRIPL1	ENSG00000198885.5	ENST00000361124.4	0.08835	0.06995	0.8417	Recessive
chr2	96993806	rs139868171	G	A	100	PASS	AA=G;AC=1;AF=0.0005;AMR_AF=0.0028;AN=2184;AVGPOST=1.0000;ERATE=0.0002;LDAF=0.0004;RSQ=0.9500;SNPSOURCE=EXOME;THETA=0.0003;VT=SNP;VA=1:ITPRIPL1:ENSG00000198885.5:+:prematureStop:4/4:ITPRIPL1-002:ENST00000439118.2:1668_1437_479_W->*:ITPRIPL1-001:ENST00000361124.4:1692_1461_487_W->*:ITPRIPL1-201:ENST00000536814.1:1644_1413_471_W->*:ITPRIPL1-202:ENST00000542887.1:1644_1413_471_W->*	ITPRIPL1	ENSG00000198885.5	ENST00000361124.4	0.04645	0.348	0.60555	Recessive
chr2	97377430	rs200567322	G	C	100	PASS	AA=G;AC=1;AF=0.0005;AN=2184;AVGPOST=0.9999;ERATE=0.0002;EUR_AF=0.0013;LDAF=0.0005;RSQ=0.9135;SNPSOURCE=EXOME;THETA=0.0004;VT=SNP;VA=1:LMAN2L:ENSG00000114988.7:-:prematureStop:5/10:LMAN2L-001:ENST00000264963.4:1047_747_249_Y->*:LMAN2L-007:ENST00000377079.4:1080_780_260_Y->*:LMAN2L-201:ENST00000426463.2:645_345_115_Y->*:LMAN2L-202:ENST00000534882.1:612_312_104_Y->*:LMAN2L-203:ENST00000537039.1:633_…	LMAN2L	ENSG00000114988.7	ENST00000377079.4	0.18485	0.064	0.75115	Recessive
chr2	97378873	rs182265220	G	A	100	PASS	AA=G;AN=2184;AVGPOST=0.9997;THETA=0.0008;VT=SNP;LDAF=0.0006;SNPSOURCE=LOWCOV;AC=1;RSQ=0.7571;ERATE=0.0002;AF=0.0005;ASN_AF=0.0017;VA=1:LMAN2L:ENSG00000114988.7:-:nonsynonymous:1/10:LMAN2L-004:ENST00000446780.1:510_428_143_P->L,1:LMAN2L:ENSG00000114988.7:-:prematureStop:2/10:LMAN2L-007:ENST00000377079.4:1080_511_171_Q->*:LMAN2L-201:ENST00000426463.2:645_76_26_Q->*	LMAN2L	ENSG00000114988.7	ENST00000377079.4	0.2456	0.02715	0.72725	Recessive
chr2	97508224	rs200214574	T	A	100	PASS	AA=T;AC=1;AF=0.0005;AN=2184;AVGPOST=0.9999;ERATE=0.0002;EUR_AF=0.0013;LDAF=0.0005;RSQ=0.9049;SNPSOURCE=EXOME;THETA=0.0006;VT=SNP;VA=1:ANKRD23:ENSG00000163126.10:-:prematureStop:3/3:ANKRD23-001:ENST00000318357.4:918_52_18_K->*:ANKRD23-003:ENST00000331001.2:792_52_18_K->*:ANKRD23-002:ENST00000418232.1:918_52_18_K->*	ANKRD23	ENSG00000163126.10	ENST00000318357.4	0.0615	0.0632	0.8753	Recessive
chr2	97526788	rs12471298	C	A	100	PASS	AA=C;SNPSOURCE=LOWCOV,EXOME;AN=2184;AC=46;RSQ=0.9694;THETA=0.0008;LDAF=0.0205;VT=SNP;AVGPOST=0.9980;ERATE=0.0002;AF=0.02;ASN_AF=0.0017;AMR_AF=0.12;VA=1:SEMA4C:ENSG00000168758.6:-:prematureStop:1/1:SEMA4C-001:ENST00000305476.5:2502_2077_693_E->*	SEMA4C	ENSG00000168758.6	ENST00000305476.5	0.04165	0.83645	0.1219	Tolerant
chr2	97788657	rs192445907	C	T	100	PASS	THETA=0.0009;AA=C;AN=2184;VT=SNP;AVGPOST=0.9993;LDAF=0.0007;RSQ=0.5914;SNPSOURCE=LOWCOV;AC=1;ERATE=0.0003;AF=0.0005;AMR_AF=0.0028;VA=1:ANKRD36:ENSG00000135976.12:+:prematureStop:2/3:ANKRD36-202:ENST00000420699.2:5826_520_174_R->*:ANKRD36-001:ENST00000461153.2:5826_520_174_R->*	ANKRD36	ENSG00000135976.12	ENST00000420699.2	0.1398	0.4784	0.3818	Tolerant
chr2	97849204	rs189988334	C	T	100	PASS	ERATE=0.0004;AVGPOST=0.9994;AN=2184;RSQ=0.7436;VT=SNP;AA=.;THETA=0.0006;SNPSOURCE=LOWCOV;LDAF=0.0012;AC=2;AF=0.0009;AFR_AF=0.0041;VA=1:ANKRD36:ENSG00000135976.12:+:prematureStop:2/3:ANKRD36-202:ENST00000420699.2:5826_1846_616_Q->*:ANKRD36-001:ENST00000461153.2:5826_1846_616_Q->*	ANKRD36	ENSG00000135976.12	ENST00000420699.2	0.05835	0.7301	0.21155	Tolerant
chr2	97849220	rs182919093	G	A	100	PASS	LDAF=0.0009;AN=2184;THETA=0.0008;AVGPOST=0.9990;VT=SNP;AA=.;SNPSOURCE=LOWCOV;AC=1;ERATE=0.0003;RSQ=0.5345;AF=0.0005;AFR_AF=0.0020;VA=1:ANKRD36:ENSG00000135976.12:+:prematureStop:2/3:ANKRD36-202:ENST00000420699.2:5826_1862_621_W->*:ANKRD36-001:ENST00000461153.2:5826_1862_621_W->*	ANKRD36	ENSG00000135976.12	ENST00000420699.2	0.0843	0.60795	0.30775	Tolerant
chr2	98737827	rs199986829	C	G	100	PASS	AA=C;AC=1;AF=0.0005;AN=2184;ASN_AF=0.0017;AVGPOST=1.0000;ERATE=0.0003;LDAF=0.0005;RSQ=0.9547;SNPSOURCE=EXOME;THETA=0.0001;VT=SNP;VA=1:VWA3B:ENSG00000168658.14:+:nonsynonymous:6/8:VWA3B-020:ENST00000477737.1:3885_608_203_T->S:VWA3B-002:ENST00000433678.1:1875_608_203_T->S:VWA3B-201:ENST00000435344.1:1875_608_203_T->S:VWA3B-005:ENST00000416277.1:1272_608_203_T->S:VWA3B-003:ENST00000448638.1:912_608_…	VWA3B	ENSG00000168658.14	ENST00000422503.2	0.1027	0.3277	0.5696	Recessive
chr2	98737874	rs139296152	G	T	100	PASS	RSQ=0.9589;THETA=0.0004;LDAF=0.0042;SNPSOURCE=LOWCOV,EXOME;AA=G;AN=2184;AVGPOST=0.9996;VT=SNP;AC=9;ERATE=0.0003;AF=0.0041;ASN_AF=0.02;VA=1:VWA3B:ENSG00000168658.14:+:prematureStop:6/8:VWA3B-020:ENST00000477737.1:3885_655_219_E->*:VWA3B-002:ENST00000433678.1:1875_655_219_E->*:VWA3B-201:ENST00000435344.1:1875_655_219_E->*:VWA3B-005:ENST00000416277.1:1272_655_219_E->*:VWA3B-003:ENST00000448638.1:912…	VWA3B	ENSG00000168658.14	ENST00000477737.1	0.0262	0.74475	0.22905	Tolerant
chr2	98779397	rs149236888	G	A	100	PASS	AC=12;SNPSOURCE=LOWCOV,EXOME;AA=G;AN=2184;AVGPOST=0.9996;VT=SNP;RSQ=0.9662;LDAF=0.0056;ERATE=0.0003;THETA=0.0003;AF=0.01;ASN_AF=0.02;VA=1:VWA3B:ENSG00000168658.14:+:nonsynonymous:5/8:VWA3B-020:ENST00000477737.1:3885_1072_358_V->M:VWA3B-002:ENST00000433678.1:1875_1072_358_V->M:VWA3B-201:ENST00000435344.1:1875_1072_358_V->M:VWA3B-005:ENST00000416277.1:1272_1072_358_V->M:VWA3B-202:ENST00000451075.2:…	VWA3B	ENSG00000168658.14	ENST00000448638.1	0.02075	0.69805	0.2812	Tolerant
chr2	98779439	rs62154921	G	T	100	PASS	ERATE=0.0027;SNPSOURCE=LOWCOV,EXOME;AA=G;AN=2184;THETA=0.0001;LDAF=0.0232;VT=SNP;RSQ=0.8985;AC=43;AVGPOST=0.9938;AF=0.02;ASN_AF=0.01;AMR_AF=0.01;AFR_AF=0.0041;EUR_AF=0.04;VA=1:VWA3B:ENSG00000168658.14:+:nonsynonymous:1/8:VWA3B-005:ENST00000416277.1:1272_1114_372_G->C,1:VWA3B:ENSG00000168658.14:+:prematureStop:4/8:VWA3B-020:ENST00000477737.1:3885_1114_372_E->*:VWA3B-002:ENST00000433678.1:1875_1114…	VWA3B	ENSG00000168658.14	ENST00000477737.1	0.01	0.94375	0.04625	Tolerant
chr2	98797509	rs114266684	C	T	100	PASS	AC=7;AA=C;LDAF=0.0035;RSQ=0.9609;SNPSOURCE=LOWCOV,EXOME;AN=2184;VT=SNP;THETA=0.0017;ERATE=0.0006;AVGPOST=0.9995;AF=0.0032;AFR_AF=0.01;VA=1:VWA3B:ENSG00000168658.14:+:nonsynonymous:4/8:VWA3B-020:ENST00000477737.1:3885_1145_382_S->L:VWA3B-002:ENST00000433678.1:1875_1145_382_S->L:VWA3B-201:ENST00000435344.1:1875_1145_382_S->L:VWA3B-202:ENST00000451075.2:1428_695_232_S->L,1:VWA3B:ENSG00000168658.14:+…	VWA3B	ENSG00000168658.14	ENST00000416277.1	0.00525	0.95165	0.0431	Tolerant
chr2	98810932	rs145295911	C	T	100	PASS	LDAF=0.0088;AA=C;SNPSOURCE=LOWCOV,EXOME;AN=2184;RSQ=0.9899;VT=SNP;AVGPOST=0.9998;THETA=0.0007;ERATE=0.0003;AC=19;AF=0.01;AFR_AF=0.04;VA=1:VWA3B:ENSG00000168658.14:+:prematureStop:4/8:VWA3B-020:ENST00000477737.1:3885_1714_572_Q->*:VWA3B-002:ENST00000433678.1:1875_1714_572_Q->*:VWA3B-201:ENST00000435344.1:1875_1714_572_Q->*:VWA3B-202:ENST00000451075.2:1428_1264_422_Q->*	VWA3B	ENSG00000168658.14	ENST00000477737.1	0.0059	0.94295	0.05115	Tolerant
chr2	98914492	rs199657811	C	T	100	PASS	AA=C;AC=1;AF=0.0005;AN=2184;AVGPOST=0.9995;ERATE=0.0003;EUR_AF=0.0013;LDAF=0.0007;RSQ=0.6883;SNPSOURCE=EXOME;THETA=0.0007;VT=SNP;VA=1:VWA3B:ENSG00000168658.14:+:prematureStop:1/8:VWA3B-020:ENST00000477737.1:3885_3280_1094_Q->*	VWA3B	ENSG00000168658.14	ENST00000477737.1	0.0553	0.35725	0.58745	Recessive
chr2	98949685	rs184665252	T	A	100	PASS	ERATE=0.0004;AA=T;AN=2184;THETA=0.0005;VT=SNP;RSQ=0.5121;AVGPOST=0.9971;LDAF=0.0022;SNPSOURCE=LOWCOV;AC=2;AF=0.0009;EUR_AF=0.0026;VA=1:AC092675.3:ENSG00000222000.3:-:prematureStop:1/1:AC092675.3-001:ENST00000409490.1:231_175_59_K->*	AC092675.3	ENSG00000222000.3	ENST00000409490.1	0.00535	0.95795	0.0367	Tolerant
chr2	99779295	rs137891647	C	G	100	PASS	AA=C;AC=2;AF=0.0009;AN=2184;AVGPOST=1.0000;ERATE=0.0004;EUR_AF=0.0026;LDAF=0.0009;RSQ=0.9768;SNPSOURCE=EXOME;THETA=0.0008;VT=SNP;VA=1:LIPT1:ENSG00000144182.12:+:prematureStop:5/5:LIPT1-201:ENST00000340066.1:1122_875_292_S->*:LIPT1-202:ENST00000393471.2:1122_875_292_S->*:LIPT1-001:ENST00000393473.2:1122_875_292_S->*:LIPT1-203:ENST00000393474.3:1122_875_292_S->*:LIPT1-204:ENST00000393477.3:1122_875…	LIPT1	ENSG00000144182.12	ENST00000340066.1	0.04335	0.49415	0.4625	Tolerant
chr2	99900936	rs182858940	G	A	100	PASS	AVGPOST=1.0000;LDAF=0.0009;THETA=0.0004;SNPSOURCE=LOWCOV,EXOME;AA=G;AN=2184;VT=SNP;AC=2;ERATE=0.0002;RSQ=0.9756;AF=0.0009;AFR_AF=0.0041;VA=1:LYG1:ENSG00000144214.5:-:prematureStop:2/2:LYG1-001:ENST00000308528.4:585_505_169_R->*:LYG1-002:ENST00000409448.1:585_505_169_R->*	LYG1	ENSG00000144214.5	ENST00000308528.4	0.08605	0.3162	0.59775	Recessive
chr2	101650125	rs199967625	G	A	100	PASS	AA=G;AC=1;AF=0.0005;AN=2184;ASN_AF=0.0017;AVGPOST=1.0000;ERATE=0.0002;LDAF=0.0005;RSQ=1.0000;SNPSOURCE=EXOME;THETA=0.0004;VT=SNP;VA=1:TBC1D8:ENSG00000204634.8:-:prematureStop:2/2:TBC1D8-011:ENST00000376840.4:3423_1654_552_R->*:TBC1D8-001:ENST00000409318.1:3468_1699_567_R->*	TBC1D8	ENSG00000204634.8	ENST00000409318.1	0.09125	0.0176	0.89115	Recessive
chr2	101967499	rs138527973	A	C	100	PASS	AVGPOST=1.0000;LDAF=0.0004;SNPSOURCE=LOWCOV,EXOME;AN=2184;RSQ=0.9500;VT=SNP;AA=A;AC=1;THETA=0.0007;ERATE=0.0003;AF=0.0005;EUR_AF=0.0013;VA=1:CREG2:ENSG00000175874.4:-:prematureStop:1/1:CREG2-001:ENST00000324768.4:873_759_253_Y->*	CREG2	ENSG00000175874.4	ENST00000324768.4	0.1463	0.2365	0.6172	Recessive
chr2	102509737	rs146402687	T	A	100	PASS	AC=7;ERATE=0.0004;RSQ=0.8620;AA=T;AN=2184;VT=SNP;THETA=0.0012;AVGPOST=0.9988;LDAF=0.0030;SNPSOURCE=LOWCOV;AF=0.0032;ASN_AF=0.01;VA=1:FLJ20373:ENSG00000233404.2:+:prematureStop:1/1:FLJ20373-201:ENST00000414004.2:582_515_172_L->*	FLJ20373	ENSG00000233404.2	ENST00000414004.2	0.1059	0.49855	0.39555	Tolerant
chr2	102793178	rs200336827	A	T	100	PASS	AA=A;AC=1;AF=0.0005;AN=2184;AVGPOST=1.0000;ERATE=0.0003;EUR_AF=0.0013;LDAF=0.0004;RSQ=0.9500;SNPSOURCE=EXOME;THETA=0.0003;VT=SNP;VA=1:IL1R1:ENSG00000115594.7:+:prematureStop:3/8:IL1R1-201:ENST00000233946.3:1710_1669_557_K->*:IL1R1-006:ENST00000409929.1:1617_1576_526_K->*:IL1R1-001:ENST00000410023.1:1710_1669_557_K->*	IL1R1	ENSG00000115594.7	ENST00000233946.3	0.20075	0.3399	0.45935	Recessive
chr2	102955413	rs146872465	C	T	100	PASS	AVGPOST=1.0000;LDAF=0.0009;AA=C;SNPSOURCE=LOWCOV,EXOME;AN=2184;VT=SNP;THETA=0.0006;RSQ=1.0000;ERATE=0.0003;AC=2;AF=0.0009;AFR_AF=0.0041;VA=1:IL1RL1:ENSG00000115602.12:+:prematureStop:5/6:IL1RL1-001:ENST00000233954.1:1671_178_60_Q->*:IL1RL1-002:ENST00000311734.2:987_178_60_Q->*:IL1RL1-008:ENST00000409584.1:945_178_60_Q->*:IL1RL1-201:ENST00000393393.3:780_178_60_Q->*:IL1RL1-003:ENST00000427077.1:78…	IL1RL1	ENSG00000115602.12	ENST00000233954.1	0.05075	0.3905	0.55875	Recessive
chr2	103141573	rs145359827	G	T	100	PASS	AVGPOST=1.0000;THETA=0.0004;SNPSOURCE=LOWCOV,EXOME;AA=G;AN=2184;VT=SNP;RSQ=1.0000;AC=1;ERATE=0.0003;LDAF=0.0005;AF=0.0005;AFR_AF=0.0020;VA=1:SLC9A4:ENSG00000180251.4:+:prematureStop:1/1:SLC9A4-001:ENST00000295269.4:2397_1909_637_E->*	SLC9A4	ENSG00000180251.4	ENST00000295269.4	0.0489	0.5082	0.4429	Tolerant
chr2	103149074	rs199784614	C	A	100	PASS	AA=C;AC=1;AF=0.0005;AN=2184;ASN_AF=0.0017;AVGPOST=1.0000;ERATE=0.0003;LDAF=0.0005;RSQ=1.0000;SNPSOURCE=EXOME;THETA=0.0003;VT=SNP;VA=1:SLC9A4:ENSG00000180251.4:+:prematureStop:1/1:SLC9A4-001:ENST00000295269.4:2397_2324_775_S->*	SLC9A4	ENSG00000180251.4	ENST00000295269.4	0.13165	0.18435	0.684	Recessive
chr2	103343425	rs34960597	C	T	100	PASS	AA=C;AC=1;AF=0.0005;AN=2184;AVGPOST=1.0000;ERATE=0.0003;EUR_AF=0.0013;LDAF=0.0005;RSQ=0.9547;SNPSOURCE=EXOME;THETA=0.0005;VT=SNP;VA=1:MFSD9:ENSG00000135953.6:-:prematureStop:1/5:MFSD9-001:ENST00000258436.5:1425_306_102_W->*	MFSD9	ENSG00000135953.6	ENST00000258436.5	0.00685	0.78415	0.209	Tolerant
chr2	105687813	rs77533759	C	T	100	PASS	AVGPOST=1.0000;AA=C;SNPSOURCE=LOWCOV,EXOME;AN=2184;THETA=0.0005;VT=SNP;RSQ=1.0000;AC=1;ERATE=0.0003;LDAF=0.0005;AF=0.0005;AFR_AF=0.0020;VA=1:MRPS9:ENSG00000135972.4:+:prematureStop:1/1:MRPS9-001:ENST00000258455.3:1191_358_120_R->*	MRPS9	ENSG00000135972.4	ENST00000258455.3	0.12655	0.09685	0.7766	Recessive
chr2	106690470	rs141624732	C	T	100	PASS	AC=12;AVGPOST=1.0000;AA=C;SNPSOURCE=LOWCOV,EXOME;AN=2184;THETA=0.0005;VT=SNP;RSQ=1.0000;ERATE=0.0003;LDAF=0.0055;AF=0.01;EUR_AF=0.02;VA=1:C2orf40:ENSG00000119147.5:+:prematureStop:2/2:C2orf40-001:ENST00000238044.3:447_256_86_Q->*:C2orf40-002:ENST00000409944.1:339_148_50_Q->*	C2orf40	ENSG00000119147.5	ENST00000238044.3	0.067	0.66555	0.26745	Tolerant
chr2	108863758	rs112050262	G	A	100	PASS	AVGPOST=1.0000;AC=35;LDAF=0.0160;THETA=0.0004;SNPSOURCE=LOWCOV,EXOME;AA=G;AN=2184;VT=SNP;RSQ=1.0000;ERATE=0.0003;AF=0.02;ASN_AF=0.01;AMR_AF=0.02;AFR_AF=0.0041;EUR_AF=0.03;VA=1:SULT1C3:ENSG00000196228.2:+:prematureStop:2/2:SULT1C3-001:ENST00000329106.2:915_108_36_W->*:SULT1C3-201:ENST00000376700.1:915_108_36_W->*	SULT1C3	ENSG00000196228.2	ENST00000329106.2	0.00285	0.96775	0.0294	Tolerant
chr2	108875227	rs201388064	G	A	100	PASS	AA=G;AC=1;AF=0.0005;AN=2184;AVGPOST=1.0000;ERATE=0.0003;EUR_AF=0.0013;LDAF=0.0005;RSQ=1.0000;SNPSOURCE=EXOME;THETA=0.0024;VT=SNP;VA=1:SULT1C3:ENSG00000196228.2:+:prematureStop:2/2:SULT1C3-001:ENST00000329106.2:915_564_188_W->*:SULT1C3-201:ENST00000376700.1:915_564_188_W->*	SULT1C3	ENSG00000196228.2	ENST00000329106.2	0.0374	0.6192	0.3434	Tolerant
chr2	108881733	rs77026744	C	T	100	PASS	RSQ=0.9049;AA=C;THETA=0.0004;SNPSOURCE=LOWCOV,EXOME;AN=2184;VT=SNP;AC=1;ERATE=0.0003;AVGPOST=0.9999;LDAF=0.0005;AF=0.0005;AFR_AF=0.0020;VA=1:SULT1C3:ENSG00000196228.2:+:prematureStop:1/2:SULT1C3-001:ENST00000329106.2:915_841_281_Q->*	SULT1C3	ENSG00000196228.2	ENST00000329106.2	0.0329	0.6526	0.3145	Tolerant
chr2	108910209	rs140199800	G	A	100	PASS	RSQ=0.9049;THETA=0.0002;SNPSOURCE=LOWCOV,EXOME;AA=G;AN=2184;VT=SNP;AC=1;ERATE=0.0003;AVGPOST=0.9999;LDAF=0.0005;AF=0.0005;AFR_AF=0.0020;VA=1:SULT1C2:ENSG00000198203.5:+:prematureStop:4/4:SULT1C2-001:ENST00000251481.6:891_86_29_W->*:SULT1C2-002:ENST00000326853.5:924_86_29_W->*:SULT1C2-005:ENST00000409880.1:780_86_29_W->*:SULT1C2-007:ENST00000437390.2:933_86_29_W->*	SULT1C2	ENSG00000198203.5	ENST00000437390.2	0.15155	0.12405	0.7244	Recessive
chr2	108994952	rs199571394	T	A	100	PASS	AA=T;AC=1;AF=0.0005;AN=2184;ASN_AF=0.0017;AVGPOST=1.0000;ERATE=0.0003;LDAF=0.0005;RSQ=1.0000;SNPSOURCE=EXOME;THETA=0.0005;VT=SNP;VA=1:SULT1C4:ENSG00000198075.5:+:prematureStop:2/2:SULT1C4-001:ENST00000272452.2:909_159_53_Y->*:SULT1C4-004:ENST00000409309.3:684_159_53_Y->*	SULT1C4	ENSG00000198075.5	ENST00000272452.2	0.03715	0.1499	0.81295	Recessive
chr2	108998301	rs77662685	C	T	100	PASS	AA=C;LDAF=0.0078;SNPSOURCE=LOWCOV,EXOME;AN=2184;AC=16;VT=SNP;THETA=0.0007;ERATE=0.0003;RSQ=0.9947;AVGPOST=0.9999;AF=0.01;AMR_AF=0.01;EUR_AF=0.02;VA=1:SULT1C4:ENSG00000198075.5:+:prematureStop:2/2:SULT1C4-001:ENST00000272452.2:909_253_85_R->*:SULT1C4-004:ENST00000409309.3:684_253_85_R->*	SULT1C4	ENSG00000198075.5	ENST00000272452.2	0.01055	0.88785	0.1016	Tolerant
chr2	109237865	rs56186549	C	T	100	PASS	ERATE=0.0004;AA=C;AN=2184;AVGPOST=0.9996;VT=SNP;THETA=0.0006;RSQ=0.8305;LDAF=0.0011;SNPSOURCE=LOWCOV;AC=2;AF=0.0009;EUR_AF=0.0026;VA=1:LIMS1:ENSG00000169756.12:+:prematureStop:2/10:LIMS1-003:ENST00000409441.1:1089_55_19_R->*:LIMS1-004:ENST00000422797.1:303_55_19_R->*	LIMS1	ENSG00000169756.12	ENST00000409441.1	0.16895	0.4556	0.37545	Tolerant
chr2	110663460	rs200907235	C	T	100	PASS	AA=C;AC=394;AF=0.18;AFR_AF=0.16;AMR_AF=0.18;AN=2184;ASN_AF=0.13;AVGPOST=0.6403;ERATE=0.0344;EUR_AF=0.23;LDAF=0.3425;RSQ=0.2104;SNPSOURCE=EXOME;THETA=0.0135;VT=SNP;VA=1:LIMS3:ENSG00000256977.5:+:prematureStop:1/2:LIMS3-001:ENST00000437679.2:354_346_116_R->*	LIMS3	ENSG00000256977.5	ENST00000437679.2	0.045	0.8111	0.1439	Tolerant
chr2	111406857	rs201494812	C	T	100	PASS	AA=C;AC=1;AF=0.0005;AN=2184;AVGPOST=1.0000;ERATE=0.0003;EUR_AF=0.0013;LDAF=0.0004;RSQ=0.9500;SNPSOURCE=EXOME;THETA=0.0029;VT=SNP;VA=1:BUB1:ENSG00000169679.10:-:prematureStop:3/3:BUB1-001:ENST00000302759.6:3258_2301_767_W->*:BUB1-002:ENST00000409311.1:3087_2301_767_W->*:BUB1-201:ENST00000535254.1:3198_2241_747_W->*	BUB1	ENSG00000169679.10	ENST00000302759.6	0.3051	0.1432	0.5517	Recessive
chr2	111806832	rs139395474	T	A	100	PASS	THETA=0.0004;SNPSOURCE=LOWCOV,EXOME;AA=T;AN=2184;LDAF=0.0010;VT=SNP;ERATE=0.0003;AC=2;RSQ=0.9547;AVGPOST=0.9999;AF=0.0009;EUR_AF=0.0026;VA=1:ACOXL:ENSG00000153093.14:+:prematureStop:2/3:ACOXL-013:ENST00000439055.1:1743_1407_469_C->*:ACOXL-001:ENST00000389811.4:1644_1497_499_C->*	ACOXL	ENSG00000153093.14	ENST00000439055.1	0.01035	0.7805	0.20915	Tolerant
chr2	111875379	rs189429375	G	T	100	PASS	THETA=0.0004;AA=G;AN=2184;AC=16;VT=SNP;RSQ=0.7584;SNPSOURCE=LOWCOV;LDAF=0.0096;AVGPOST=0.9941;ERATE=0.0007;AF=0.01;AMR_AF=0.01;AFR_AF=0.0041;EUR_AF=0.02;VA=1:ACOXL:ENSG00000153093.14:+:prematureStop:1/3:ACOXL-013:ENST00000439055.1:1743_1729_577_G->*	ACOXL	ENSG00000153093.14	ENST00000439055.1	0.01195	0.85685	0.1312	Tolerant
chr2	113322045	rs181685293	C	T	100	PASS	AVGPOST=1.0000;LDAF=0.0009;AA=C;SNPSOURCE=LOWCOV,EXOME;AN=2184;VT=SNP;THETA=0.0006;RSQ=1.0000;ERATE=0.0003;AC=2;AF=0.0009;ASN_AF=0.0035;VA=1:POLR1B:ENSG00000125630.11:+:nonsynonymous:4/9:POLR1B-202:ENST00000541869.1:3522_1829_610_P->L:POLR1B-001:ENST00000263331.5:3408_1715_572_P->L:POLR1B-005:ENST00000417433.2:3240_1547_516_P->L:POLR1B-201:ENST00000537335.1:2775_1082_361_P->L,1:POLR1B:ENSG0000012…	POLR1B	ENSG00000125630.11	ENST00000448770.1	0.13505	0.28465	0.5803	Recessive
chr2	113671389	rs184647177	G	T	100	PASS	RSQ=0.9813;AA=g;THETA=0.0004;SNPSOURCE=LOWCOV,EXOME;AN=2184;VT=SNP;LDAF=0.0023;AC=5;ERATE=0.0003;AVGPOST=0.9999;AF=0.0023;ASN_AF=0.01;VA=1:IL37:ENSG00000125571.5:+:prematureStop:2/5:IL37-001:ENST00000263326.3:657_103_35_E->*:IL37-004:ENST00000353225.3:537_103_35_E->*	IL37	ENSG00000125571.5	ENST00000263326.3	0.016	0.8618	0.1222	Tolerant
chr2	120005545	rs201605236	C	A	100	PASS	AA=C;AC=1;AF=0.0005;AN=2184;ASN_AF=0.0017;AVGPOST=1.0000;ERATE=0.0003;LDAF=0.0005;RSQ=0.9547;SNPSOURCE=EXOME;THETA=0.0008;VT=SNP;VA=1:STEAP3:ENSG00000115107.15:+:prematureStop:8/8:STEAP3-001:ENST00000393110.2:1497_813_271_C->*:STEAP3-201:ENST00000354888.5:1467_783_261_C->*:STEAP3-002:ENST00000393106.2:1467_783_261_C->*:STEAP3-004:ENST00000393107.2:1467_783_261_C->*:STEAP3-202:ENST00000393108.2:14…	STEAP3	ENSG00000115107.15	ENST00000393110.2	0.05685	0.14945	0.7937	Recessive
chr2	120125053	rs3731608	C	G	100	PASS	AA=C;THETA=0.0002;AN=2184;AC=393;VT=SNP;AVGPOST=0.9998;LDAF=0.1805;RSQ=0.9994;SNPSOURCE=LOWCOV;ERATE=0.0003;AF=0.18;ASN_AF=0.23;AMR_AF=0.15;AFR_AF=0.13;EUR_AF=0.19;VA=1:DBI:ENSG00000155368.12:+:prematureStop:2/7:DBI-201:ENST00000535617.1:390_84_28_Y->*:DBI-203:ENST00000542275.1:447_141_47_Y->*	DBI	ENSG00000155368.12	ENST00000542275.1	0.0134	0.923	0.0636	Tolerant
chr2	120197728	rs199993745	G	A	100	PASS	AA=G;AC=1;AF=0.0005;AN=2184;AVGPOST=1.0000;ERATE=0.0003;EUR_AF=0.0013;LDAF=0.0004;RSQ=0.9500;SNPSOURCE=EXOME;THETA=0.0010;VT=SNP;VA=1:SCTR:ENSG00000080293.5:-:prematureStop:1/1:SCTR-001:ENST00000019103.5:1323_1288_430_Q->*	SCTR	ENSG00000080293.5	ENST00000019103.5	0.09725	0.0909	0.81185	Recessive
chr2	120439282	rs61730482	C	T	100	PASS	AVGPOST=1.0000;AA=C;SNPSOURCE=LOWCOV,EXOME;AN=2184;VT=SNP;RSQ=1.0000;AC=11;ERATE=0.0003;THETA=0.0024;LDAF=0.0050;AF=0.01;AMR_AF=0.01;AFR_AF=0.0020;EUR_AF=0.01;VA=1:TMEM177:ENSG00000144120.8:+:prematureStop:3/4:TMEM177-001:ENST00000272521.6:936_853_285_R->*:TMEM177-002:ENST00000401466.1:936_853_285_R->*:TMEM177-201:ENST00000424086.1:936_853_285_R->*	TMEM177	ENSG00000144120.8	ENST00000272521.6	0.00395	0.9374	0.05865	Tolerant
chr2	127656861	rs61730220	C	T	100	PASS	AA=C;THETA=0.0002;AN=2184;AVGPOST=0.9990;VT=SNP;AC=108;SNPSOURCE=LOWCOV;RSQ=0.9919;ERATE=0.0003;LDAF=0.0498;AF=0.05;ASN_AF=0.01;AMR_AF=0.09;AFR_AF=0.01;EUR_AF=0.09;VA=1:AC114783.1:ENSG00000237524.3:+:prematureStop:3/3:AC114783.1-001:ENST00000450035.1:501_214_72_R->*:AC114783.1-007:ENST00000568484.1:501_214_72_R->*:AC114783.1-004:ENST00000458326.1:357_214_72_R->*	AC114783.1	ENSG00000237524.3	ENST00000450035.1	0.00235	0.96315	0.0345	Tolerant
chr2	128176038	rs148484185	C	T	100	PASS	AA=C;AN=2184;THETA=0.0005;VT=SNP;AVGPOST=0.9988;LDAF=0.0020;SNPSOURCE=LOWCOV;ERATE=0.0003;AC=3;RSQ=0.7375;AF=0.0014;AMR_AF=0.0028;AFR_AF=0.0041;VA=1:PROC:ENSG00000115718.13:+:prematureStop:1/6:PROC-202:ENST00000453608.2:1551_16_6_R->*	PROC	ENSG00000115718.13	ENST00000453608.2	0.1219	0.3338	0.5443	Recessive
chr2	128385948	rs192900059	G	T	100	PASS	AA=g;AN=2184;RSQ=0.6569;AVGPOST=0.9981;VT=SNP;LDAF=0.0019;THETA=0.0006;AC=5;SNPSOURCE=LOWCOV;ERATE=0.0003;AF=0.0023;ASN_AF=0.01;EUR_AF=0.0013;VA=1:MYO7B:ENSG00000169994.14:+:prematureStop:4/4:MYO7B-201:ENST00000389524.4:6354_4384_1462_E->*:MYO7B-001:ENST00000409816.2:6351_4384_1462_E->*:MYO7B-202:ENST00000428314.1:6351_4384_1462_E->*:MYO7B-002:ENST00000409090.1:2910_943_315_E->*	MYO7B	ENSG00000169994.14	ENST00000389524.4	0.07995	0.05245	0.8676	Recessive
chr2	128394168	rs201825323	C	T	100	PASS	AA=c;AC=1;AF=0.0005;AN=2184;ASN_AF=0.0017;AVGPOST=0.9998;ERATE=0.0003;LDAF=0.0006;RSQ=0.8098;SNPSOURCE=EXOME;THETA=0.0007;VT=SNP;VA=1:MYO7B:ENSG00000169994.14:+:prematureStop:4/4:MYO7B-201:ENST00000389524.4:6354_6097_2033_R->*:MYO7B-001:ENST00000409816.2:6351_6094_2032_R->*:MYO7B-202:ENST00000428314.1:6351_6094_2032_R->*:MYO7B-002:ENST00000409090.1:2910_2653_885_R->*	MYO7B	ENSG00000169994.14	ENST00000389524.4	0.0828	0.06735	0.84985	Recessive
chr2	128522203	rs117753184	A	T	100	PASS	ERATE=0.0004;AVGPOST=1.0000;THETA=0.0002;RSQ=0.9988;AN=2184;AC=40;VT=SNP;AA=A;LDAF=0.0183;SNPSOURCE=LOWCOV;AF=0.02;ASN_AF=0.03;AMR_AF=0.06;VA=1:WDR33:ENSG00000136709.7:-:prematureStop:1/3:WDR33-002:ENST00000409658.3:981_825_275_Y->*	WDR33	ENSG00000136709.7	ENST00000409658.3	0.0602	0.81995	0.11985	Tolerant
chr2	130931095	rs145230616	G	A	100	PASS	AC=7;AA=g;AN=2184;AVGPOST=0.9997;VT=SNP;LDAF=0.0034;RSQ=0.9606;SNPSOURCE=LOWCOV;THETA=0.0013;ERATE=0.0003;AF=0.0032;AMR_AF=0.01;AFR_AF=0.0041;EUR_AF=0.0040;VA=1:SMPD4:ENSG00000136699.15:-:prematureStop:1/13:SMPD4-201:ENST00000339679.7:2175_115_39_R->*,1:SMPD4:ENSG00000136699.15:-:synonymous:2/13:SMPD4-002:ENST00000351288.6:2514_378_126_L->L:SMPD4-001:ENST00000409031.1:2601_378_126_L->L	SMPD4	ENSG00000136699.15	ENST00000339679.7	0.02255	0.8688	0.10865	Tolerant
chr2	131486965	rs140681574	C	T	100	PASS	AVGPOST=1.0000;LDAF=0.0009;RSQ=0.9768;SNPSOURCE=LOWCOV,EXOME;AN=2184;VT=SNP;AA=.;THETA=0.0011;ERATE=0.0003;AC=2;AF=0.0009;AFR_AF=0.0041;VA=1:GPR148:ENSG00000173302.5:+:prematureStop:1/1:GPR148-001:ENST00000309926.4:1044_241_81_R->*	GPR148	ENSG00000173302.5	ENST00000309926.4	0.0179	0.6967	0.2854	Tolerant
chr2	131672630	rs73960372	C	T	100	PASS	ERATE=0.0005;AVGPOST=0.9977;AA=C;AN=2184;RSQ=0.6651;VT=SNP;LDAF=0.0026;SNPSOURCE=LOWCOV;AC=4;THETA=0.0003;AF=0.0018;AFR_AF=0.01;VA=1:ARHGEF4:ENSG00000136002.12:+:prematureStop:1/7:ARHGEF4-003:ENST00000409359.1:3045_121_41_R->*	ARHGEF4	ENSG00000136002.12	ENST00000409359.1	0.12535	0.52315	0.3515	Tolerant
chr2	131704246	rs185258116	G	A	100	PASS	AVGPOST=1.0000;SNPSOURCE=LOWCOV,EXOME;AA=G;AN=2184;AC=8;LDAF=0.0037;THETA=0.0005;VT=SNP;RSQ=1.0000;ERATE=0.0003;AF=0.0037;AFR_AF=0.02;VA=1:ARHGEF4:ENSG00000136002.12:+:prematureStop:1/7:ARHGEF4-003:ENST00000409359.1:3045_3033_1011_W->*	ARHGEF4	ENSG00000136002.12	ENST00000409359.1	0.0187	0.92395	0.05735	Tolerant
chr2	135616876	rs181857322	C	T	100	PASS	AVGPOST=1.0000;AA=C;SNPSOURCE=LOWCOV,EXOME;AN=2184;RSQ=0.9844;VT=SNP;LDAF=0.0014;ERATE=0.0003;AC=3;THETA=0.0003;AF=0.0014;ASN_AF=0.01;VA=1:ACMSD:ENSG00000153086.9:+:prematureStop:1/3:ACMSD-001:ENST00000356140.5:1011_148_50_R->*,1:ACMSD:ENSG00000153086.9:+:synonymous:2/3:ACMSD-201:ENST00000283054.4:837_24_8_C->C:ACMSD-002:ENST00000392928.1:837_24_8_C->C	ACMSD	ENSG00000153086.9	ENST00000356140.5	0.1281	0.10265	0.76925	Recessive
chr2	135745302	rs146518035	A	T	100	PASS	AVGPOST=1.0000;SNPSOURCE=LOWCOV,EXOME;AN=2184;VT=SNP;THETA=0.0006;AA=A;AC=1;ERATE=0.0003;RSQ=0.9547;LDAF=0.0005;AF=0.0005;ASN_AF=0.0017;VA=1:MAP3K19:ENSG00000176601.7:-:prematureStop:3/7:MAP3K19-002:ENST00000358371.4:3648_801_267_Y->*:MAP3K19-001:ENST00000375845.3:3987_1140_380_Y->*:MAP3K19-006:ENST00000392915.1:3459_1191_397_Y->*	MAP3K19	ENSG00000176601.7	ENST00000375845.3	0.0854	0.24975	0.66485	Recessive
chr2	135988236	rs200823309	G	A	100	PASS	AA=G;AC=1;AF=0.0005;AFR_AF=0.0020;AN=2184;AVGPOST=0.9998;ERATE=0.0004;LDAF=0.0005;RSQ=0.8415;SNPSOURCE=EXOME;THETA=0.0011;VT=SNP;VA=1:ZRANB3:ENSG00000121988.13:-:prematureStop:3/4:ZRANB3-001:ENST00000264159.6:3240_1801_601_R->*:ZRANB3-002:ENST00000401392.1:3234_1801_601_R->*:ZRANB3-201:ENST00000536680.1:3234_1801_601_R->*	ZRANB3	ENSG00000121988.13	ENST00000264159.6	0.03175	0.68135	0.2869	Tolerant
chr2	136547363	rs187924767	G	A	100	PASS	ERATE=0.0004;AVGPOST=1.0000;SNPSOURCE=LOWCOV,EXOME;AA=G;AN=2184;VT=SNP;AC=1;RSQ=0.9547;LDAF=0.0005;THETA=0.0003;AF=0.0005;AFR_AF=0.0020;VA=1:LCT:ENSG00000115850.5:-:prematureStop:1/1:LCT-001:ENST00000264162.2:5784_5341_1781_Q->*	LCT	ENSG00000115850.5	ENST00000264162.2	0.087	0.06735	0.84565	Recessive
chr2	136570283	rs199505793	G	A	100	PASS	AA=G;AC=1;AF=0.0005;AMR_AF=0.0028;AN=2184;AVGPOST=1.0000;ERATE=0.0003;LDAF=0.0005;RSQ=1.0000;SNPSOURCE=EXOME;THETA=0.0004;VT=SNP;VA=1:LCT:ENSG00000115850.5:-:prematureStop:1/1:LCT-001:ENST00000264162.2:5784_1951_651_Q->*	LCT	ENSG00000115850.5	ENST00000264162.2	0.12155	0.0221	0.85635	Recessive
chr2	141812689	rs199843980	G	T	100	PASS	AA=G;AC=1;AF=0.0005;AFR_AF=0.0020;AN=2184;AVGPOST=1.0000;ERATE=0.0003;LDAF=0.0005;RSQ=1.0000;SNPSOURCE=EXOME;THETA=0.0003;VT=SNP;VA=1:LRP1B:ENSG00000168702.12:-:prematureStop:1/1:LRP1B-001:ENST00000389484.3:13800_1548_516_C->*	LRP1B	ENSG00000168702.12	ENST00000389484.3	0.2272	0.0476	0.7252	Recessive
chr2	144245019	rs141398032	C	T	100	PASS	AVGPOST=1.0000;AA=C;SNPSOURCE=LOWCOV,EXOME;AN=2184;VT=SNP;RSQ=1.0000;AC=1;ERATE=0.0003;LDAF=0.0005;THETA=0.0003;AF=0.0005;ASN_AF=0.0017;VA=1:ARHGAP15:ENSG00000075884.8:+:prematureStop:1/2:ARHGAP15-001:ENST00000295095.6:1428_781_261_R->*	ARHGAP15	ENSG00000075884.8	ENST00000295095.6	0.3019	0.058	0.6401	Recessive
chr2	153526877	rs146465592	G	A	100	PASS	THETA=0.0004;SNPSOURCE=LOWCOV,EXOME;AA=G;AN=2184;VT=SNP;RSQ=0.7764;LDAF=0.0007;AC=1;AVGPOST=0.9995;ERATE=0.0002;AF=0.0005;ASN_AF=0.0017;VA=1:PRPF40A:ENSG00000196504.11:-:prematureStop:1/1:PRPF40A-001:ENST00000410080.1:2793_1498_500_R->*	PRPF40A	ENSG00000196504.11	ENST00000410080.1	0.43715	0.1103	0.45255	Recessive
chr2	158157422	rs187784514	C	T	100	PASS	THETA=0.0009;AVGPOST=1.0000;AA=C;SNPSOURCE=LOWCOV,EXOME;AN=2184;VT=SNP;RSQ=1.0000;AC=1;ERATE=0.0003;LDAF=0.0005;AF=0.0005;EUR_AF=0.0013;VA=1:GALNT5:ENSG00000136542.4:+:prematureStop:1/1:GALNT5-001:ENST00000259056.4:2823_2350_784_R->*	GALNT5	ENSG00000136542.4	ENST00000259056.4	0.07465	0.5301	0.39525	Tolerant
chr2	159672322	rs138143887	C	T	100	PASS	AA=C;SNPSOURCE=LOWCOV,EXOME;AN=2184;LDAF=0.0018;VT=SNP;AC=4;ERATE=0.0003;AVGPOST=0.9999;THETA=0.0003;RSQ=0.9756;AF=0.0018;AFR_AF=0.0020;EUR_AF=0.0040;VA=1:DAPL1:ENSG00000163331.6:+:prematureStop:1/2:DAPL1-001:ENST00000309950.3:324_313_105_R->*	DAPL1	ENSG00000163331.6	ENST00000309950.3	0.0368	0.8099	0.1533	Tolerant
chr2	160285718	rs186284746	C	A	100	PASS	AA=C;AN=2184;RSQ=0.4369;VT=SNP;AVGPOST=0.9993;SNPSOURCE=LOWCOV;AC=1;THETA=0.0020;ERATE=0.0003;LDAF=0.0005;AF=0.0005;EUR_AF=0.0013;VA=1:BAZ2B:ENSG00000123636.13:-:prematureStop:4/4:BAZ2B-201:ENST00000343439.5:6207_1948_650_E->*:BAZ2B-202:ENST00000355831.2:6405_2248_750_E->*:BAZ2B-002:ENST00000392782.1:6399_2242_748_E->*:BAZ2B-001:ENST00000392783.2:6507_2248_750_E->*	BAZ2B	ENSG00000123636.13	ENST00000392783.2	0.5586	0.021	0.4204	Dominant
chr2	160714958	rs114821641	C	T	100	PASS	AA=C;AC=3;AF=0.0014;AMR_AF=0.0028;AN=2184;AVGPOST=1.0000;ERATE=0.0002;EUR_AF=0.0026;LDAF=0.0014;RSQ=1.0000;SNPSOURCE=EXOME;THETA=0.0002;VT=SNP;VA=1:LY75:ENSG00000054219.9:-:prematureStop:3/3:LY75-201:ENST00000553424.1:5454_2298_766_W->*:LY75-202:ENST00000554112.1:5622_2298_766_W->*:LY75-001:ENST00000263636.4:5169_2298_766_W->*,1:LY75-CD302:ENSG00000248672.1:-:prematureStop:2/2:LY75-CD302-001:ENST…	LY75	ENSG00000054219.9	ENST00000554112.1	0.0194	0.85825	0.12235	Tolerant
chr2	160993948	rs188076755	C	A	100	PASS	AVGPOST=1.0000;AA=C;SNPSOURCE=LOWCOV,EXOME;AN=2184;THETA=0.0005;VT=SNP;RSQ=1.0000;AC=1;ERATE=0.0002;LDAF=0.0005;AF=0.0005;AFR_AF=0.0020;VA=1:ITGB6:ENSG00000115221.6:-:prematureStop:4/5:ITGB6-001:ENST00000283249.2:2367_1657_553_G->*:ITGB6-007:ENST00000409872.1:2367_1657_553_G->*:ITGB6-004:ENST00000409967.2:2046_1657_553_G->*:ITGB6-006:ENST00000428609.2:2241_1531_511_G->*	ITGB6	ENSG00000115221.6	ENST00000283249.2	0.2711	0.0721	0.6568	Recessive
chr2	160994698	rs181269473	C	A	100	PASS	AVGPOST=1.0000;AA=C;SNPSOURCE=LOWCOV,EXOME;AN=2184;THETA=0.0001;VT=SNP;RSQ=1.0000;AC=1;ERATE=0.0002;LDAF=0.0005;AF=0.0005;AMR_AF=0.0028;VA=1:ITGB6:ENSG00000115221.6:-:prematureStop:4/5:ITGB6-001:ENST00000283249.2:2367_1120_374_E->*:ITGB6-007:ENST00000409872.1:2367_1120_374_E->*:ITGB6-004:ENST00000409967.2:2046_1120_374_E->*:ITGB6-006:ENST00000428609.2:2241_994_332_E->*	ITGB6	ENSG00000115221.6	ENST00000283249.2	0.2716	0.06895	0.65945	Recessive
chr2	162751233	rs61748241	G	A	100	PASS	ERATE=0.0004;AVGPOST=0.9986;SNPSOURCE=LOWCOV,EXOME;AA=G;AN=2184;RSQ=0.9090;LDAF=0.0054;THETA=0.0008;VT=SNP;AC=11;AF=0.01;AMR_AF=0.01;EUR_AF=0.01;VA=1:SLC4A10:ENSG00000144290.10:+:prematureStop:1/7:SLC4A10-202:ENST00000535165.1:1227_1151_384_W->*,1:SLC4A10:ENSG00000144290.10:+:synonymous:6/7:SLC4A10-009:ENST00000272716.5:3321_1149_383_L->L:SLC4A10-010:ENST00000421911.1:3165_1239_413_L->L:SLC4A10-0…	SLC4A10	ENSG00000144290.10	ENST00000535165.1	0.0972	0.7833	0.1195	Tolerant
chr2	162894918	rs149291595	G	A	100	PASS	AVGPOST=1.0000;SNPSOURCE=LOWCOV,EXOME;AA=G;AN=2184;VT=SNP;RSQ=1.0000;AC=1;ERATE=0.0003;LDAF=0.0005;THETA=0.0003;AF=0.0005;AFR_AF=0.0020;VA=1:DPP4:ENSG00000197635.5:-:prematureStop:1/3:DPP4-002:ENST00000434918.2:513_508_170_Q->*,1:DPP4:ENSG00000197635.5:-:synonymous:1/3:DPP4-001:ENST00000360534.3:2301_507_169_N->N	DPP4	ENSG00000197635.5	ENST00000434918.2	0.07425	0.45915	0.4666	Recessive
chr2	163134090	rs35744605	C	A	100	PASS	AA=C;AC=4;AF=0.0018;AMR_AF=0.0028;AN=2184;AVGPOST=0.9999;ERATE=0.0003;EUR_AF=0.0040;LDAF=0.0019;RSQ=0.9692;SNPSOURCE=EXOME;THETA=0.0007;VT=SNP;VA=1:IFIH1:ENSG00000115267.5:-:prematureStop:1/2:IFIH1-001:ENST00000263642.2:3078_1879_627_E->*	IFIH1	ENSG00000115267.5	ENST00000263642.2	0.0131	0.8097	0.1772	Tolerant
chr2	163204174	rs201297392	C	G	100	PASS	AA=C;AC=1;AF=0.0005;AN=2184;AVGPOST=0.9999;ERATE=0.0003;EUR_AF=0.0013;LDAF=0.0005;RSQ=0.9181;SNPSOURCE=EXOME;THETA=0.0007;VT=SNP;VA=1:GCA:ENSG00000115271.6:+:prematureStop:3/3:GCA-012:ENST00000429691.2:264_57_19_Y->*:GCA-003:ENST00000233612.4:597_57_19_Y->*:GCA-001:ENST00000437150.2:654_114_38_Y->*	GCA	ENSG00000115271.6	ENST00000437150.2	0.1218	0.38175	0.49645	Recessive
chr2	163215655	rs141572054	C	T	100	PASS	AA=C;AC=3;AF=0.0014;AN=2184;AVGPOST=0.9999;ERATE=0.0007;EUR_AF=0.0040;LDAF=0.0014;RSQ=0.9709;SNPSOURCE=EXOME;THETA=0.0011;VT=SNP;VA=1:GCA:ENSG00000115271.6:+:prematureStop:2/3:GCA-003:ENST00000233612.4:597_499_167_R->*:GCA-001:ENST00000437150.2:654_556_186_R->*	GCA	ENSG00000115271.6	ENST00000437150.2	0.0356	0.75525	0.20915	Tolerant
chr2	166166958	rs181327458	C	T	100	PASS	LDAF=0.0004;AA=C;SNPSOURCE=LOWCOV,EXOME;AN=2184;RSQ=0.8999;VT=SNP;AC=1;THETA=0.0010;ERATE=0.0002;AVGPOST=0.9999;AF=0.0005;EUR_AF=0.0013;VA=1:SCN2A:ENSG00000136531.9:+:prematureStop:4/4:SCN2A-001:ENST00000283256.6:6018_823_275_R->*:SCN2A-201:ENST00000357398.3:6018_823_275_R->*:SCN2A-002:ENST00000375427.2:6018_823_275_R->*:SCN2A-202:ENST00000375437.2:6018_823_275_R->*	SCN2A	ENSG00000136531.9	ENST00000283256.6	0.76135	0.0877	0.15095	Dominant
chr2	166170131	rs201798537	C	T	100	PASS	AA=C;AC=1;AF=0.0005;AFR_AF=0.0020;AN=2184;AVGPOST=1.0000;ERATE=0.0002;LDAF=0.0005;RSQ=1.0000;SNPSOURCE=EXOME;THETA=0.0001;VT=SNP;VA=1:SCN2A:ENSG00000136531.9:+:prematureStop:4/4:SCN2A-001:ENST00000283256.6:6018_1036_346_Q->*:SCN2A-201:ENST00000357398.3:6018_1036_346_Q->*:SCN2A-002:ENST00000375427.2:6018_1036_346_Q->*:SCN2A-202:ENST00000375437.2:6018_1036_346_Q->*	SCN2A	ENSG00000136531.9	ENST00000283256.6	0.84415	0.04085	0.115	Dominant
chr2	166535949	rs199561929	C	T	100	PASS	AA=C;AC=1;AF=0.0005;AMR_AF=0.0028;AN=2184;AVGPOST=1.0000;ERATE=0.0002;LDAF=0.0005;RSQ=1.0000;SNPSOURCE=EXOME;THETA=0.0011;VT=SNP;VA=1:CSRNP3:ENSG00000178662.11:+:prematureStop:3/3:CSRNP3-006:ENST00000409420.1:1854_1540_514_R->*:CSRNP3-201:ENST00000314499.7:1758_1444_482_R->*:CSRNP3-001:ENST00000342316.4:1758_1444_482_R->*	CSRNP3	ENSG00000178662.11	ENST00000409420.1	0.2535	0.1357	0.6108	Recessive
chr2	166626727	rs137853086	G	A	100	PASS	AVGPOST=1.0000;LDAF=0.0004;AA=G;AN=2184;RSQ=0.9500;THETA=0.0005;VT=SNP;SNPSOURCE=LOWCOV;AC=1;ERATE=0.0002;AF=0.0005;AFR_AF=0.0020;VA=1:GALNT3:ENSG00000115339.9:-:prematureStop:1/2:GALNT3-001:ENST00000392701.3:1902_484_162_R->*	GALNT3	ENSG00000115339.9	ENST00000392701.3	0.0609	0.26345	0.67565	Recessive
chr2	166747122	rs202239983	G	A	100	PASS	AA=G;AC=1;AF=0.0005;AN=2184;ASN_AF=0.0017;AVGPOST=0.9999;ERATE=0.0002;LDAF=0.0005;RSQ=0.9135;SNPSOURCE=EXOME;THETA=0.0002;VT=SNP;VA=1:TTC21B:ENSG00000123607.10:-:prematureStop:1/2:TTC21B-001:ENST00000243344.7:3951_3130_1044_R->*	TTC21B	ENSG00000123607.10	ENST00000243344.7	0.0395	0.04865	0.91185	Recessive
chr2	166764256	rs79746977	G	A	100	PASS	LDAF=0.0004;THETA=0.0004;SNPSOURCE=LOWCOV,EXOME;AA=G;AN=2184;RSQ=0.8551;VT=SNP;AC=1;ERATE=0.0002;AVGPOST=0.9999;AF=0.0005;EUR_AF=0.0013;VA=1:TTC21B:ENSG00000123607.10:-:prematureStop:1/2:TTC21B-001:ENST00000243344.7:3951_2500_834_Q->*	TTC21B	ENSG00000123607.10	ENST00000243344.7	0.0339	0.00555	0.96055	Recessive
chr2	166848051	rs77216276	G	A	100	PASS	AVGPOST=1.0000;LDAF=0.0004;AA=G;AN=2184;RSQ=0.9500;THETA=0.0005;VT=SNP;SNPSOURCE=LOWCOV;AC=1;ERATE=0.0002;AF=0.0005;EUR_AF=0.0013;VA=1:SCN1A:ENSG00000144285.10:-:prematureStop:4/4:SCN1A-001:ENST00000303395.4:6030_5734_1912_R->*:SCN1A-002:ENST00000375405.3:5997_5701_1901_R->*:SCN1A-003:ENST00000409050.1:5946_5650_1884_R->*:SCN1A-201:ENST00000423058.2:6030_5734_1912_R->*	SCN1A	ENSG00000144285.10	ENST00000303395.4	0.3787	0.14905	0.47225	Recessive
chr2	168100489	rs202096194	C	T	100	PASS	AA=C;AC=1;AF=0.0005;AMR_AF=0.0028;AN=2184;AVGPOST=1.0000;ERATE=0.0002;LDAF=0.0004;RSQ=0.9500;SNPSOURCE=EXOME;THETA=0.0005;VT=SNP;VA=1:XIRP2:ENSG00000163092.15:+:prematureStop:3/8:XIRP2-201:ENST00000295237.9:10650_2587_863_Q->*:XIRP2-001:ENST00000409195.1:10650_2587_863_Q->*:XIRP2-005:ENST00000409273.1:9984_1921_641_Q->*	XIRP2	ENSG00000163092.15	ENST00000295237.9	0.14055	0.30235	0.5571	Recessive
chr2	168102211	rs200163924	C	T	100	PASS	AA=C;AC=2;AF=0.0009;AN=2184;ASN_AF=0.0017;AVGPOST=0.9997;ERATE=0.0002;EUR_AF=0.0013;LDAF=0.0010;RSQ=0.8839;SNPSOURCE=EXOME;THETA=0.0011;VT=SNP;VA=1:XIRP2:ENSG00000163092.15:+:prematureStop:3/8:XIRP2-201:ENST00000295237.9:10650_4309_1437_R->*:XIRP2-001:ENST00000409195.1:10650_4309_1437_R->*:XIRP2-005:ENST00000409273.1:9984_3643_1215_R->*	XIRP2	ENSG00000163092.15	ENST00000295237.9	0.11965	0.43435	0.446	Recessive
chr2	168105881	rs201743062	T	A	100	PASS	AA=T;AC=1;AF=0.0005;AFR_AF=0.0020;AN=2184;AVGPOST=0.9998;ERATE=0.0002;LDAF=0.0005;RSQ=0.8148;SNPSOURCE=EXOME;THETA=0.0006;VT=SNP;VA=1:XIRP2:ENSG00000163092.15:+:prematureStop:3/8:XIRP2-201:ENST00000295237.9:10650_7979_2660_L->*:XIRP2-001:ENST00000409195.1:10650_7979_2660_L->*:XIRP2-005:ENST00000409273.1:9984_7313_2438_L->*	XIRP2	ENSG00000163092.15	ENST00000295237.9	0.15005	0.15895	0.691	Recessive
chr2	168106525	rs201881932	C	T	100	PASS	AA=C;AC=1;AF=0.0005;AN=2184;ASN_AF=0.0017;AVGPOST=0.9993;ERATE=0.0002;LDAF=0.0008;RSQ=0.6838;SNPSOURCE=EXOME;THETA=0.0006;VT=SNP;VA=1:XIRP2:ENSG00000163092.15:+:prematureStop:3/8:XIRP2-201:ENST00000295237.9:10650_8623_2875_Q->*:XIRP2-001:ENST00000409195.1:10650_8623_2875_Q->*:XIRP2-005:ENST00000409273.1:9984_7957_2653_Q->*	XIRP2	ENSG00000163092.15	ENST00000295237.9	0.1578	0.1805	0.6617	Recessive
chr2	168108094	rs115533384	C	T	100	PASS	AA=C;AVGPOST=0.9994;RSQ=0.7437;SNPSOURCE=LOWCOV,EXOME;AN=2184;VT=SNP;THETA=0.0006;AC=1;ERATE=0.0002;LDAF=0.0008;AF=0.0005;EUR_AF=0.0013;VA=1:XIRP2:ENSG00000163092.15:+:prematureStop:3/8:XIRP2-201:ENST00000295237.9:10650_10192_3398_R->*:XIRP2-001:ENST00000409195.1:10650_10192_3398_R->*:XIRP2-005:ENST00000409273.1:9984_9526_3176_R->*	XIRP2	ENSG00000163092.15	ENST00000295237.9	0.12425	0.26615	0.6096	Recessive
chr2	168114673	rs192027686	G	A	100	PASS	THETA=0.0035;AA=G;AN=2184;AVGPOST=0.9996;VT=SNP;LDAF=0.0007;SNPSOURCE=LOWCOV;AC=1;ERATE=0.0002;RSQ=0.8291;AF=0.0005;ASN_AF=0.0017;VA=1:XIRP2:ENSG00000163092.15:+:prematureStop:5/8:XIRP2-002:ENST00000409043.1:2817_1617_539_W->*:XIRP2-006:ENST00000409728.1:2916_1716_572_W->*:XIRP2-202:ENST00000409756.2:2817_1617_539_W->*:XIRP2-203:ENST00000420519.1:2916_1716_572_W->*:XIRP2-007:ENST00000409605.1:215…	XIRP2	ENSG00000163092.15	ENST00000409728.1	0.176	0.1462	0.6778	Recessive
chr2	168114818	rs186117889	G	T	100	PASS	LDAF=0.0009;SNPSOURCE=LOWCOV,EXOME;AA=G;AN=2184;VT=SNP;RSQ=0.6083;AVGPOST=0.9991;AC=1;THETA=0.0010;ERATE=0.0003;AF=0.0005;ASN_AF=0.0017;VA=1:XIRP2:ENSG00000163092.15:+:prematureStop:5/8:XIRP2-002:ENST00000409043.1:2817_1762_588_E->*:XIRP2-006:ENST00000409728.1:2916_1861_621_E->*:XIRP2-202:ENST00000409756.2:2817_1762_588_E->*:XIRP2-203:ENST00000420519.1:2916_1861_621_E->*:XIRP2-007:ENST00000409605…	XIRP2	ENSG00000163092.15	ENST00000409728.1	0.12885	0.2291	0.64205	Recessive
chr2	169547557	rs199547593	G	A	100	PASS	AA=G;AC=1;AF=0.0005;AN=2184;ASN_AF=0.0017;AVGPOST=0.9999;ERATE=0.0003;LDAF=0.0005;RSQ=0.9049;SNPSOURCE=EXOME;THETA=0.0006;VT=SNP;VA=1:CERS6:ENSG00000172292.10:+:prematureStop:2/2:CERS6-001:ENST00000305747.6:1155_479_160_W->*:CERS6-002:ENST00000392687.4:1179_479_160_W->*	CERS6	ENSG00000172292.10	ENST00000392687.4	0.15365	0.01145	0.8349	Recessive
chr2	169764368	rs146779637	C	T	100	PASS	AA=C;AC=1;AF=0.0005;AN=2184;AVGPOST=1.0000;ERATE=0.0003;EUR_AF=0.0013;LDAF=0.0005;RSQ=1.0000;SNPSOURCE=EXOME;THETA=0.0005;VT=SNP;VA=1:G6PC2:ENSG00000152254.6:+:prematureStop:1/4:G6PC2-001:ENST00000375363.3:1068_847_283_R->*	G6PC2	ENSG00000152254.6	ENST00000375363.3	0.00585	0.9305	0.06365	Tolerant
chr2	169923686	rs151018449	C	A	100	PASS	AA=C;RSQ=0.6818;AN=2184;VT=SNP;THETA=0.0006;LDAF=0.0007;SNPSOURCE=LOWCOV;AC=1;ERATE=0.0003;AVGPOST=0.9995;AF=0.0005;EUR_AF=0.0013;VA=1:DHRS9:ENSG00000073737.12:+:prematureStop:1/8:DHRS9-203:ENST00000432060.2:1140_30_10_C->*	DHRS9	ENSG00000073737.12	ENST00000432060.2	0.0459	0.29205	0.66205	Recessive
chr2	170070350	rs181110439	G	A	100	PASS	AVGPOST=1.0000;SNPSOURCE=LOWCOV,EXOME;AA=G;AN=2184;VT=SNP;RSQ=1.0000;AC=1;ERATE=0.0003;LDAF=0.0005;THETA=0.0003;AF=0.0005;EUR_AF=0.0013;VA=1:LRP2:ENSG00000081479.8:-:prematureStop:1/2:LRP2-001:ENST00000263816.3:13968_5857_1953_R->*	LRP2	ENSG00000081479.8	ENST00000263816.3	0.3777	0.01495	0.60735	Recessive
chr2	170387886	rs34291832	G	C	100	PASS	AVGPOST=1.0000;SNPSOURCE=LOWCOV,EXOME;AA=G;AN=2184;THETA=0.0005;VT=SNP;LDAF=0.0087;RSQ=1.0000;ERATE=0.0003;AC=19;AF=0.01;AMR_AF=0.01;AFR_AF=0.0041;EUR_AF=0.02;VA=1:FASTKD1:ENSG00000138399.13:-:prematureStop:2/2:FASTKD1-001:ENST00000453153.2:2544_2303_768_S->*:FASTKD1-003:ENST00000453929.2:2415_2174_725_S->*	FASTKD1	ENSG00000138399.13	ENST00000453153.2	0.0097	0.84025	0.15005	Tolerant
chr2	170403042	rs148253352	G	A	100	PASS	LDAF=0.0004;THETA=0.0002;SNPSOURCE=LOWCOV,EXOME;AA=G;AN=2184;RSQ=0.8999;VT=SNP;AC=1;ERATE=0.0003;AVGPOST=0.9999;AF=0.0005;EUR_AF=0.0013;VA=1:FASTKD1:ENSG00000138399.13:-:prematureStop:2/2:FASTKD1-001:ENST00000453153.2:2544_1387_463_Q->*:FASTKD1-003:ENST00000453929.2:2415_1387_463_Q->*	FASTKD1	ENSG00000138399.13	ENST00000453153.2	0.04955	0.0447	0.90575	Recessive
chr2	170537558	rs75858421	G	A	100	PASS	SNPSOURCE=LOWCOV,EXOME;AA=G;AN=2184;RSQ=0.8190;AVGPOST=0.9997;VT=SNP;THETA=0.0006;LDAF=0.0006;AC=1;ERATE=0.0003;AF=0.0005;EUR_AF=0.0013;VA=1:CCDC173:ENSG00000154479.8:-:prematureStop:1/1:CCDC173-001:ENST00000447353.1:1659_253_85_R->*	CCDC173	ENSG00000154479.8	ENST00000447353.1	0.1027	0.16095	0.73635	Recessive
chr2	171793226	rs186951339	C	T	100	PASS	ERATE=0.0004;AA=C;AN=2184;VT=SNP;AVGPOST=0.9989;LDAF=0.0011;SNPSOURCE=LOWCOV;RSQ=0.5768;AC=2;THETA=0.0003;AF=0.0009;EUR_AF=0.0026;VA=1:GORASP2:ENSG00000115806.8:+:prematureStop:1/6:GORASP2-201:ENST00000452526.2:1395_88_30_Q->*	GORASP2	ENSG00000115806.8	ENST00000452526.2	0.21535	0.3506	0.43405	Recessive
chr2	172966147	rs185514639	T	A	100	PASS	RSQ=0.7608;SNPSOURCE=LOWCOV,EXOME;AA=T;AN=2184;AVGPOST=0.9997;VT=SNP;LDAF=0.0006;AC=1;ERATE=0.0003;THETA=0.0003;AF=0.0005;EUR_AF=0.0013;VA=1:DLX2:ENSG00000115844.6:-:prematureStop:1/2:DLX2-002:ENST00000466293.2:654_628_210_R->*	DLX2	ENSG00000115844.6	ENST00000466293.2	0.25825	0.4047	0.33705	Tolerant
chr2	175200930	rs182685567	G	A	100	PASS	LDAF=0.0021;RSQ=0.5438;AA=G;AN=2184;AVGPOST=0.9975;VT=SNP;SNPSOURCE=LOWCOV;AC=4;ERATE=0.0003;THETA=0.0003;AF=0.0018;AFR_AF=0.01;VA=1:SP9:ENSG00000217236.1:+:synonymous:1/1:SP9-001:ENST00000394967.2:1455_117_39_S->S,1:AC018470.1:ENSG00000268241.1:-:prematureStop:1/1:AC018470.1-201:ENST00000595354.1:1551_1222_408_R->*	AC018470.1	ENSG00000268241.1	ENST00000595354.1	0.09145	0.59445	0.3141	Tolerant
chr2	175300903	rs201502241	G	A	100	PASS	AA=G;AC=1;AF=0.0005;AN=2184;AVGPOST=1.0000;ERATE=0.0003;EUR_AF=0.0013;LDAF=0.0004;RSQ=0.9500;SNPSOURCE=EXOME;THETA=0.0002;VT=SNP;VA=1:GPR155:ENSG00000163328.9:-:prematureStop:3/3:GPR155-002:ENST00000295500.4:2613_2554_852_Q->*:GPR155-003:ENST00000392551.2:2613_2554_852_Q->*:GPR155-001:ENST00000392552.2:2613_2554_852_Q->*	GPR155	ENSG00000163328.9	ENST00000295500.4	0.1563	0.10045	0.74325	Recessive
chr2	175618208	rs201033430	G	T	100	PASS	AA=G;AC=2;AF=0.0009;AFR_AF=0.0041;AN=2184;AVGPOST=1.0000;ERATE=0.0003;LDAF=0.0009;RSQ=1.0000;SNPSOURCE=EXOME;THETA=0.0005;VT=SNP;VA=1:CHRNA1:ENSG00000138435.10:-:prematureStop:1/6:CHRNA1-004:ENST00000409323.1:810_801_267_C->*	CHRNA1	ENSG00000138435.10	ENST00000409323.1	0.1025	0.4202	0.4773	Recessive
chr2	176965319	rs200022510	C	A	100	PASS	AA=C;AC=2;AF=0.0009;AFR_AF=0.0041;AN=2184;AVGPOST=0.9998;ERATE=0.0003;LDAF=0.0010;RSQ=0.9076;SNPSOURCE=EXOME;THETA=0.0003;VT=SNP;VA=1:HOXD12:ENSG00000170178.5:+:nonsynonymous:1/2:HOXD12-001:ENST00000406506.2:813_644_215_A->E,1:HOXD12:ENSG00000170178.5:+:prematureStop:1/2:HOXD12-002:ENST00000404162.2:741_672_224_C->*	HOXD12	ENSG00000170178.5	ENST00000404162.2	0.3912	0.10375	0.50505	Recessive
chr2	176965359	rs200878101	C	T	100	PASS	AA=C;AC=3;AF=0.0014;AMR_AF=0.0028;AN=2184;AVGPOST=0.9999;ERATE=0.0011;EUR_AF=0.0026;LDAF=0.0014;RSQ=0.9693;SNPSOURCE=EXOME;THETA=0.0007;VT=SNP;VA=1:HOXD12:ENSG00000170178.5:+:prematureStop:1/2:HOXD12-002:ENST00000404162.2:741_712_238_Q->*,1:HOXD12:ENSG00000170178.5:+:synonymous:1/2:HOXD12-001:ENST00000406506.2:813_684_228_N->N	HOXD12	ENSG00000170178.5	ENST00000404162.2	0.04035	0.88395	0.0757	Tolerant
chr2	178534265	rs79903863	C	A	100	PASS	LDAF=0.0004;AA=C;SNPSOURCE=LOWCOV,EXOME;AN=2184;RSQ=0.8999;VT=SNP;AC=1;THETA=0.0007;ERATE=0.0003;AVGPOST=0.9999;AF=0.0005;ASN_AF=0.0017;VA=1:PDE11A:ENSG00000128655.11:-:prematureStop:6/7:PDE11A-002:ENST00000358450.4:2052_1768_590_E->*:PDE11A-001:ENST00000286063.5:2802_2518_840_E->*:PDE11A-004:ENST00000409504.1:1728_1444_482_E->*:PDE11A-201:ENST00000449286.2:1728_1444_482_E->*:PDE11A-003:ENST00000…	PDE11A	ENSG00000128655.11	ENST00000286063.5	0.0782	0.08	0.8418	Recessive
chr2	178540198	rs199572049	C	T	100	PASS	AA=c;AC=1;AF=0.0005;AMR_AF=0.0028;AN=2184;AVGPOST=1.0000;ERATE=0.0003;LDAF=0.0005;RSQ=1.0000;SNPSOURCE=EXOME;THETA=0.0024;VT=SNP;VA=1:PDE11A:ENSG00000128655.11:-:prematureStop:6/7:PDE11A-002:ENST00000358450.4:2052_1722_574_W->*:PDE11A-001:ENST00000286063.5:2802_2472_824_W->*:PDE11A-004:ENST00000409504.1:1728_1398_466_W->*:PDE11A-201:ENST00000449286.2:1728_1398_466_W->*:PDE11A-003:ENST00000389683.…	PDE11A	ENSG00000128655.11	ENST00000286063.5	0.08435	0.0722	0.84345	Recessive
chr2	178879115	rs188985665	G	A	100	PASS	LDAF=0.0009;THETA=0.0004;SNPSOURCE=LOWCOV,EXOME;AA=G;AN=2184;VT=SNP;RSQ=0.9524;ERATE=0.0006;AC=2;AVGPOST=0.9999;AF=0.0009;ASN_AF=0.0017;AMR_AF=0.0028;VA=1:PDE11A:ENSG00000128655.11:-:prematureStop:2/7:PDE11A-002:ENST00000358450.4:2052_235_79_R->*:PDE11A-001:ENST00000286063.5:2802_985_329_R->*	PDE11A	ENSG00000128655.11	ENST00000286063.5	0.0626	0.16825	0.76915	Recessive
chr2	178879181	rs76308115	G	A	100	PASS	ERATE=0.0004;AVGPOST=1.0000;SNPSOURCE=LOWCOV,EXOME;AA=G;AN=2184;LDAF=0.0018;VT=SNP;THETA=0.0006;RSQ=1.0000;AC=4;AF=0.0018;EUR_AF=0.01;VA=1:PDE11A:ENSG00000128655.11:-:prematureStop:2/7:PDE11A-002:ENST00000358450.4:2052_169_57_R->*:PDE11A-001:ENST00000286063.5:2802_919_307_R->*	PDE11A	ENSG00000128655.11	ENST00000286063.5	0.01405	0.84415	0.1418	Tolerant
chr2	178969133	rs148183964	T	A	100	PASS	SNPSOURCE=LOWCOV,EXOME;AA=T;AN=2184;RSQ=0.9905;LDAF=0.0046;VT=SNP;AC=10;THETA=0.0006;ERATE=0.0002;AVGPOST=0.9999;AF=0.0046;AMR_AF=0.01;AFR_AF=0.02;VA=1:PDE11A:ENSG00000128655.11:-:prematureStop:1/7:PDE11A-002:ENST00000358450.4:2052_58_20_K->*	PDE11A	ENSG00000128655.11	ENST00000358450.4	0.021	0.76245	0.21655	Tolerant
chr2	178982875	rs187557274	C	T	100	PASS	RSQ=0.9049;AA=C;THETA=0.0002;SNPSOURCE=LOWCOV,EXOME;AN=2184;VT=SNP;AC=1;ERATE=0.0002;AVGPOST=0.9999;LDAF=0.0005;AF=0.0005;EUR_AF=0.0013;VA=1:RBM45:ENSG00000155636.9:+:prematureStop:1/1:RBM45-001:ENST00000286070.5:1425_517_173_Q->*	RBM45	ENSG00000155636.9	ENST00000286070.5	0.4564	0.06975	0.47385	Recessive
chr2	179455726	rs145423907	A	T	100	PASS	THETA=0.0004;AN=2184;VT=SNP;RSQ=0.8803;AA=A;SNPSOURCE=LOWCOV;AC=1;ERATE=0.0002;AVGPOST=0.9999;LDAF=0.0005;AF=0.0005;ASN_AF=0.0017;VA=1:TTN:ENSG00000155657.19:-:prematureStop:6/7:TTN-201:ENST00000342175.6:81357_34107_11369_Y->*:TTN-002:ENST00000342992.6:100272_53022_17674_Y->*:TTN-202:ENST00000359218.5:81156_33906_11302_Y->*:TTN-003:ENST00000460472.2:80781_33531_11177_Y->*:TTN-018:ENST00000589042.…	TTN	ENSG00000155657.19	ENST00000589042.1	0.39665	0.10845	0.4949	Recessive
chr2	179494977	rs140743001	G	A	100	PASS	LDAF=0.0009;AA=G;AN=2184;VT=SNP;SNPSOURCE=LOWCOV;AC=1;THETA=0.0007;ERATE=0.0002;RSQ=0.6599;AVGPOST=0.9992;AF=0.0005;EUR_AF=0.0013;VA=1:TTN:ENSG00000155657.19:-:prematureStop:6/7:TTN-201:ENST00000342175.6:81357_17653_5885_R->*:TTN-002:ENST00000342992.6:100272_36568_12190_R->*:TTN-202:ENST00000359218.5:81156_17452_5818_R->*:TTN-003:ENST00000460472.2:80781_17077_5693_R->*:TTN-018:ENST00000589042.1:1…	TTN	ENSG00000155657.19	ENST00000589042.1	0.39935	0.0503	0.55035	Recessive
chr2	179532190	rs188568710	T	A	100	PASS	THETA=0.0004;AA=T;AN=2184;VT=SNP;LDAF=0.0007;RSQ=0.7630;SNPSOURCE=LOWCOV;AVGPOST=0.9995;AC=2;ERATE=0.0002;AF=0.0009;ASN_AF=0.0035;VA=1:TTN:ENSG00000155657.19:-:prematureStop:1/7:TTN-018:ENST00000589042.1:107976_35692_11898_R->*	TTN	ENSG00000155657.19	ENST00000589042.1	0.58005	0.02045	0.3995	Dominant
chr2	179610383	rs143376837	C	A	100	PASS	AVGPOST=1.0000;AA=C;AN=2184;THETA=0.0005;VT=SNP;RSQ=1.0000;SNPSOURCE=LOWCOV;AC=1;ERATE=0.0002;LDAF=0.0005;AF=0.0005;AFR_AF=0.0020;VA=1:TTN:ENSG00000155657.19:-:prematureStop:1/7:TTN-010:ENST00000360870.5:16815_16744_5582_G->*	TTN	ENSG00000155657.19	ENST00000360870.5	0.37615	0.0709	0.55295	Recessive
chr2	179613873	rs182321835	A	C	100	PASS	AVGPOST=1.0000;AN=2184;VT=SNP;THETA=0.0006;AA=A;RSQ=1.0000;SNPSOURCE=LOWCOV;AC=1;ERATE=0.0002;LDAF=0.0005;AF=0.0005;ASN_AF=0.0017;VA=1:TTN:ENSG00000155657.19:-:prematureStop:1/7:TTN-010:ENST00000360870.5:16815_13254_4418_Y->*	TTN	ENSG00000155657.19	ENST00000360870.5	0.3304	0.17715	0.49245	Recessive
chr2	179613884	rs187413078	G	A	100	PASS	AVGPOST=1.0000;AA=G;AN=2184;VT=SNP;THETA=0.0006;SNPSOURCE=LOWCOV;AC=1;ERATE=0.0002;RSQ=0.9547;LDAF=0.0005;AF=0.0005;AFR_AF=0.0020;VA=1:TTN:ENSG00000155657.19:-:prematureStop:1/7:TTN-010:ENST00000360870.5:16815_13243_4415_Q->*	TTN	ENSG00000155657.19	ENST00000360870.5	0.33515	0.18375	0.4811	Recessive
chr2	179632509	rs146572907	G	A	100	PASS	AVGPOST=1.0000;THETA=0.0002;AA=G;AN=2184;VT=SNP;SNPSOURCE=LOWCOV;AC=1;ERATE=0.0002;RSQ=0.9547;LDAF=0.0005;AF=0.0005;ASN_AF=0.0017;VA=1:TTN:ENSG00000155657.19:-:prematureStop:7/7:TTN-201:ENST00000342175.6:81357_9310_3104_R->*:TTN-002:ENST00000342992.6:100272_9448_3150_R->*:TTN-202:ENST00000359218.5:81156_9310_3104_R->*:TTN-003:ENST00000460472.2:80781_9310_3104_R->*:TTN-018:ENST00000589042.1:107976…	TTN	ENSG00000155657.19	ENST00000589042.1	0.29655	0.1116	0.59185	Recessive
chr2	179770096	rs143025382	G	A	100	PASS	AA=G;AN=2184;THETA=0.0005;AVGPOST=0.9996;VT=SNP;RSQ=0.8726;LDAF=0.0011;SNPSOURCE=LOWCOV;AC=2;ERATE=0.0002;AF=0.0009;ASN_AF=0.0035;VA=1:CCDC141:ENSG00000163492.9:-:prematureStop:2/3:CCDC141-202:ENST00000420890.2:4593_1225_409_Q->*:CCDC141-003:ENST00000409284.1:1959_1225_409_Q->*	CCDC141	ENSG00000163492.9	ENST00000420890.2	0.14705	0.15405	0.6989	Recessive
chr2	182374499	rs201414895	C	T	100	PASS	AA=C;AC=1;AF=0.0005;AMR_AF=0.0028;AN=2184;AVGPOST=0.9999;ERATE=0.0003;LDAF=0.0005;RSQ=0.9049;SNPSOURCE=EXOME;THETA=0.0004;VT=SNP;VA=1:ITGA4:ENSG00000115232.9:+:prematureStop:1/2:ITGA4-001:ENST00000397033.2:3099_1810_604_Q->*	ITGA4	ENSG00000115232.9	ENST00000397033.2	0.10935	0.02675	0.8639	Recessive
chr2	182403895	rs188492864	C	A	100	PASS	AA=C;THETA=0.0004;SNPSOURCE=LOWCOV,EXOME;AN=2184;VT=SNP;RSQ=0.8407;AVGPOST=0.9998;AC=1;ERATE=0.0003;LDAF=0.0005;AF=0.0005;AMR_AF=0.0028;VA=1:CERKL:ENSG00000188452.9:-:prematureStop:5/8:CERKL-005:ENST00000339098.5:1677_1540_514_E->*:CERKL-003:ENST00000374969.2:1260_1123_375_E->*:CERKL-006:ENST00000374970.2:1392_1255_419_E->*:CERKL-002:ENST00000409440.3:1545_1408_470_E->*:CERKL-001:ENST00000410087.…	CERKL	ENSG00000188452.9	ENST00000339098.5	0.08095	0.18885	0.7302	Recessive
chr2	183995729	rs76921397	C	T	100	PASS	ERATE=0.0004;AA=C;AN=2184;AC=77;VT=SNP;RSQ=0.9936;SNPSOURCE=LOWCOV;AVGPOST=0.9995;LDAF=0.0354;THETA=0.0003;AF=0.04;AMR_AF=0.05;EUR_AF=0.08;VA=1:NUP35:ENSG00000163002.8:+:prematureStop:1/5:NUP35-010:ENST00000452137.1:411_346_116_Q->*	NUP35	ENSG00000163002.8	ENST00000452137.1	0.0181	0.9602	0.0217	Tolerant
chr2	186657900	rs189769063	G	T	100	PASS	THETA=0.0004;AA=G;AN=2184;VT=SNP;AVGPOST=0.9993;SNPSOURCE=LOWCOV;AC=1;ERATE=0.0003;RSQ=0.6313;LDAF=0.0008;AF=0.0005;AFR_AF=0.0020;VA=1:FSIP2:ENSG00000188738.9:+:prematureStop:2/3:FSIP2-201:ENST00000343098.5:20991_6304_2102_G->*:FSIP2-001:ENST00000424728.1:20724_6037_2013_G->*	FSIP2	ENSG00000188738.9	ENST00000343098.5	0.1329	0.1666	0.7005	Recessive
chr2	189859513	rs187945651	G	T	100	PASS	THETA=0.0004;AVGPOST=0.9848;AA=G;AN=2184;ERATE=0.0301;VT=SNP;AC=78;RSQ=0.8647;SNPSOURCE=LOWCOV;LDAF=0.0419;AF=0.04;ASN_AF=0.02;AMR_AF=0.04;AFR_AF=0.05;EUR_AF=0.04;VA=1:COL3A1:ENSG00000168542.8:+:prematureStop:2/2:COL3A1-001:ENST00000304636.3:4401_1411_471_G->*:COL3A1-201:ENST00000317840.5:3492_1411_471_G->*	COL3A1	ENSG00000168542.8	ENST00000304636.3	0.94975	0.00505	0.0452	Dominant
chr2	190532125	rs187435985	C	T	100	PASS	AVGPOST=1.0000;AA=C;SNPSOURCE=LOWCOV,EXOME;AN=2184;THETA=0.0008;VT=SNP;AC=1;ERATE=0.0003;RSQ=0.9547;LDAF=0.0005;AF=0.0005;AMR_AF=0.0028;VA=1:ASNSD1:ENSG00000138381.4:+:prematureStop:1/1:ASNSD1-001:ENST00000260952.4:1932_1267_423_R->*	ASNSD1	ENSG00000138381.4	ENST00000260952.4	0.11325	0.0141	0.87265	Recessive
chr2	190557001	rs183875592	C	T	100	PASS	LDAF=0.0009;AA=C;RSQ=0.9525;AN=2184;VT=SNP;THETA=0.0011;SNPSOURCE=LOWCOV;ERATE=0.0003;AC=2;AVGPOST=0.9999;AF=0.0009;ASN_AF=0.0017;EUR_AF=0.0013;VA=1:ANKAR:ENSG00000151687.10:+:prematureStop:7/7:ANKAR-202:ENST00000313581.4:4305_1060_354_R->*:ANKAR-001:ENST00000520309.1:4305_1060_354_R->*:ANKAR-204:ENST00000438402.2:3243_1060_354_R->*:ANKAR-203:ENST00000431575.2:4092_847_283_R->*:ANKAR-002:ENST0000…	ANKAR	ENSG00000151687.10	ENST00000313581.4	0.0863	0.15515	0.75855	Recessive
chr2	192228934	rs200446624	C	T	100	PASS	AA=C;AC=1;AF=0.0005;AMR_AF=0.0028;AN=2184;AVGPOST=1.0000;ERATE=0.0003;LDAF=0.0004;RSQ=0.9500;SNPSOURCE=EXOME;THETA=0.0006;VT=SNP;VA=1:MYO1B:ENSG00000128641.13:+:prematureStop:4/5:MYO1B-001:ENST00000304164.4:3411_964_322_R->*:MYO1B-003:ENST00000339514.4:3237_964_322_R->*:MYO1B-002:ENST00000392316.1:3324_964_322_R->*:MYO1B-010:ENST00000392318.3:3411_964_322_R->*	MYO1B	ENSG00000128641.13	ENST00000304164.4	0.31625	0.06205	0.6217	Recessive
chr2	196602786	rs80112322	A	T	100	PASS	RSQ=0.9450;SNPSOURCE=LOWCOV,EXOME;AN=2184;AC=6;AVGPOST=0.9996;VT=SNP;THETA=0.0006;AA=A;LDAF=0.0029;ERATE=0.0003;AF=0.0027;AFR_AF=0.01;EUR_AF=0.0040;VA=1:DNAH7:ENSG00000118997.9:-:prematureStop:2/3:DNAH7-001:ENST00000312428.6:12075_11934_3978_Y->*:DNAH7-008:ENST00000409063.1:1524_1383_461_Y->*	DNAH7	ENSG00000118997.9	ENST00000312428.6	0.0123	0.8579	0.1298	Tolerant
chr2	196718225	rs139835496	G	A	100	PASS	SNPSOURCE=LOWCOV,EXOME;AA=G;AN=2184;RSQ=0.8622;THETA=0.0005;AVGPOST=0.9996;VT=SNP;LDAF=0.0011;ERATE=0.0006;AC=2;AF=0.0009;ASN_AF=0.0035;VA=1:DNAH7:ENSG00000118997.9:-:prematureStop:1/3:DNAH7-001:ENST00000312428.6:12075_8623_2875_R->*	DNAH7	ENSG00000118997.9	ENST00000312428.6	0.06305	0.0702	0.86675	Recessive
chr2	196729430	rs115474479	G	A	100	PASS	RSQ=0.9336;SNPSOURCE=LOWCOV,EXOME;AA=G;AN=2184;THETA=0.0008;LDAF=0.0010;VT=SNP;ERATE=0.0006;AC=2;AVGPOST=0.9999;AF=0.0009;AMR_AF=0.0028;EUR_AF=0.0013;VA=1:DNAH7:ENSG00000118997.9:-:prematureStop:1/3:DNAH7-001:ENST00000312428.6:12075_6949_2317_R->*	DNAH7	ENSG00000118997.9	ENST00000312428.6	0.0435	0.2959	0.6606	Recessive
chr2	196834790	rs200511593	A	T	100	PASS	AA=A;AC=1;AF=0.0005;AFR_AF=0.0020;AN=2184;AVGPOST=0.9997;ERATE=0.0003;LDAF=0.0006;RSQ=0.8036;SNPSOURCE=EXOME;THETA=0.0007;VT=SNP;VA=1:DNAH7:ENSG00000118997.9:-:prematureStop:1/3:DNAH7-001:ENST00000312428.6:12075_2087_696_L->*	DNAH7	ENSG00000118997.9	ENST00000312428.6	0.06315	0.04615	0.8907	Recessive
chr2	197593983	rs79341698	C	T	100	PASS	AVGPOST=1.0000;LDAF=0.0004;AA=C;THETA=0.0004;SNPSOURCE=LOWCOV,EXOME;AN=2184;RSQ=0.9500;VT=SNP;AC=1;ERATE=0.0002;AF=0.0005;AFR_AF=0.0020;VA=1:CCDC150:ENSG00000144395.13:+:prematureStop:4/8:CCDC150-001:ENST00000389175.4:3306_2623_875_R->*:CCDC150-201:ENST00000272831.7:2247_1564_522_R->*:CCDC150-006:ENST00000409270.1:1767_1084_362_R->*:CCDC150-008:ENST00000448409.1:1254_1084_362_R->*	CCDC150	ENSG00000144395.13	ENST00000389175.4	0.0754	0.13075	0.79385	Recessive
chr2	198593260	rs74375706	A	C	100	PASS	AVGPOST=1.0000;AA=C;SNPSOURCE=LOWCOV,EXOME;AN=2184;THETA=0.0005;VT=SNP;LDAF=0.0087;RSQ=1.0000;ERATE=0.0003;AC=19;AF=0.01;AMR_AF=0.01;AFR_AF=0.03;VA=1:BOLL:ENSG00000152430.13:-:prematureStop:1/6:BOLL-002:ENST00000430004.1:1002_933_311_Y->*	BOLL	ENSG00000152430.13	ENST00000430004.1	0.0372	0.85445	0.10835	Tolerant
chr2	198636651	rs149921275	A	T	100	PASS	AVGPOST=1.0000;AN=2184;THETA=0.0005;VT=SNP;AA=A;RSQ=1.0000;SNPSOURCE=LOWCOV;AC=1;ERATE=0.0003;LDAF=0.0005;AF=0.0005;ASN_AF=0.0017;VA=1:BOLL:ENSG00000152430.13:-:prematureStop:5/6:BOLL-003:ENST00000321801.7:888_444_148_Y->*:BOLL-001:ENST00000392296.4:852_408_136_Y->*:BOLL-006:ENST00000433157.1:852_408_136_Y->*:BOLL-201:ENST00000282278.8:525_81_27_Y->*:BOLL-002:ENST00000430004.1:1002_408_136_Y->*	BOLL	ENSG00000152430.13	ENST00000430004.1	0.2287	0.25925	0.51205	Recessive
chr2	201467032	rs201619596	C	G	100	PASS	AA=C;AC=1;AF=0.0005;AN=2184;AVGPOST=1.0000;ERATE=0.0003;EUR_AF=0.0013;LDAF=0.0004;RSQ=0.9500;SNPSOURCE=EXOME;THETA=0.0003;VT=SNP;VA=1:AOX1:ENSG00000138356.9:+:prematureStop:1/1:AOX1-001:ENST00000374700.2:4017_462_154_Y->*	AOX1	ENSG00000138356.9	ENST00000374700.2	0.08305	0.0195	0.89745	Recessive
chr2	201515745	rs138174107	C	T	100	PASS	AA=C;AC=1;AF=0.0005;AN=2184;AVGPOST=1.0000;ERATE=0.0003;EUR_AF=0.0013;LDAF=0.0004;RSQ=0.9500;SNPSOURCE=EXOME;THETA=0.0011;VT=SNP;VA=1:AOX1:ENSG00000138356.9:+:prematureStop:1/1:AOX1-001:ENST00000374700.2:4017_2896_966_Q->*	AOX1	ENSG00000138356.9	ENST00000374700.2	0.0872	0.16865	0.74415	Recessive
chr2	202207106	rs78386143	C	A	100	PASS	AVGPOST=1.0000;AA=C;THETA=0.0004;SNPSOURCE=LOWCOV,EXOME;AN=2184;VT=SNP;RSQ=1.0000;AC=1;ERATE=0.0003;LDAF=0.0005;AF=0.0005;ASN_AF=0.0017;VA=1:ALS2CR12:ENSG00000155749.8:-:prematureStop:4/4:ALS2CR12-001:ENST00000286190.5:1338_511_171_E->*:ALS2CR12-002:ENST00000392257.3:1269_511_171_E->*:ALS2CR12-201:ENST00000405148.2:1338_511_171_E->*:ALS2CR12-004:ENST00000439709.1:1269_511_171_E->*	ALS2CR12	ENSG00000155749.8	ENST00000286190.5	0.0765	0.25125	0.67225	Recessive
chr2	202245415	rs139733576	G	A	100	PASS	AVGPOST=1.0000;SNPSOURCE=LOWCOV,EXOME;AA=G;AN=2184;VT=SNP;RSQ=1.0000;LDAF=0.0014;ERATE=0.0003;AC=3;THETA=0.0003;AF=0.0014;EUR_AF=0.0040;VA=1:TRAK2:ENSG00000115993.7:-:prematureStop:1/2:TRAK2-001:ENST00000332624.3:2745_2596_866_Q->*	TRAK2	ENSG00000115993.7	ENST00000332624.3	0.14105	0.4803	0.37865	Tolerant
chr2	202264170	rs200602995	A	T	100	PASS	AA=A;AC=1;AF=0.0005;AN=2184;ASN_AF=0.0017;AVGPOST=1.0000;ERATE=0.0003;LDAF=0.0005;RSQ=0.9547;SNPSOURCE=EXOME;THETA=0.0004;VT=SNP;VA=1:TRAK2:ENSG00000115993.7:-:prematureStop:2/2:TRAK2-001:ENST00000332624.3:2745_410_137_L->*:TRAK2-002:ENST00000430254.1:936_410_137_L->*	TRAK2	ENSG00000115993.7	ENST00000332624.3	0.4884	0.02055	0.49105	Recessive
chr2	202352463	rs140775049	G	A	100	PASS	AVGPOST=1.0000;LDAF=0.0004;SNPSOURCE=LOWCOV,EXOME;AA=G;AN=2184;RSQ=0.9500;VT=SNP;AC=1;ERATE=0.0003;THETA=0.0003;AF=0.0005;AMR_AF=0.0028;VA=1:ALS2CR11:ENSG00000155754.10:-:prematureStop:2/4:ALS2CR11-001:ENST00000286195.3:1872_1744_582_R->*:ALS2CR11-003:ENST00000439140.1:5463_5335_1779_R->*	ALS2CR11	ENSG00000155754.10	ENST00000439140.1	0.0351	0.7722	0.1927	Tolerant
chr2	202357897	rs184438720	A	C	100	PASS	AN=2184;AVGPOST=0.9990;VT=SNP;THETA=0.0006;AA=A;SNPSOURCE=LOWCOV;AC=1;ERATE=0.0003;RSQ=0.5140;LDAF=0.0008;AF=0.0005;AFR_AF=0.0020;VA=1:ALS2CR11:ENSG00000155754.10:-:prematureStop:1/4:ALS2CR11-003:ENST00000439140.1:5463_3167_1056_L->*	ALS2CR11	ENSG00000155754.10	ENST00000439140.1	0.18825	0.22615	0.5856	Recessive
chr2	202492073	rs140821716	G	T	100	PASS	AVGPOST=1.0000;THETA=0.0015;SNPSOURCE=LOWCOV,EXOME;AA=G;AN=2184;VT=SNP;RSQ=1.0000;AC=1;ERATE=0.0003;LDAF=0.0005;AF=0.0005;ASN_AF=0.0017;VA=1:TMEM237:ENSG00000155755.14:-:prematureStop:2/5:TMEM237-001:ENST00000409883.2:1227_1008_336_Y->*:TMEM237-002:ENST00000409444.2:1203_984_328_Y->*	TMEM237	ENSG00000155755.14	ENST00000409883.2	0.11645	0.15545	0.7281	Recessive
chr2	202625594	rs201931059	G	A	100	PASS	AA=G;AC=1;AF=0.0005;AFR_AF=0.0020;AN=2184;AVGPOST=1.0000;ERATE=0.0003;LDAF=0.0005;RSQ=0.9547;SNPSOURCE=EXOME;THETA=0.0004;VT=SNP;VA=1:ALS2:ENSG00000003393.10:-:prematureStop:1/3:ALS2-002:ENST00000467448.1:1191_1123_375_Q->*	ALS2	ENSG00000003393.10	ENST00000467448.1	0.06915	0.38125	0.5496	Recessive
chr2	203684429	rs200286525	T	A	100	PASS	AA=T;AC=1;AF=0.0005;AMR_AF=0.0028;AN=2184;AVGPOST=0.9999;ERATE=0.0003;LDAF=0.0005;RSQ=0.9049;SNPSOURCE=EXOME;THETA=0.0006;VT=SNP;VA=1:ICA1L:ENSG00000163596.12:-:prematureStop:4/6:ICA1L-003:ENST00000358299.2:1449_553_185_R->*:ICA1L-001:ENST00000392237.2:1449_553_185_R->*:ICA1L-002:ENST00000438804.1:1320_553_185_R->*:ICA1L-005:ENST00000425178.1:564_553_185_R->*	ICA1L	ENSG00000163596.12	ENST00000358299.2	0.14865	0.11775	0.7336	Recessive
chr2	204116730	rs201173639	T	A	100	PASS	AA=T;AC=1;AF=0.0005;AN=2184;ASN_AF=0.0017;AVGPOST=0.9999;ERATE=0.0003;LDAF=0.0005;RSQ=0.9181;SNPSOURCE=EXOME;THETA=0.0007;VT=SNP;VA=1:CYP20A1:ENSG00000119004.10:+:prematureStop:3/5:CYP20A1-001:ENST00000356079.4:1389_330_110_Y->*:CYP20A1-003:ENST00000429815.2:1413_330_110_Y->*:CYP20A1-002:ENST00000449301.1:627_330_110_Y->*	CYP20A1	ENSG00000119004.10	ENST00000429815.2	0.06235	0.1525	0.78515	Recessive
chr2	206641127	rs200392784	T	A	100	PASS	AA=T;AC=1;AF=0.0005;AN=2184;ASN_AF=0.0017;AVGPOST=1.0000;ERATE=0.0003;LDAF=0.0004;RSQ=0.9500;SNPSOURCE=EXOME;THETA=0.0005;VT=SNP;VA=1:NRP2:ENSG00000118257.12:+:prematureStop:2/9:NRP2-002:ENST00000272849.3:2721_2598_866_Y->*:NRP2-003:ENST00000357118.4:2706_2583_861_Y->*	NRP2	ENSG00000118257.12	ENST00000272849.3	0.33445	0.02885	0.6367	Recessive
chr2	207006672	rs186057450	G	A	100	PASS	AVGPOST=1.0000;THETA=0.0002;SNPSOURCE=LOWCOV,EXOME;AA=G;AN=2184;VT=SNP;RSQ=1.0000;AC=1;ERATE=0.0003;LDAF=0.0005;AF=0.0005;ASN_AF=0.0017;VA=1:NDUFS1:ENSG00000023228.8:-:prematureStop:7/8:NDUFS1-201:ENST00000455934.2:2226_1297_433_R->*:NDUFS1-001:ENST00000233190.5:2184_1255_419_R->*:NDUFS1-003:ENST00000440274.1:2076_1147_383_R->*:NDUFS1-007:ENST00000449699.1:2184_1255_419_R->*:NDUFS1-002:ENST000004…	NDUFS1	ENSG00000023228.8	ENST00000455934.2	0.16885	0.0619	0.76925	Recessive
chr2	207041169	rs187311851	C	T	100	PASS	AVGPOST=1.0000;LDAF=0.0009;AA=C;SNPSOURCE=LOWCOV,EXOME;AN=2184;VT=SNP;ERATE=0.0003;AC=2;THETA=0.0003;RSQ=0.9756;AF=0.0009;ASN_AF=0.0035;VA=1:GPR1:ENSG00000183671.8:-:prematureStop:2/2:GPR1-001:ENST00000407325.2:1068_803_268_W->*:GPR1-002:ENST00000437420.1:1068_803_268_W->*	GPR1	ENSG00000183671.8	ENST00000407325.2	0.06255	0.19785	0.7396	Recessive
chr2	207041266	rs34685097	G	A	100	PASS	AVGPOST=1.0000;LDAF=0.0009;SNPSOURCE=LOWCOV,EXOME;AA=G;AN=2184;VT=SNP;RSQ=1.0000;ERATE=0.0003;AC=2;THETA=0.0003;AF=0.0009;ASN_AF=0.0035;VA=1:GPR1:ENSG00000183671.8:-:prematureStop:2/2:GPR1-001:ENST00000407325.2:1068_706_236_R->*:GPR1-002:ENST00000437420.1:1068_706_236_R->*	GPR1	ENSG00000183671.8	ENST00000407325.2	0.03665	0.5786	0.38475	Tolerant
chr2	207041527	rs150274953	G	A	100	PASS	ERATE=0.0004;AVGPOST=1.0000;SNPSOURCE=LOWCOV,EXOME;AA=G;AN=2184;VT=SNP;RSQ=1.0000;LDAF=0.0014;AC=3;THETA=0.0003;AF=0.0014;AFR_AF=0.01;VA=1:GPR1:ENSG00000183671.8:-:prematureStop:2/2:GPR1-001:ENST00000407325.2:1068_445_149_R->*:GPR1-002:ENST00000437420.1:1068_445_149_R->*	GPR1	ENSG00000183671.8	ENST00000407325.2	0.02245	0.68735	0.2902	Tolerant
chr2	207530677	rs139354756	G	A	100	PASS	AA=G;AN=2184;AVGPOST=0.9997;THETA=0.0005;VT=SNP;RSQ=0.7664;SNPSOURCE=LOWCOV;AC=1;ERATE=0.0003;LDAF=0.0005;AF=0.0005;EUR_AF=0.0013;VA=1:DYTN:ENSG00000232125.2:-:prematureStop:1/1:DYTN-001:ENST00000452335.2:1737_1057_353_R->*	DYTN	ENSG00000232125.2	ENST00000452335.2	0.08985	0.35075	0.5594	Recessive
chr2	207530695	rs180718219	G	A	100	PASS	AVGPOST=0.9994;SNPSOURCE=LOWCOV,EXOME;AA=G;AN=2184;RSQ=0.7301;VT=SNP;AC=1;THETA=0.0007;ERATE=0.0003;LDAF=0.0008;AF=0.0005;ASN_AF=0.0017;VA=1:DYTN:ENSG00000232125.2:-:prematureStop:1/1:DYTN-001:ENST00000452335.2:1737_1039_347_Q->*	DYTN	ENSG00000232125.2	ENST00000452335.2	0.0909	0.34585	0.56325	Recessive
chr2	207570515	rs200713304	G	A	100	PASS	AA=G;AC=3;AF=0.0014;AFR_AF=0.0041;AN=2184;AVGPOST=0.9992;ERATE=0.0010;EUR_AF=0.0013;LDAF=0.0016;RSQ=0.7654;SNPSOURCE=EXOME;THETA=0.0005;VT=SNP;VA=1:DYTN:ENSG00000232125.2:-:prematureStop:1/1:DYTN-001:ENST00000452335.2:1737_379_127_R->*	DYTN	ENSG00000232125.2	ENST00000452335.2	0.008	0.93855	0.05345	Tolerant
chr2	207820198	rs73983116	G	A	100	PASS	AVGPOST=1.0000;THETA=0.0002;SNPSOURCE=LOWCOV,EXOME;AA=G;AN=2184;VT=SNP;RSQ=1.0000;LDAF=0.0014;ERATE=0.0003;AC=3;AF=0.0014;AFR_AF=0.01;VA=1:CPO:ENSG00000144410.4:+:prematureStop:1/1:CPO-001:ENST00000272852.3:1125_177_59_W->*	CPO	ENSG00000144410.4	ENST00000272852.3	0.0106	0.72135	0.26805	Tolerant
chr2	207823062	rs138166151	G	A	100	PASS	AA=G;AC=1;AF=0.0005;AFR_AF=0.0020;AN=2184;AVGPOST=0.9999;ERATE=0.0003;LDAF=0.0005;RSQ=0.9135;SNPSOURCE=EXOME;THETA=0.0003;VT=SNP;VA=1:CPO:ENSG00000144410.4:+:prematureStop:1/1:CPO-001:ENST00000272852.3:1125_305_102_W->*	CPO	ENSG00000144410.4	ENST00000272852.3	0.01685	0.46675	0.5164	Recessive
chr2	208477787	rs187857885	G	A	100	PASS	AVGPOST=1.0000;SNPSOURCE=LOWCOV,EXOME;AA=G;AN=2184;VT=SNP;RSQ=1.0000;AC=1;ERATE=0.0003;LDAF=0.0005;THETA=0.0003;AF=0.0005;ASN_AF=0.0017;VA=1:METTL21A:ENSG00000144401.10:-:prematureStop:6/10:METTL21A-010:ENST00000272839.3:711_694_232_Q->*:METTL21A-004:ENST00000406927.2:657_640_214_Q->*:METTL21A-201:ENST00000411432.1:657_640_214_Q->*:METTL21A-007:ENST00000426075.1:657_640_214_Q->*:METTL21A-003:ENST…	METTL21A	ENSG00000144401.10	ENST00000272839.3	0.053	0.20795	0.73905	Recessive
chr2	208477907	rs192886645	G	A	100	PASS	ERATE=0.0005;SNPSOURCE=LOWCOV,EXOME;AA=G;AN=2184;LDAF=0.0010;VT=SNP;AC=2;RSQ=0.9547;AVGPOST=0.9999;THETA=0.0003;AF=0.0009;ASN_AF=0.0035;VA=1:METTL21A:ENSG00000144401.10:-:prematureStop:6/10:METTL21A-010:ENST00000272839.3:711_574_192_R->*:METTL21A-004:ENST00000406927.2:657_520_174_R->*:METTL21A-201:ENST00000411432.1:657_520_174_R->*:METTL21A-007:ENST00000426075.1:657_520_174_R->*:METTL21A-003:ENST…	METTL21A	ENSG00000144401.10	ENST00000272839.3	0.03	0.19055	0.77945	Recessive
chr2	208988920	rs202233735	G	C	100	PASS	AA=G;AC=8;AF=0.0037;AMR_AF=0.01;AN=2184;ASN_AF=0.0035;AVGPOST=0.9994;ERATE=0.0013;EUR_AF=0.0013;LDAF=0.0039;RSQ=0.9414;SNPSOURCE=EXOME;THETA=0.0011;VT=SNP;VA=1:CRYGD:ENSG00000118231.4:-:prematureStop:1/1:CRYGD-001:ENST00000264376.4:525_168_56_Y->*	CRYGD	ENSG00000118231.4	ENST00000264376.4	0.04695	0.57695	0.3761	Tolerant
chr2	209025531	rs201368354	G	C	100	PASS	AA=G;AC=2;AF=0.0009;AN=2184;ASN_AF=0.0035;AVGPOST=1.0000;ERATE=0.0002;LDAF=0.0009;RSQ=1.0000;SNPSOURCE=EXOME;THETA=0.0003;VT=SNP;VA=1:CRYGA:ENSG00000168582.4:-:prematureStop:1/1:CRYGA-001:ENST00000304502.4:525_522_174_Y->*	CRYGA	ENSG00000168582.4	ENST00000304502.4	0.06685	0.3727	0.56045	Recessive
chr2	209025758	rs116344874	G	A	100	PASS	ERATE=0.0005;AVGPOST=1.0000;SNPSOURCE=LOWCOV,EXOME;AA=G;AN=2184;AC=8;LDAF=0.0037;VT=SNP;RSQ=0.9941;THETA=0.0010;AF=0.0037;AMR_AF=0.02;VA=1:CRYGA:ENSG00000168582.4:-:prematureStop:1/1:CRYGA-001:ENST00000304502.4:525_295_99_R->*	CRYGA	ENSG00000168582.4	ENST00000304502.4	0.02125	0.7396	0.23915	Tolerant
chr2	209047722	rs140816481	G	T	100	PASS	AC=7;SNPSOURCE=LOWCOV,EXOME;AA=G;AN=2184;ERATE=0.0009;VT=SNP;RSQ=0.9312;LDAF=0.0034;THETA=0.0007;AVGPOST=0.9995;AF=0.0032;ASN_AF=0.01;VA=1:C2orf80:ENSG00000188674.6:-:prematureStop:3/3:C2orf80-002:ENST00000451346.1:525_116_39_S->*:C2orf80-001:ENST00000341287.4:582_173_58_S->*:C2orf80-004:ENST00000453017.1:375_173_58_S->*	C2orf80	ENSG00000188674.6	ENST00000341287.4	0.0403	0.6748	0.2849	Tolerant
chr2	209302328	rs61742329	C	A	100	PASS	AVGPOST=1.0000;AA=C;AC=18;SNPSOURCE=LOWCOV,EXOME;AN=2184;VT=SNP;THETA=0.0011;RSQ=1.0000;ERATE=0.0003;LDAF=0.0082;AF=0.01;AMR_AF=0.02;EUR_AF=0.02;VA=1:PTH2R:ENSG00000144407.5:+:prematureStop:1/1:PTH2R-001:ENST00000272847.2:1653_245_82_S->*	PTH2R	ENSG00000144407.5	ENST00000272847.2	0.0789	0.55495	0.36615	Tolerant
chr2	212587175	rs201872526	C	A	100	PASS	AA=C;AC=2;AF=0.0009;AMR_AF=0.0028;AN=2184;AVGPOST=0.9996;ERATE=0.0003;EUR_AF=0.0013;LDAF=0.0007;RSQ=0.8498;SNPSOURCE=EXOME;THETA=0.0003;VT=SNP;VA=1:ERBB4:ENSG00000178568.9:-:prematureStop:3/3:ERBB4-001:ENST00000342788.4:3927_826_276_E->*:ERBB4-201:ENST00000402597.1:3897_826_276_E->*:ERBB4-002:ENST00000436443.1:3879_826_276_E->*	ERBB4	ENSG00000178568.9	ENST00000342788.4	0.48735	0.0689	0.44375	Dominant
chr2	214161989	rs147302970	C	A	100	PASS	AA=C;AC=1;AF=0.0005;AMR_AF=0.0028;AN=2184;AVGPOST=1.0000;ERATE=0.0003;LDAF=0.0005;RSQ=1.0000;SNPSOURCE=EXOME;THETA=0.0005;VT=SNP;VA=1:SPAG16:ENSG00000144451.14:+:nonsynonymous:6/10:SPAG16-001:ENST00000331683.5:1896_187_63_P->T:SPAG16-006:ENST00000447990.1:1125_187_63_P->T:SPAG16-201:ENST00000272898.7:1044_187_63_P->T:SPAG16-002:ENST00000432529.2:552_187_63_P->T:SPAG16-009:ENST00000440779.1:285_18…	SPAG16	ENSG00000144451.14	ENST00000374309.3	0.0307	0.43	0.5393	Recessive
chr2	215645657	rs199857391	A	T	100	PASS	AA=A;AC=1;AF=0.0005;AFR_AF=0.0020;AN=2184;AVGPOST=0.9999;ERATE=0.0003;LDAF=0.0005;RSQ=0.9049;SNPSOURCE=EXOME;THETA=0.0004;VT=SNP;VA=1:BARD1:ENSG00000138376.6:-:prematureStop:2/4:BARD1-001:ENST00000260947.4:2334_941_314_L->*:BARD1-201:ENST00000449967.2:1704_509_170_L->*	BARD1	ENSG00000138376.6	ENST00000260947.4	0.2725	0.2522	0.4753	Recessive
chr2	215852458	rs114863111	G	A	100	PASS	AVGPOST=1.0000;SNPSOURCE=LOWCOV,EXOME;AA=G;AN=2184;VT=SNP;THETA=0.0006;AC=1;ERATE=0.0003;RSQ=0.9547;LDAF=0.0005;AF=0.0005;EUR_AF=0.0013;VA=1:ABCA12:ENSG00000144452.10:-:prematureStop:2/3:ABCA12-001:ENST00000272895.7:7788_3889_1297_R->*:ABCA12-002:ENST00000389661.4:6834_2935_979_R->*	ABCA12	ENSG00000144452.10	ENST00000272895.7	0.09805	0.0529	0.84905	Recessive
chr2	216226286	rs146924311	G	A	100	PASS	AVGPOST=1.0000;SNPSOURCE=LOWCOV,EXOME;AA=G;AN=2184;THETA=0.0005;VT=SNP;AC=1;ERATE=0.0003;RSQ=0.9547;LDAF=0.0005;AF=0.0005;AFR_AF=0.0020;VA=1:FN1:ENSG00000115414.14:-:prematureStop:12/14:FN1-002:ENST00000323926.6:7341_7333_2445_R->*:FN1-003:ENST00000336916.4:7068_7060_2354_R->*:FN1-201:ENST00000345488.5:6555_6547_2183_R->*:FN1-202:ENST00000346544.3:6636_6628_2210_R->*:FN1-001:ENST00000354785.4:743…	FN1	ENSG00000115414.14	ENST00000354785.4	0.5208	0.08845	0.39075	Dominant
chr2	218683153	rs202172136	C	T	100	PASS	AA=C;AC=1;AF=0.0005;AN=2184;ASN_AF=0.0017;AVGPOST=0.9996;ERATE=0.0004;LDAF=0.0006;RSQ=0.7640;SNPSOURCE=EXOME;THETA=0.0005;VT=SNP;VA=1:TNS1:ENSG00000079308.11:-:prematureStop:3/4:TNS1-001:ENST00000171887.4:5208_3590_1197_W->*:TNS1-004:ENST00000419504.1:5166_3551_1184_W->*:TNS1-005:ENST00000430930.1:5145_3527_1176_W->*	TNS1	ENSG00000079308.11	ENST00000171887.4	0.3418	0.07965	0.57855	Recessive
chr2	219029452	rs150078122	C	T	100	PASS	ERATE=0.0004;AVGPOST=1.0000;AA=C;SNPSOURCE=LOWCOV,EXOME;AN=2184;VT=SNP;THETA=0.0017;RSQ=1.0000;AC=1;LDAF=0.0005;AF=0.0005;AFR_AF=0.0020;VA=1:CXCR1:ENSG00000163464.7:-:prematureStop:1/1:CXCR1-001:ENST00000295683.2:1053_483_161_W->*	CXCR1	ENSG00000163464.7	ENST00000295683.2	0.1307	0.14665	0.72265	Recessive
chr2	219188132	rs201323830	C	T	100	PASS	AA=C;AC=2;AF=0.0009;AN=2184;AVGPOST=0.9959;ERATE=0.0015;EUR_AF=0.0026;LDAF=0.0029;RSQ=0.4452;SNPSOURCE=EXOME;THETA=0.0013;VT=SNP;VA=1:PNKD:ENSG00000127838.9:+:prematureStop:1/4:PNKD-002:ENST00000258362.3:1086_142_48_Q->*	PNKD	ENSG00000127838.9	ENST00000258362.3	0.13145	0.0368	0.83175	Recessive
chr2	219249915	rs201488858	C	T	100	PASS	AA=C;AC=1;AF=0.0005;AMR_AF=0.0028;AN=2184;AVGPOST=1.0000;ERATE=0.0003;LDAF=0.0005;RSQ=1.0000;SNPSOURCE=EXOME;THETA=0.0008;VT=SNP;VA=1:SLC11A1:ENSG00000018280.12:+:prematureStop:2/3:SLC11A1-001:ENST00000233202.6:1653_319_107_Q->*:SLC11A1-003:ENST00000354352.5:492_319_107_Q->*	SLC11A1	ENSG00000018280.12	ENST00000233202.6	0.0423	0.0491	0.9086	Recessive
chr2	219319700	rs183750990	G	A	100	PASS	THETA=0.0009;AVGPOST=1.0000;SNPSOURCE=LOWCOV,EXOME;AA=G;AN=2184;VT=SNP;RSQ=1.0000;AC=1;ERATE=0.0003;LDAF=0.0005;AF=0.0005;ASN_AF=0.0017;VA=1:USP37:ENSG00000135913.6:-:prematureStop:4/5:USP37-001:ENST00000258399.3:2940_2893_965_Q->*:USP37-005:ENST00000418019.1:2940_2893_965_Q->*:USP37-004:ENST00000454775.1:2940_2893_965_Q->*:USP37-002:ENST00000415516.1:2658_2611_871_Q->*	USP37	ENSG00000135913.6	ENST00000258399.3	0.36775	0.08965	0.5426	Recessive
chr2	219483350	rs202204701	T	A	100	PASS	AA=T;AC=1;AF=0.0005;AN=2184;AVGPOST=0.9998;ERATE=0.0003;EUR_AF=0.0013;LDAF=0.0005;RSQ=0.7784;SNPSOURCE=EXOME;THETA=0.0005;VT=SNP;VA=1:PLCD4:ENSG00000115556.9:+:nonsynonymous:2/5:PLCD4-009:ENST00000444453.1:210_127_43_C->S:PLCD4-010:ENST00000446503.1:210_127_43_C->S,1:PLCD4:ENSG00000115556.9:+:prematureStop:3/5:PLCD4-006:ENST00000417849.1:2289_230_77_L->*:PLCD4-007:ENST00000432688.1:2385_230_77_L-…	PLCD4	ENSG00000115556.9	ENST00000432688.1	0.1187	0.06865	0.81265	Recessive
chr2	219483469	rs146112514	C	T	100	PASS	AA=C;SNPSOURCE=LOWCOV,EXOME;AN=2184;AC=6;VT=SNP;THETA=0.0011;RSQ=0.9852;LDAF=0.0028;ERATE=0.0003;AVGPOST=0.9999;AF=0.0027;AFR_AF=0.01;VA=1:PLCD4:ENSG00000115556.9:+:prematureStop:3/5:PLCD4-006:ENST00000417849.1:2289_349_117_R->*:PLCD4-007:ENST00000432688.1:2385_349_117_R->*:PLCD4-001:ENST00000450993.2:2289_349_117_R->*	PLCD4	ENSG00000115556.9	ENST00000432688.1	0.0432	0.68015	0.27665	Tolerant
chr2	219495414	rs114589487	C	A	100	PASS	AC=7;AA=C;SNPSOURCE=LOWCOV,EXOME;AN=2184;LDAF=0.0032;VT=SNP;THETA=0.0006;RSQ=0.9865;ERATE=0.0003;AVGPOST=0.9999;AF=0.0032;AFR_AF=0.01;VA=1:PLCD4:ENSG00000115556.9:+:prematureStop:3/5:PLCD4-006:ENST00000417849.1:2289_1161_387_C->*:PLCD4-007:ENST00000432688.1:2385_1161_387_C->*:PLCD4-001:ENST00000450993.2:2289_1161_387_C->*	PLCD4	ENSG00000115556.9	ENST00000432688.1	0.03925	0.7169	0.24385	Tolerant
chr2	219513608	rs144127489	G	C	100	PASS	THETA=0.0009;SNPSOURCE=LOWCOV,EXOME;AA=G;AN=2184;VT=SNP;RSQ=0.9135;AC=1;ERATE=0.0003;AVGPOST=0.9999;LDAF=0.0005;AF=0.0005;EUR_AF=0.0013;VA=1:ZNF142:ENSG00000115568.11:-:prematureStop:2/4:ZNF142-201:ENST00000411696.2:5064_1023_341_Y->*:ZNF142-001:ENST00000449707.1:5064_1023_341_Y->*	ZNF142	ENSG00000115568.11	ENST00000411696.2	0.07875	0.09515	0.8261	Recessive
chr2	219603477	rs199794146	C	T	100	PASS	AA=C;AC=2;AF=0.0009;AN=2184;ASN_AF=0.0035;AVGPOST=1.0000;ERATE=0.0003;LDAF=0.0009;RSQ=1.0000;SNPSOURCE=EXOME;THETA=0.0006;VT=SNP;VA=1:TTLL4:ENSG00000135912.6:+:prematureStop:4/4:TTLL4-201:ENST00000258398.4:3600_1078_360_Q->*:TTLL4-001:ENST00000392102.1:3600_1078_360_Q->*:TTLL4-003:ENST00000442769.1:3408_1078_360_Q->*:TTLL4-002:ENST00000457313.1:2922_583_195_Q->*	TTLL4	ENSG00000135912.6	ENST00000258398.4	0.12415	0.12355	0.7523	Recessive
chr2	219603816	rs193206768	C	T	100	PASS	AA=C;AN=2184;THETA=0.0005;VT=SNP;RSQ=0.6277;SNPSOURCE=LOWCOV;AC=1;ERATE=0.0006;AVGPOST=0.9992;LDAF=0.0008;AF=0.0005;AMR_AF=0.0028;VA=1:TTLL4:ENSG00000135912.6:+:prematureStop:4/4:TTLL4-201:ENST00000258398.4:3600_1417_473_Q->*:TTLL4-001:ENST00000392102.1:3600_1417_473_Q->*:TTLL4-003:ENST00000442769.1:3408_1417_473_Q->*:TTLL4-002:ENST00000457313.1:2922_922_308_Q->*	TTLL4	ENSG00000135912.6	ENST00000258398.4	0.1269	0.11465	0.75845	Recessive
chr2	219677060	rs188850202	C	T	100	PASS	AVGPOST=1.0000;AA=C;SNPSOURCE=LOWCOV,EXOME;AN=2184;VT=SNP;THETA=0.0055;RSQ=1.0000;AC=1;ERATE=0.0003;LDAF=0.0005;AF=0.0005;AMR_AF=0.0028;VA=1:CYP27A1:ENSG00000135929.4:+:prematureStop:1/2:CYP27A1-001:ENST00000258415.4:1596_562_188_R->*	CYP27A1	ENSG00000135929.4	ENST00000258415.4	0.0466	0.083	0.8704	Recessive
chr2	219887041	rs145295658	C	T	100	PASS	AVGPOST=1.0000;AA=C;AN=2184;VT=SNP;THETA=0.0018;RSQ=1.0000;SNPSOURCE=LOWCOV;AC=1;ERATE=0.0003;LDAF=0.0005;AF=0.0005;AFR_AF=0.0020;VA=1:CCDC108:ENSG00000181378.9:-:prematureStop:3/7:CCDC108-001:ENST00000341552.5:5778_2831_944_W->*:CCDC108-202:ENST00000441968.1:5778_2831_944_W->*:CCDC108-203:ENST00000453220.1:5778_2831_944_W->*	CCDC108	ENSG00000181378.9	ENST00000341552.5	0.0501	0.12615	0.82375	Recessive
chr2	219900233	rs201531418	G	A	100	PASS	AA=G;AC=1;AF=0.0005;AN=2184;AVGPOST=0.9999;ERATE=0.0003;EUR_AF=0.0013;LDAF=0.0005;RSQ=0.9049;SNPSOURCE=EXOME;THETA=0.0004;VT=SNP;VA=1:CCDC108:ENSG00000181378.9:-:prematureStop:7/7:CCDC108-005:ENST00000409865.3:2355_478_160_R->*:CCDC108-004:ENST00000410037.1:2193_316_106_R->*:CCDC108-002:ENST00000295729.2:495_316_106_R->*:CCDC108-201:ENST00000324264.6:495_316_106_R->*:CCDC108-001:ENST00000341552.5…	CCDC108	ENSG00000181378.9	ENST00000341552.5	0.0319	0.3036	0.6645	Recessive
chr2	220081525	rs148458820	C	T	100	PASS	AA=C;AC=1;AF=0.0005;AN=2184;AVGPOST=1.0000;ERATE=0.0003;EUR_AF=0.0013;LDAF=0.0005;RSQ=0.9547;SNPSOURCE=EXOME;THETA=0.0014;VT=SNP;VA=1:ABCB6:ENSG00000115657.8:-:prematureStop:2/2:ABCB6-001:ENST00000265316.3:2529_717_239_W->*:ABCB6-201:ENST00000439002.2:2391_579_193_W->*	ABCB6	ENSG00000115657.8	ENST00000265316.3	0.02175	0.03705	0.9412	Recessive
chr2	220083056	rs200651419	C	A	100	PASS	AA=C;AC=1;AF=0.0005;AN=2184;AVGPOST=0.9999;ERATE=0.0003;EUR_AF=0.0013;LDAF=0.0005;RSQ=0.8760;SNPSOURCE=EXOME;THETA=0.0009;VT=SNP;VA=1:ABCB6:ENSG00000115657.8:-:prematureStop:2/2:ABCB6-001:ENST00000265316.3:2529_340_114_E->*:ABCB6-201:ENST00000439002.2:2391_340_114_E->*	ABCB6	ENSG00000115657.8	ENST00000265316.3	0.044	0.0125	0.9435	Recessive
chr2	220111440	rs202239732	C	T	100	PASS	AA=C;AC=1;AF=0.0005;AMR_AF=0.0028;AN=2184;AVGPOST=0.9997;ERATE=0.0003;LDAF=0.0006;RSQ=0.7608;SNPSOURCE=EXOME;THETA=0.0006;VT=SNP;VA=1:STK16:ENSG00000115661.9:+:prematureStop:4/5:STK16-004:ENST00000396738.2:918_148_50_R->*:STK16-007:ENST00000409260.1:1053_283_95_R->*:STK16-001:ENST00000409638.3:918_148_50_R->*:STK16-012:ENST00000409743.1:822_148_50_R->*	STK16	ENSG00000115661.9	ENST00000409260.1	0.3612	0.04805	0.59075	Recessive
chr2	220193932	rs183914238	C	A	100	PASS	ERATE=0.0004;RSQ=0.8760;AN=2184;VT=SNP;AA=c;SNPSOURCE=LOWCOV;AC=1;AVGPOST=0.9999;LDAF=0.0005;THETA=0.0003;AF=0.0005;EUR_AF=0.0013;VA=1:RESP18:ENSG00000182698.7:-:prematureStop:2/2:RESP18-001:ENST00000333527.5:687_508_170_E->*:RESP18-002:ENST00000392083.1:276_178_60_E->*	RESP18	ENSG00000182698.7	ENST00000333527.5	0.0314	0.6629	0.3057	Tolerant
chr2	220418334	rs140825693	C	A	100	PASS	AA=C;THETA=0.0004;SNPSOURCE=LOWCOV,EXOME;AN=2184;VT=SNP;AVGPOST=0.9998;RSQ=0.8271;AC=1;ERATE=0.0003;LDAF=0.0005;AF=0.0005;EUR_AF=0.0013;VA=1:OBSL1:ENSG00000124006.9:-:prematureStop:2/6:OBSL1-001:ENST00000373876.1:5415_4675_1559_E->*:OBSL1-014:ENST00000404537.1:5691_4951_1651_E->*	OBSL1	ENSG00000124006.9	ENST00000404537.1	0.03095	0.70595	0.2631	Tolerant
chr2	220419340	rs116131367	G	A	100	PASS	AA=g;SNPSOURCE=LOWCOV,EXOME;AN=2184;AC=8;LDAF=0.0046;VT=SNP;AVGPOST=0.9976;RSQ=0.7876;ERATE=0.0018;THETA=0.0013;AF=0.0037;ASN_AF=0.0035;AMR_AF=0.01;AFR_AF=0.01;VA=1:OBSL1:ENSG00000124006.9:-:prematureStop:2/6:OBSL1-001:ENST00000373876.1:5415_4456_1486_Q->*:OBSL1-014:ENST00000404537.1:5691_4732_1578_Q->*	OBSL1	ENSG00000124006.9	ENST00000404537.1	0.0249	0.7876	0.1875	Tolerant
chr2	220478610	rs199612477	C	T	100	PASS	AA=c;AC=1;AF=0.0005;AN=2184;ASN_AF=0.0017;AVGPOST=0.9981;ERATE=0.0004;LDAF=0.0014;RSQ=0.4468;SNPSOURCE=EXOME;THETA=0.0007;VT=SNP;VA=1:STK11IP:ENSG00000144589.16:+:prematureStop:2/3:STK11IP-201:ENST00000295641.10:3300_2707_903_R->*:STK11IP-001:ENST00000456909.1:3267_2674_892_R->*	STK11IP	ENSG00000144589.16	ENST00000295641.10	0.17445	0.0857	0.73985	Recessive
chr2	223158834	rs201251689	G	T	100	PASS	AA=G;AC=1;AF=0.0005;AFR_AF=0.0020;AN=2184;AVGPOST=0.9999;ERATE=0.0003;LDAF=0.0005;RSQ=0.9135;SNPSOURCE=EXOME;THETA=0.0004;VT=SNP;VA=1:PAX3:ENSG00000135903.13:-:prematureStop:1/8:PAX3-005:ENST00000409828.3:648_638_213_S->*	PAX3	ENSG00000135903.13	ENST00000409828.3	0.12605	0.73565	0.1383	Tolerant
chr2	223168803	rs150027432	G	A	100	PASS	AVGPOST=1.0000;SNPSOURCE=LOWCOV,EXOME;AA=G;AN=2184;VT=SNP;RSQ=1.0000;AC=1;ERATE=0.0003;THETA=0.0064;LDAF=0.0005;AF=0.0005;AFR_AF=0.0020;VA=1:CCDC140:ENSG00000163081.2:+:prematureStop:1/1:CCDC140-001:ENST00000295226.1:492_182_61_W->*	CCDC140	ENSG00000163081.2	ENST00000295226.1	0.06825	0.63565	0.2961	Tolerant
chr2	224462519	rs142787009	A	T	100	PASS	AVGPOST=1.0000;SNPSOURCE=LOWCOV,EXOME;AN=2184;VT=SNP;AA=A;THETA=0.0019;RSQ=1.0000;AC=1;ERATE=0.0003;LDAF=0.0005;AF=0.0005;AFR_AF=0.0020;VA=1:SCG2:ENSG00000171951.4:-:prematureStop:1/1:SCG2-001:ENST00000305409.2:1854_1482_494_Y->*	SCG2	ENSG00000171951.4	ENST00000305409.2	0.5048	0.04475	0.45045	Dominant
chr2	227779064	rs147605304	C	T	100	PASS	RSQ=0.8033;AA=C;SNPSOURCE=LOWCOV,EXOME;AN=2184;AVGPOST=0.9996;VT=SNP;THETA=0.0006;LDAF=0.0006;AC=1;ERATE=0.0003;AF=0.0005;AFR_AF=0.0020;VA=1:RHBDD1:ENSG00000144468.12:+:prematureStop:3/3:RHBDD1-001:ENST00000341329.3:948_853_285_R->*:RHBDD1-201:ENST00000392062.2:948_853_285_R->*:RHBDD1-011:ENST00000409053.1:474_355_119_R->*	RHBDD1	ENSG00000144468.12	ENST00000341329.3	0.03755	0.1401	0.82235	Recessive
chr2	227853157	rs112368937	G	A	100	PASS	AC=12;THETA=0.0004;AA=G;AN=2184;VT=SNP;RSQ=0.9339;SNPSOURCE=LOWCOV;ERATE=0.0003;AVGPOST=0.9992;LDAF=0.0055;AF=0.01;AMR_AF=0.01;AFR_AF=0.0020;EUR_AF=0.01;VA=1:RHBDD1:ENSG00000144468.12:+:prematureStop:1/3:RHBDD1-011:ENST00000409053.1:474_468_156_W->*	RHBDD1	ENSG00000144468.12	ENST00000409053.1	0.01345	0.93635	0.0502	Tolerant
chr2	228476140	rs2176186	C	T	100	PASS	AC=671;LDAF=0.3067;THETA=0.0004;SNPSOURCE=LOWCOV,EXOME;AA=T;AN=2184;VT=SNP;RSQ=0.9998;ERATE=0.0003;AVGPOST=0.9999;AF=0.31;ASN_AF=0.42;AMR_AF=0.32;AFR_AF=0.23;EUR_AF=0.27;VA=1:C2orf83:ENSG00000042304.6:-:prematureStop:1/2:C2orf83-001:ENST00000264387.4:453_423_141_W->*	C2orf83	ENSG00000042304.6	ENST00000264387.4	0.0001	0.9983	0.0016	Tolerant
chr2	228754633	rs201846880	C	T	100	PASS	AA=C;AC=1;AF=0.0005;AFR_AF=0.0020;AN=2184;AVGPOST=0.9999;ERATE=0.0003;LDAF=0.0005;RSQ=0.9049;SNPSOURCE=EXOME;THETA=0.0007;VT=SNP;VA=1:WDR69:ENSG00000123977.5:+:prematureStop:3/4:WDR69-001:ENST00000309931.2:1248_175_59_R->*:WDR69-002:ENST00000373666.2:1110_175_59_R->*:WDR69-201:ENST00000545118.1:1203_130_44_R->*	WDR69	ENSG00000123977.5	ENST00000309931.2	0.05165	0.10535	0.843	Recessive
chr2	231110617	rs190133390	C	A	100	PASS	AA=C;THETA=0.0002;SNPSOURCE=LOWCOV,EXOME;AN=2184;VT=SNP;RSQ=0.9135;AC=1;ERATE=0.0003;AVGPOST=0.9999;LDAF=0.0005;AF=0.0005;ASN_AF=0.0017;VA=1:SP140:ENSG00000079263.13:+:prematureStop:4/7:SP140-002:ENST00000392045.3:2604_704_235_S->*:SP140-004:ENST00000417495.3:2262_695_232_S->*:SP140-202:ENST00000420434.3:2523_704_235_S->*:SP140-201:ENST00000350136.5:2211_644_215_S->*	SP140	ENSG00000079263.13	ENST00000392045.3	0.0871	0.51485	0.39805	Tolerant
chr2	231973500	rs185920198	G	A	100	PASS	AVGPOST=1.0000;SNPSOURCE=LOWCOV,EXOME;AA=G;AN=2184;THETA=0.0008;VT=SNP;RSQ=1.0000;AC=1;ERATE=0.0003;LDAF=0.0005;AF=0.0005;EUR_AF=0.0013;VA=1:HTR2B:ENSG00000135914.5:-:prematureStop:1/1:HTR2B-001:ENST00000258400.3:1446_1177_393_R->*	HTR2B	ENSG00000135914.5	ENST00000258400.3	0.12215	0.1253	0.75255	Recessive
chr2	231988421	rs79874540	G	A	100	PASS	AVGPOST=1.0000;LDAF=0.0009;SNPSOURCE=LOWCOV,EXOME;AA=G;AN=2184;VT=SNP;RSQ=1.0000;ERATE=0.0003;AC=2;THETA=0.0003;AF=0.0009;EUR_AF=0.0026;VA=1:HTR2B:ENSG00000135914.5:-:prematureStop:1/1:HTR2B-001:ENST00000258400.3:1446_58_20_Q->*	HTR2B	ENSG00000135914.5	ENST00000258400.3	0.04795	0.53525	0.4168	Tolerant
chr2	232262851	rs200239483	A	T	100	PASS	AA=A;AC=1;AF=0.0005;AN=2184;ASN_AF=0.0017;AVGPOST=0.9996;ERATE=0.0003;LDAF=0.0006;RSQ=0.7112;SNPSOURCE=EXOME;THETA=0.0036;VT=SNP;VA=1:B3GNT7:ENSG00000156966.6:+:prematureStop:1/1:B3GNT7-001:ENST00000287590.5:1206_421_141_K->*	B3GNT7	ENSG00000156966.6	ENST00000287590.5	0.13375	0.0501	0.81615	Recessive
chr2	232393579	rs200356713	G	T	100	PASS	AA=g;AC=2;AF=0.0009;AN=2184;AVGPOST=0.9996;ERATE=0.0003;EUR_AF=0.0026;LDAF=0.0011;RSQ=0.8747;SNPSOURCE=EXOME;THETA=0.0005;VT=SNP;VA=1:NMUR1:ENSG00000171596.6:-:prematureStop:1/1:NMUR1-001:ENST00000305141.4:1281_153_51_Y->*	NMUR1	ENSG00000171596.6	ENST00000305141.4	0.03385	0.3027	0.66345	Recessive
chr2	232665917	rs137916774	G	A	100	PASS	ERATE=0.0005;AVGPOST=0.9977;THETA=0.0014;RSQ=0.7127;AA=G;AN=2184;VT=SNP;LDAF=0.0029;SNPSOURCE=LOWCOV;AC=4;AF=0.0018;ASN_AF=0.01;VA=1:COPS7B:ENSG00000144524.13:+:prematureStop:2/13:COPS7B-002:ENST00000373608.3:822_689_230_W->*:COPS7B-014:ENST00000410017.1:837_704_235_W->*	COPS7B	ENSG00000144524.13	ENST00000410017.1	0.1261	0.70755	0.16635	Tolerant
chr2	233321390	rs201149811	C	G	100	PASS	AA=c;AC=1;AF=0.0005;AN=2184;ASN_AF=0.0017;AVGPOST=1.0000;ERATE=0.0003;LDAF=0.0005;RSQ=1.0000;SNPSOURCE=EXOME;THETA=0.0004;VT=SNP;VA=1:ALPI:ENSG00000163295.4:+:prematureStop:1/2:ALPI-001:ENST00000295463.3:1587_285_95_Y->*	ALPI	ENSG00000163295.4	ENST00000295463.3	0.08825	0.12455	0.7872	Recessive
chr2	233412966	rs192047600	G	A	100	PASS	AA=G;AN=2184;RSQ=0.8600;LDAF=0.0015;VT=SNP;ERATE=0.0010;SNPSOURCE=LOWCOV;THETA=0.0007;AVGPOST=0.9995;AC=2;AF=0.0009;ASN_AF=0.0035;VA=1:TIGD1:ENSG00000221944.3:-:prematureStop:1/1:TIGD1-001:ENST00000408957.3:1776_1627_543_R->*	TIGD1	ENSG00000221944.3	ENST00000408957.3	0.02405	0.78125	0.1947	Tolerant
chr2	234343074	rs199985859	G	T	100	PASS	AA=G;AC=1;AF=0.0005;AN=2184;AVGPOST=1.0000;ERATE=0.0003;EUR_AF=0.0013;LDAF=0.0004;RSQ=0.9500;SNPSOURCE=EXOME;THETA=0.0005;VT=SNP;VA=1:DGKD:ENSG00000077044.5:+:prematureStop:2/2:DGKD-001:ENST00000264057.2:3645_397_133_E->*:DGKD-010:ENST00000409813.3:3513_265_89_E->*	DGKD	ENSG00000077044.5	ENST00000264057.2	0.42345	0.01865	0.5579	Recessive
chr2	234545792	rs144759885	G	A	100	PASS	AA=G;AC=1;AF=0.0005;AN=2184;AVGPOST=1.0000;ERATE=0.0003;EUR_AF=0.0013;LDAF=0.0005;RSQ=1.0000;SNPSOURCE=EXOME;THETA=0.0004;VT=SNP;VA=1:UGT1A10:ENSG00000242515.1:+:prematureStop:2/2:UGT1A10-001:ENST00000344644.5:1593_624_208_W->*:UGT1A10-002:ENST00000373445.1:1326_624_208_W->*	UGT1A10	ENSG00000242515.1	ENST00000344644.5	0.0266	0.59165	0.38175	Tolerant
chr2	234545928	rs61748821	C	T	100	PASS	AVGPOST=1.0000;LDAF=0.0009;AA=C;RSQ=0.9768;THETA=0.0004;SNPSOURCE=LOWCOV,EXOME;AN=2184;VT=SNP;ERATE=0.0003;AC=2;AF=0.0009;AFR_AF=0.0041;VA=1:UGT1A10:ENSG00000242515.1:+:prematureStop:2/2:UGT1A10-001:ENST00000344644.5:1593_760_254_R->*:UGT1A10-002:ENST00000373445.1:1326_760_254_R->*	UGT1A10	ENSG00000242515.1	ENST00000344644.5	0.01705	0.7485	0.23445	Tolerant
chr2	234581306	rs66915469	T	G	100	PASS	AVGPOST=1.0000;LDAF=0.0013;SNPSOURCE=LOWCOV,EXOME;AA=T;AN=2184;RSQ=0.9839;VT=SNP;AC=3;ERATE=0.0007;THETA=0.0003;AF=0.0014;ASN_AF=0.01;VA=1:UGT1A9:ENSG00000241119.1:+:prematureStop:1/1:UGT1A9-001:ENST00000354728.4:1593_726_242_Y->*	UGT1A9	ENSG00000241119.1	ENST00000354728.4	0.06405	0.38905	0.5469	Recessive
chr2	234590826	rs149618508	C	A	100	PASS	AVGPOST=1.0000;LDAF=0.0004;AA=C;SNPSOURCE=LOWCOV,EXOME;AN=2184;RSQ=0.9500;VT=SNP;AC=1;ERATE=0.0003;THETA=0.0003;AF=0.0005;AFR_AF=0.0020;VA=1:UGT1A7:ENSG00000244122.2:+:prematureStop:1/1:UGT1A7-001:ENST00000373426.3:1593_243_81_Y->*	UGT1A7	ENSG00000244122.2	ENST00000373426.3	0.0254	0.7881	0.1865	Tolerant
chr2	234621848	rs181492639	G	T	100	PASS	AVGPOST=1.0000;LDAF=0.0009;SNPSOURCE=LOWCOV,EXOME;AA=G;AN=2184;VT=SNP;THETA=0.0006;ERATE=0.0003;AC=2;RSQ=0.9756;AF=0.0009;ASN_AF=0.0035;VA=1:UGT1A5:ENSG00000240224.1:+:prematureStop:1/1:UGT1A5-001:ENST00000373414.3:1605_211_71_E->*	UGT1A5	ENSG00000240224.1	ENST00000373414.3	0.01875	0.7808	0.20045	Tolerant
chr2	234627758	rs201323245	C	T	100	PASS	AA=C;AC=2;AF=0.0009;AN=2184;ASN_AF=0.0035;AVGPOST=1.0000;ERATE=0.0003;LDAF=0.0009;RSQ=1.0000;SNPSOURCE=EXOME;THETA=0.0012;VT=SNP;VA=1:UGT1A4:ENSG00000244474.1:+:prematureStop:2/2:UGT1A4-001:ENST00000373409.3:1605_292_98_Q->*:UGT1A4-002:ENST00000450233.1:1338_292_98_Q->*	UGT1A4	ENSG00000244474.1	ENST00000373409.3	0.04415	0.45715	0.4987	Recessive
chr2	234628238	rs201293328	C	T	100	PASS	AA=C;AC=1;AF=0.0005;AFR_AF=0.0020;AN=2184;AVGPOST=1.0000;ERATE=0.0003;LDAF=0.0004;RSQ=0.9500;SNPSOURCE=EXOME;THETA=0.0007;VT=SNP;VA=1:UGT1A4:ENSG00000244474.1:+:prematureStop:2/2:UGT1A4-001:ENST00000373409.3:1605_772_258_R->*:UGT1A4-002:ENST00000450233.1:1338_772_258_R->*	UGT1A4	ENSG00000244474.1	ENST00000373409.3	0.04295	0.3665	0.59055	Recessive
chr2	234719479	rs28900672	C	T	100	PASS	AC=35;AA=C;AN=2184;VT=SNP;THETA=0.0018;LDAF=0.0162;SNPSOURCE=LOWCOV;ERATE=0.0003;RSQ=0.9562;AVGPOST=0.9982;AF=0.02;ASN_AF=0.06;AFR_AF=0.0020;VA=1:MROH2A:ENSG00000185038.8:+:prematureStop:1/1:MROH2A-001:ENST00000389758.2:5031_2488_830_Q->*	MROH2A	ENSG00000185038.8	ENST00000389758.2	0.0228	0.76785	0.20935	Tolerant
chr2	234890455	rs185474590	C	T	100	PASS	AVGPOST=1.0000;AA=C;SNPSOURCE=LOWCOV,EXOME;AN=2184;VT=SNP;RSQ=1.0000;AC=1;ERATE=0.0003;LDAF=0.0005;THETA=0.0003;AF=0.0005;AMR_AF=0.0028;VA=1:TRPM8:ENSG00000144481.12:+:prematureStop:2/5:TRPM8-001:ENST00000324695.4:3315_2485_829_R->*:TRPM8-201:ENST00000433712.2:2049_1219_407_R->*	TRPM8	ENSG00000144481.12	ENST00000324695.4	0.055	0.18525	0.75975	Recessive
chr2	238303567	rs201306056	G	T	100	PASS	AA=G;AC=1;AF=0.0005;AN=2184;ASN_AF=0.0017;AVGPOST=1.0000;ERATE=0.0003;LDAF=0.0005;RSQ=1.0000;SNPSOURCE=EXOME;THETA=0.0003;VT=SNP;VA=1:COL6A3:ENSG00000163359.10:-:prematureStop:3/8:COL6A3-001:ENST00000295550.4:9534_372_124_Y->*:COL6A3-201:ENST00000346358.4:8934_372_124_Y->*:COL6A3-202:ENST00000347401.3:8931_372_124_Y->*	COL6A3	ENSG00000163359.10	ENST00000295550.4	0.1014	0.07555	0.82305	Recessive
chr2	238647886	rs200444221	C	G	100	PASS	AA=C;AC=1;AF=0.0005;AN=2184;AVGPOST=0.9997;ERATE=0.0003;EUR_AF=0.0013;LDAF=0.0006;RSQ=0.7645;SNPSOURCE=EXOME;THETA=0.0016;VT=SNP;VA=1:LRRFIP1:ENSG00000124831.14:+:prematureStop:1/4:LRRFIP1-002:ENST00000308482.9:1923_567_189_Y->*	LRRFIP1	ENSG00000124831.14	ENST00000308482.9	0.4415	0.0576	0.5009	Recessive
chr2	239170960	rs115692307	G	A	100	PASS	AVGPOST=1.0000;SNPSOURCE=LOWCOV,EXOME;AA=G;AN=2184;AC=13;VT=SNP;LDAF=0.0059;RSQ=1.0000;THETA=0.0007;ERATE=0.0003;AF=0.01;AFR_AF=0.03;VA=1:PER2:ENSG00000132326.7:-:prematureStop:2/4:PER2-201:ENST00000254658.3:1215_1072_358_R->*:PER2-002:ENST00000355768.2:1215_1072_358_R->*,1:PER2:ENSG00000132326.7:-:synonymous:2/4:PER2-001:ENST00000254657.3:3768_1179_393_F->F:PER2-202:ENST00000440245.1:1452_1179_3…	PER2	ENSG00000132326.7	ENST00000254658.3	0.02235	0.87425	0.1034	Tolerant
chr2	240500249	rs59626274	C	T	100	PASS	AA=C;THETA=0.0002;AN=2184;RSQ=0.9811;VT=SNP;AC=143;AVGPOST=0.9970;SNPSOURCE=LOWCOV;ERATE=0.0003;LDAF=0.0663;AF=0.07;ASN_AF=0.05;AMR_AF=0.07;AFR_AF=0.05;EUR_AF=0.08;VA=1:AC079612.1:ENSG00000196758.3:+:prematureStop:1/1:AC079612.1-001:ENST00000358775.1:591_130_44_R->*	AC079612.1	ENSG00000196758.3	ENST00000358775.1	0.0001	0.9939	0.006	Tolerant
chr2	241053925	rs149147599	G	T	100	PASS	AA=G;AN=2184;LDAF=0.0018;RSQ=0.8070;VT=SNP;SNPSOURCE=LOWCOV;ERATE=0.0003;AC=3;THETA=0.0003;AVGPOST=0.9992;AF=0.0014;AMR_AF=0.0028;AFR_AF=0.0020;EUR_AF=0.0013;VA=1:AC013469.1:ENSG00000267963.1:+:prematureStop:1/1:AC013469.1-201:ENST00000593909.1:51_19_7_E->*	AC013469.1	ENSG00000267963.1	ENST00000593909.1	0.06735	0.6751	0.25755	Tolerant
chr2	241463420	rs151124258	G	A	100	PASS	AVGPOST=1.0000;THETA=0.0002;SNPSOURCE=LOWCOV,EXOME;AA=G;AN=2184;VT=SNP;AC=1;ERATE=0.0006;RSQ=0.9547;LDAF=0.0005;AF=0.0005;AFR_AF=0.0020;VA=1:ANKMY1:ENSG00000144504.11:-:prematureStop:11/11:ANKMY1-203:ENST00000536462.1:1020_883_295_Q->*:ANKMY1-006:ENST00000405002.1:879_757_253_Q->*:ANKMY1-005:ENST00000403283.1:2532_1261_421_Q->*:ANKMY1-002:ENST00000361678.4:2154_1024_342_Q->*:ANKMY1-012:ENST000003…	ANKMY1	ENSG00000144504.11	ENST00000401804.1	0.0305	0.4952	0.4743	Tolerant
chr2	241468845	rs201141473	G	A	100	PASS	AA=G;AC=1;AF=0.0005;AN=2184;ASN_AF=0.0017;AVGPOST=1.0000;ERATE=0.0003;LDAF=0.0005;RSQ=1.0000;SNPSOURCE=EXOME;THETA=0.0003;VT=SNP;VA=1:ANKMY1:ENSG00000144504.11:-:prematureStop:3/11:ANKMY1-010:ENST00000401804.1:3093_562_188_R->*:ANKMY1-001:ENST00000272972.3:2826_295_99_R->*:ANKMY1-202:ENST00000391987.1:2826_295_99_R->*	ANKMY1	ENSG00000144504.11	ENST00000401804.1	0.03045	0.16045	0.8091	Recessive
chr2	241555861	rs116229176	G	A	100	PASS	AC=17;LDAF=0.0083;AA=G;AN=2184;RSQ=0.9612;THETA=0.0005;AVGPOST=0.9990;VT=SNP;SNPSOURCE=LOWCOV;ERATE=0.0003;AF=0.01;AMR_AF=0.01;AFR_AF=0.03;VA=1:CAPN10:ENSG00000142330.15:+:prematureStop:1/10:CAPN10-006:ENST00000270364.7:420_330_110_W->*	CAPN10	ENSG00000142330.15	ENST00000270364.7	0.00245	0.97835	0.0192	Tolerant
chr2	241569447	rs141249079	C	G	100	PASS	RSQ=0.9049;AA=C;THETA=0.0002;SNPSOURCE=LOWCOV,EXOME;AN=2184;VT=SNP;AC=1;ERATE=0.0003;AVGPOST=0.9999;LDAF=0.0005;AF=0.0005;EUR_AF=0.0013;VA=1:GPR35:ENSG00000178623.7:+:prematureStop:5/5:GPR35-201:ENST00000438013.2:1023_171_57_Y->*:GPR35-002:ENST00000319838.5:930_78_26_Y->*:GPR35-003:ENST00000403859.1:930_78_26_Y->*:GPR35-004:ENST00000407714.1:930_78_26_Y->*:GPR35-001:ENST00000430267.1:930_78_26_Y-…	GPR35	ENSG00000178623.7	ENST00000438013.2	0.00555	0.9251	0.06935	Tolerant
chr2	241616075	rs201743129	G	A	100	PASS	AA=G;AC=29;AF=0.01;AFR_AF=0.05;AMR_AF=0.0028;AN=2184;AVGPOST=0.9632;ERATE=0.0022;EUR_AF=0.0026;LDAF=0.0285;RSQ=0.4340;SNPSOURCE=EXOME;THETA=0.0151;VT=SNP;VA=1:AQP12B:ENSG00000185176.8:-:prematureStop:1/4:AQP12B-001:ENST00000407834.3:924_811_271_R->*	AQP12B	ENSG00000185176.8	ENST00000407834.3	0.08815	0.4529	0.45895	Recessive
chr2	242041670	rs185496764	G	A	100	PASS	RSQ=0.5715;AA=G;AN=2184;THETA=0.0005;VT=SNP;SNPSOURCE=LOWCOV;AC=1;ERATE=0.0003;AVGPOST=0.9992;LDAF=0.0008;AF=0.0005;AMR_AF=0.0028;VA=1:MTERFD2:ENSG00000122085.11:-:prematureStop:4/5:MTERFD2-016:ENST00000495694.1:750_19_7_Q->*:MTERFD2-002:ENST00000241527.6:1146_19_7_Q->*:MTERFD2-001:ENST00000391980.2:1146_19_7_Q->*:MTERFD2-013:ENST00000407095.3:759_19_7_Q->*	MTERFD2	ENSG00000122085.11	ENST00000241527.6	0.0926	0.3397	0.5677	Recessive
chr2	242046783	rs199503351	G	A	100	PASS	AA=G;AC=1;AF=0.0005;AN=2184;ASN_AF=0.0017;AVGPOST=1.0000;ERATE=0.0003;LDAF=0.0005;RSQ=1.0000;SNPSOURCE=EXOME;THETA=0.0003;VT=SNP;VA=1:PASK:ENSG00000115687.9:-:prematureStop:5/7:PASK-001:ENST00000234040.4:3972_3799_1267_R->*:PASK-004:ENST00000358649.4:3993_3820_1274_R->*:PASK-003:ENST00000405260.1:3972_3799_1267_R->*:PASK-202:ENST00000544142.1:3414_3241_1081_R->*:PASK-201:ENST00000539818.1:3324_31…	PASK	ENSG00000115687.9	ENST00000358649.4	0.1416	0.14485	0.71355	Recessive
chr2	242072401	rs140101325	G	A	100	PASS	SNPSOURCE=LOWCOV,EXOME;AA=G;AN=2184;VT=SNP;THETA=0.0012;RSQ=0.9135;AC=1;ERATE=0.0003;AVGPOST=0.9999;LDAF=0.0005;AF=0.0005;AMR_AF=0.0028;VA=1:PASK:ENSG00000115687.9:-:prematureStop:6/7:PASK-001:ENST00000234040.4:3972_1351_451_R->*:PASK-004:ENST00000358649.4:3993_1351_451_R->*:PASK-003:ENST00000405260.1:3972_1351_451_R->*:PASK-202:ENST00000544142.1:3414_793_265_R->*:PASK-201:ENST00000539818.1:3324_…	PASK	ENSG00000115687.9	ENST00000358649.4	0.04045	0.6624	0.29715	Tolerant
chr2	242128114	rs148609049	C	T	100	PASS	LDAF=0.0041;AA=C;SNPSOURCE=LOWCOV,EXOME;AN=2184;THETA=0.0040;VT=SNP;AC=9;AVGPOST=0.9991;RSQ=0.9234;ERATE=0.0003;AF=0.0041;EUR_AF=0.01;VA=1:ANO7:ENSG00000146205.9:+:prematureStop:3/3:ANO7-001:ENST00000274979.8:2802_88_30_R->*:ANO7-010:ENST00000402430.3:2652_88_30_R->*:ANO7-002:ENST00000402530.3:540_88_30_R->*	ANO7	ENSG00000146205.9	ENST00000274979.8	0.0093	0.935	0.0557	Tolerant
chr2	242129488	rs201884340	C	T	100	PASS	AA=C;AC=1;AF=0.0005;AN=2184;ASN_AF=0.0017;AVGPOST=0.9997;ERATE=0.0003;LDAF=0.0006;RSQ=0.8090;SNPSOURCE=EXOME;THETA=0.0010;VT=SNP;VA=1:ANO7:ENSG00000146205.9:+:prematureStop:3/3:ANO7-001:ENST00000274979.8:2802_172_58_R->*:ANO7-010:ENST00000402430.3:2652_172_58_R->*:ANO7-002:ENST00000402530.3:540_172_58_R->*	ANO7	ENSG00000146205.9	ENST00000274979.8	0.0359	0.465	0.4991	Recessive
chr2	242149979	rs146605967	C	T	100	PASS	AA=C;AC=1;AF=0.0005;AFR_AF=0.0020;AN=2184;AVGPOST=1.0000;ERATE=0.0003;LDAF=0.0005;RSQ=0.9547;SNPSOURCE=EXOME;THETA=0.0086;VT=SNP;VA=1:ANO7:ENSG00000146205.9:+:prematureStop:2/3:ANO7-001:ENST00000274979.8:2802_1717_573_R->*:ANO7-010:ENST00000402430.3:2652_1714_572_R->*	ANO7	ENSG00000146205.9	ENST00000274979.8	0.03335	0.44685	0.5198	Recessive
chr2	242688366	rs35386923	C	T	100	PASS	ERATE=0.0004;AA=T;AN=2184;RSQ=0.9954;VT=SNP;AC=1105;LDAF=0.5051;SNPSOURCE=LOWCOV;AVGPOST=0.9968;THETA=0.0003;AF=0.51;ASN_AF=0.38;AMR_AF=0.53;AFR_AF=0.72;EUR_AF=0.45;VA=1:D2HGDH:ENSG00000180902.12:+:prematureStop:1/6:D2HGDH-202:ENST00000537090.1:978_940_314_Q->*	D2HGDH	ENSG00000180902.12	ENST00000537090.1	0.01195	0.89075	0.0973	Tolerant
chr2	242755721	rs200948491	G	T	100	PASS	AA=G;AC=1;AF=0.0005;AN=2184;AVGPOST=1.0000;ERATE=0.0003;EUR_AF=0.0013;LDAF=0.0004;RSQ=0.9500;SNPSOURCE=EXOME;THETA=0.0005;VT=SNP;VA=1:NEU4:ENSG00000204099.7:+:prematureStop:6/6:NEU4-003:ENST00000325935.6:1494_79_27_E->*:NEU4-001:ENST00000404257.1:1491_76_26_E->*:NEU4-002:ENST00000391969.2:1455_40_14_E->*:NEU4-004:ENST00000405370.1:1455_40_14_E->*:NEU4-007:ENST00000407683.1:1455_40_14_E->*:NEU4-00…	NEU4	ENSG00000204099.7	ENST00000325935.6	0.064	0.13285	0.80315	Recessive
chr3	1134433	rs140910391	G	A	100	PASS	AA=G;AN=2184;VT=SNP;AVGPOST=0.9993;RSQ=0.6122;SNPSOURCE=LOWCOV;AC=1;THETA=0.0043;ERATE=0.0003;LDAF=0.0008;AF=0.0005;EUR_AF=0.0013;VA=1:CNTN6:ENSG00000134115.8:+:prematureStop:2/6:CNTN6-002:ENST00000397479.2:192_14_5_W->*:CNTN6-005:ENST00000413210.1:192_14_5_W->*	CNTN6	ENSG00000134115.8	ENST00000397479.2	0.093	0.3289	0.5781	Recessive
chr3	1134445	rs6807118	C	A	100	PASS	ERATE=0.0005;LDAF=0.1628;RSQ=0.9934;AA=C;AN=2184;VT=SNP;AVGPOST=0.9971;SNPSOURCE=LOWCOV;AC=356;THETA=0.0043;AF=0.16;ASN_AF=0.0035;AMR_AF=0.06;AFR_AF=0.59;EUR_AF=0.06;VA=1:CNTN6:ENSG00000134115.8:+:prematureStop:2/6:CNTN6-002:ENST00000397479.2:192_26_9_S->*:CNTN6-005:ENST00000413210.1:192_26_9_S->*	CNTN6	ENSG00000134115.8	ENST00000397479.2	0.0152	0.89735	0.08745	Tolerant
chr3	1415320	rs184338230	G	T	100	PASS	AVGPOST=1.0000;LDAF=0.0004;THETA=0.0004;SNPSOURCE=LOWCOV,EXOME;AA=G;AN=2184;RSQ=0.9500;VT=SNP;AC=1;ERATE=0.0003;AF=0.0005;EUR_AF=0.0013;VA=1:CNTN6:ENSG00000134115.8:+:prematureStop:3/6:CNTN6-004:ENST00000350110.2:3087_1819_607_E->*:CNTN6-001:ENST00000446702.2:3087_1819_607_E->*:CNTN6-201:ENST00000539053.1:2871_1603_535_E->*	CNTN6	ENSG00000134115.8	ENST00000350110.2	0.10275	0.0484	0.84885	Recessive
chr3	4872677	rs147679470	T	A	100	PASS	AA=T;AN=2184;VT=SNP;THETA=0.0030;AVGPOST=0.9989;LDAF=0.0049;SNPSOURCE=LOWCOV;AC=11;ERATE=0.0003;RSQ=0.9171;AF=0.01;ASN_AF=0.02;VA=1:AC018816.3:ENSG00000235978.2:-:prematureStop:2/2:AC018816.3-002:ENST00000441894.1:144_70_24_K->*:AC018816.3-001:ENST00000449914.1:261_70_24_K->*	AC018816.3	ENSG00000235978.2	ENST00000449914.1	0.0332	0.6053	0.3615	Tolerant
chr3	5246793	rs200217097	C	T	100	PASS	AA=C;AC=1;AF=0.0005;AMR_AF=0.0028;AN=2184;AVGPOST=1.0000;ERATE=0.0003;LDAF=0.0005;RSQ=1.0000;SNPSOURCE=EXOME;THETA=0.0017;VT=SNP;VA=1:EDEM1:ENSG00000134109.6:+:prematureStop:2/4:EDEM1-001:ENST00000256497.4:1974_1084_362_Q->*:EDEM1-003:ENST00000445686.1:1131_499_167_Q->*	EDEM1	ENSG00000134109.6	ENST00000256497.4	0.09145	0.00795	0.9006	Recessive
chr3	5255108	rs200021814	G	A	100	PASS	AA=G;AC=1;AF=0.0005;AN=2184;ASN_AF=0.0017;AVGPOST=1.0000;ERATE=0.0003;LDAF=0.0005;RSQ=0.9547;SNPSOURCE=EXOME;THETA=0.0084;VT=SNP;VA=1:EDEM1:ENSG00000134109.6:+:prematureStop:1/4:EDEM1-001:ENST00000256497.4:1974_1785_595_W->*	EDEM1	ENSG00000134109.6	ENST00000256497.4	0.1402	0.03	0.8298	Recessive
chr3	8590269	rs139883133	G	A	100	PASS	AVGPOST=1.0000;LDAF=0.0004;SNPSOURCE=LOWCOV,EXOME;AA=G;AN=2184;RSQ=0.9500;VT=SNP;AC=1;THETA=0.0007;ERATE=0.0003;AF=0.0005;ASN_AF=0.0017;VA=1:LMCD1:ENSG00000071282.7:+:nonsynonymous:4/5:LMCD1-001:ENST00000157600.3:1098_403_135_E->K:LMCD1-202:ENST00000535732.1:744_403_135_E->K:LMCD1-201:ENST00000397386.3:762_67_23_E->K:LMCD1-002:ENST00000454244.1:879_184_62_E->K,1:LMCD1:ENSG00000071282.7:+:prematur…	LMCD1	ENSG00000071282.7	ENST00000456506.1	0.29205	0.17885	0.5291	Recessive
chr3	8661578	rs202225131	A	C	100	PASS	AA=A;AC=1;AF=0.0005;AN=2184;ASN_AF=0.0017;AVGPOST=1.0000;ERATE=0.0003;LDAF=0.0004;RSQ=0.9500;SNPSOURCE=EXOME;THETA=0.0004;VT=SNP;VA=1:SSUH2:ENSG00000125046.10:-:prematureStop:3/8:SSUH2-201:ENST00000544814.1:1128_1104_368_Y->*:SSUH2-005:ENST00000317371.4:1062_1038_346_Y->*:SSUH2-001:ENST00000341795.3:1062_1038_346_Y->*	SSUH2	ENSG00000125046.10	ENST00000544814.1	0.08945	0.0868	0.82375	Recessive
chr3	8669388	rs151201843	G	A	100	PASS	AA=G;AC=1;AF=0.0005;AN=2184;ASN_AF=0.0017;AVGPOST=1.0000;ERATE=0.0003;LDAF=0.0004;RSQ=0.9500;SNPSOURCE=EXOME;THETA=0.0004;VT=SNP;VA=1:SSUH2:ENSG00000125046.10:-:prematureStop:4/8:SSUH2-201:ENST00000544814.1:1128_670_224_R->*:SSUH2-005:ENST00000317371.4:1062_604_202_R->*:SSUH2-001:ENST00000341795.3:1062_604_202_R->*:SSUH2-008:ENST00000415132.1:948_604_202_R->*	SSUH2	ENSG00000125046.10	ENST00000544814.1	0.05855	0.2232	0.71825	Recessive
chr3	8784190	rs147023912	G	A	100	PASS	THETA=0.0022;AA=G;AN=2184;AVGPOST=0.9997;VT=SNP;SNPSOURCE=LOWCOV;AC=1;ERATE=0.0003;LDAF=0.0005;RSQ=0.7748;AF=0.0005;EUR_AF=0.0013;VA=1:SSUH2:ENSG00000125046.10:-:prematureStop:1/8:SSUH2-007:ENST00000435138.1:258_19_7_Q->*	SSUH2	ENSG00000125046.10	ENST00000435138.1	0.0557	0.58155	0.36275	Tolerant
chr3	8940645	rs201412563	C	A	100	PASS	AA=C;AC=1;AF=0.0005;AN=2184;ASN_AF=0.0017;AVGPOST=1.0000;ERATE=0.0003;LDAF=0.0004;RSQ=0.9500;SNPSOURCE=EXOME;THETA=0.0006;VT=SNP;VA=1:RAD18:ENSG00000070950.5:-:prematureStop:1/4:RAD18-001:ENST00000264926.2:1488_1255_419_E->*	RAD18	ENSG00000070950.5	ENST00000264926.2	0.2263	0.1957	0.578	Recessive
chr3	9426235	rs149283084	C	T	100	PASS	AVGPOST=1.0000;AA=C;SNPSOURCE=LOWCOV,EXOME;AN=2184;VT=SNP;RSQ=1.0000;AC=1;ERATE=0.0003;LDAF=0.0005;THETA=0.0003;AF=0.0005;EUR_AF=0.0013;VA=1:THUMPD3:ENSG00000134077.11:+:prematureStop:3/3:THUMPD3-001:ENST00000345094.3:1524_1387_463_R->*:THUMPD3-002:ENST00000452837.2:1524_1387_463_R->*:THUMPD3-003:ENST00000515662.2:1524_1387_463_R->*	THUMPD3	ENSG00000134077.11	ENST00000345094.3	0.0355	0.1022	0.8623	Recessive
chr3	9426331	rs191151779	C	T	100	PASS	AA=C;RSQ=0.9406;SNPSOURCE=LOWCOV,EXOME;AN=2184;THETA=0.0005;LDAF=0.0010;VT=SNP;ERATE=0.0003;AC=2;AVGPOST=0.9999;AF=0.0009;AMR_AF=0.01;VA=1:THUMPD3:ENSG00000134077.11:+:prematureStop:3/3:THUMPD3-001:ENST00000345094.3:1524_1483_495_Q->*:THUMPD3-002:ENST00000452837.2:1524_1483_495_Q->*:THUMPD3-003:ENST00000515662.2:1524_1483_495_Q->*	THUMPD3	ENSG00000134077.11	ENST00000345094.3	0.0579	0.04605	0.89605	Recessive
chr3	9543906	rs78025908	G	A	100	PASS	AA=G;AC=1;AF=0.0005;AFR_AF=0.0020;AN=2184;AVGPOST=1.0000;ERATE=0.0003;LDAF=0.0005;RSQ=0.9547;SNPSOURCE=EXOME;THETA=0.0019;VT=SNP;VA=1:LHFPL4:ENSG00000156959.7:-:prematureStop:1/1:LHFPL4-001:ENST00000287585.6:744_733_245_Q->*	LHFPL4	ENSG00000156959.7	ENST00000287585.6	0.24525	0.2391	0.51565	Recessive
chr3	9799282	rs200760015	G	A	100	PASS	AA=G;AC=1;AF=0.0005;AN=2184;AVGPOST=0.9999;ERATE=0.0003;EUR_AF=0.0013;LDAF=0.0005;RSQ=0.8642;SNPSOURCE=EXOME;THETA=0.0003;VT=SNP;VA=1:CAMK1:ENSG00000134072.6:-:prematureStop:1/2:CAMK1-001:ENST00000256460.3:1113_1054_352_R->*	CAMK1	ENSG00000134072.6	ENST00000256460.3	0.25605	0.0628	0.68115	Recessive
chr3	9874914	rs115917139	C	T	100	PASS	ERATE=0.0005;AA=C;AN=2184;AVGPOST=0.9979;VT=SNP;RSQ=0.9541;AC=43;SNPSOURCE=LOWCOV;THETA=0.0003;LDAF=0.0203;AF=0.02;AMR_AF=0.03;EUR_AF=0.04;VA=1:TTLL3:ENSG00000214021.11:+:prematureStop:3/11:TTLL3-022:ENST00000430793.1:1305_1045_349_R->*:TTLL3-003:ENST00000426895.4:2748_2110_704_R->*:TTLL3-203:ENST00000547186.1:2319_1681_561_R->*	TTLL3	ENSG00000214021.11	ENST00000426895.4	0.0091	0.8952	0.0957	Tolerant
chr3	9876893	rs183827868	C	G	100	PASS	LDAF=0.0009;AA=C;THETA=0.0014;AN=2184;RSQ=0.8656;AVGPOST=0.9997;VT=SNP;SNPSOURCE=LOWCOV;ERATE=0.0003;AC=2;AF=0.0009;AMR_AF=0.01;VA=1:TTLL3:ENSG00000214021.11:+:prematureStop:2/11:TTLL3-003:ENST00000426895.4:2748_2468_823_S->*:TTLL3-203:ENST00000547186.1:2319_2039_680_S->*	TTLL3	ENSG00000214021.11	ENST00000426895.4	0.09	0.13625	0.77375	Recessive
chr3	9970030	rs143600903	C	T	100	PASS	AA=C;AC=4;AF=0.0018;AN=2184;ASN_AF=0.0017;AVGPOST=0.9988;ERATE=0.0021;EUR_AF=0.0040;LDAF=0.0024;RSQ=0.7985;SNPSOURCE=EXOME;THETA=0.0069;VT=SNP;VA=1:IL17RC:ENSG00000163702.14:+:prematureStop:6/14:IL17RC-001:ENST00000295981.3:2376_1132_378_Q->*:IL17RC-014:ENST00000383812.4:2118_874_292_Q->*:IL17RC-019:ENST00000403601.3:2163_919_307_Q->*:IL17RC-020:ENST00000413608.1:2124_919_307_Q->*:IL17RC-022:ENST…	IL17RC	ENSG00000163702.14	ENST00000295981.3	0.01775	0.45605	0.5262	Recessive
chr3	11885639	rs143396958	C	T	100	PASS	AVGPOST=1.0000;AA=C;SNPSOURCE=LOWCOV,EXOME;AN=2184;VT=SNP;RSQ=1.0000;AC=1;THETA=0.0007;ERATE=0.0003;LDAF=0.0005;AF=0.0005;EUR_AF=0.0013;VA=1:TAMM41:ENSG00000144559.6:-:prematureStop:5/6:TAMM41-001:ENST00000273037.5:951_182_61_W->*:TAMM41-005:ENST00000455809.1:1014_182_61_W->*:TAMM41-008:ENST00000444133.2:1359_182_61_W->*:TAMM41-002:ENST00000411947.1:456_182_61_W->*:TAMM41-006:ENST00000457498.1:45…	TAMM41	ENSG00000144559.6	ENST00000444133.2	0.01785	0.1482	0.83395	Recessive
chr3	12785444	rs150198487	G	A	100	PASS	AA=G;AC=1;AF=0.0005;AMR_AF=0.0028;AN=2184;AVGPOST=0.9999;ERATE=0.0003;LDAF=0.0005;RSQ=0.9049;SNPSOURCE=EXOME;THETA=0.0011;VT=SNP;VA=1:TMEM40:ENSG00000088726.11:-:prematureStop:3/5:TMEM40-201:ENST00000431022.2:750_304_102_R->*:TMEM40-004:ENST00000264728.8:702_256_86_R->*:TMEM40-001:ENST00000314124.7:702_256_86_R->*	TMEM40	ENSG00000088726.11	ENST00000431022.2	0.06905	0.5454	0.38555	Tolerant
chr3	13417874	rs201638008	G	A	100	PASS	AA=G;AC=1;AF=0.0005;AN=2184;AVGPOST=1.0000;ERATE=0.0003;EUR_AF=0.0013;LDAF=0.0005;RSQ=0.9547;SNPSOURCE=EXOME;THETA=0.0003;VT=SNP;VA=1:NUP210:ENSG00000132182.7:-:prematureStop:1/1:NUP210-001:ENST00000254508.5:5664_1210_404_Q->*	NUP210	ENSG00000132182.7	ENST00000254508.5	0.0373	0.03635	0.92635	Recessive
chr3	14199648	rs121965088	G	A	100	PASS	THETA=0.0004;RSQ=0.8760;SNPSOURCE=LOWCOV,EXOME;AA=G;AN=2184;VT=SNP;AC=1;ERATE=0.0003;AVGPOST=0.9999;LDAF=0.0005;AF=0.0005;EUR_AF=0.0013;VA=1:XPC:ENSG00000154767.10:-:prematureStop:2/3:XPC-001:ENST00000285021.7:2823_1735_579_R->*:XPC-201:ENST00000449060.2:2712_1624_542_R->*	XPC	ENSG00000154767.10	ENST00000285021.7	0.2212	0.05665	0.72215	Recessive
chr3	15520498	rs143766249	G	A	100	PASS	AVGPOST=1.0000;SNPSOURCE=LOWCOV,EXOME;AA=G;AN=2184;VT=SNP;RSQ=1.0000;AC=1;ERATE=0.0002;LDAF=0.0005;THETA=0.0003;AF=0.0005;ASN_AF=0.0017;VA=1:COLQ:ENSG00000206561.7:-:prematureStop:5/6:COLQ-203:ENST00000383786.4:1266_277_93_R->*:COLQ-205:ENST00000383788.4:1368_379_127_R->*:COLQ-201:ENST00000383781.3:1338_349_117_R->*:COLQ-206:ENST00000435459.2:1338_349_117_R->*:COLQ-202:ENST00000383785.2:876_379_1…	COLQ	ENSG00000206561.7	ENST00000383788.4	0.11715	0.03415	0.8487	Recessive
chr3	16419345	rs200191694	G	A	100	PASS	AA=G;AC=1;AF=0.0005;AN=2184;AVGPOST=0.9999;ERATE=0.0003;EUR_AF=0.0013;LDAF=0.0005;RSQ=0.9135;SNPSOURCE=EXOME;THETA=0.0002;VT=SNP;VA=1:RFTN1:ENSG00000131378.8:-:prematureStop:2/3:RFTN1-001:ENST00000334133.4:1737_706_236_Q->*:RFTN1-002:ENST00000432519.1:1629_598_200_Q->*	RFTN1	ENSG00000131378.8	ENST00000334133.4	0.1205	0.31625	0.56325	Recessive
chr3	19490425	rs17005976	C	T	100	PASS	THETA=0.0021;ERATE=0.0004;LDAF=0.0810;AA=C;AN=2184;VT=SNP;AC=177;AVGPOST=0.9973;SNPSOURCE=LOWCOV;RSQ=0.9888;AF=0.08;ASN_AF=0.23;AMR_AF=0.03;AFR_AF=0.05;EUR_AF=0.01;VA=1:KCNH8:ENSG00000183960.4:+:prematureStop:1/3:KCNH8-201:ENST00000537696.1:558_304_102_Q->*	KCNH8	ENSG00000183960.4	ENST00000537696.1	0.0182	0.9073	0.0745	Tolerant
chr3	19925950	rs183131232	G	T	100	PASS	RSQ=0.9049;SNPSOURCE=LOWCOV,EXOME;AA=G;AN=2184;THETA=0.0008;VT=SNP;AC=1;ERATE=0.0002;AVGPOST=0.9999;LDAF=0.0005;AF=0.0005;AMR_AF=0.0028;VA=1:EFHB:ENSG00000163576.13:-:prematureStop:2/2:EFHB-002:ENST00000344838.4:2112_1701_567_Y->*:EFHB-001:ENST00000295824.9:2502_2091_697_Y->*	EFHB	ENSG00000163576.13	ENST00000295824.9	0.0423	0.388	0.5697	Recessive
chr3	19974802	rs200327375	C	A	100	PASS	AA=C;AC=1;AF=0.0005;AMR_AF=0.0028;AN=2184;AVGPOST=0.9999;ERATE=0.0002;LDAF=0.0005;RSQ=0.9049;SNPSOURCE=EXOME;THETA=0.0002;VT=SNP;VA=1:EFHB:ENSG00000163576.13:-:prematureStop:2/2:EFHB-002:ENST00000344838.4:2112_319_107_E->*:EFHB-001:ENST00000295824.9:2502_709_237_E->*	EFHB	ENSG00000163576.13	ENST00000295824.9	0.06805	0.3684	0.56355	Recessive
chr3	19974997	rs200662150	C	A	100	PASS	AA=C;AC=1;AF=0.0005;AN=2184;AVGPOST=0.9999;ERATE=0.0002;EUR_AF=0.0013;LDAF=0.0004;RSQ=0.8999;SNPSOURCE=EXOME;THETA=0.0002;VT=SNP;VA=1:EFHB:ENSG00000163576.13:-:prematureStop:1/2:EFHB-001:ENST00000295824.9:2502_514_172_E->*	EFHB	ENSG00000163576.13	ENST00000295824.9	0.04525	0.46425	0.4905	Recessive
chr3	21606119	rs185552275	G	A	100	PASS	AVGPOST=1.0000;AA=G;AN=2184;THETA=0.0005;VT=SNP;RSQ=1.0000;SNPSOURCE=LOWCOV;AC=1;ERATE=0.0003;LDAF=0.0005;AF=0.0005;EUR_AF=0.0013;VA=1:ZNF385D:ENSG00000151789.5:-:prematureStop:2/2:ZNF385D-001:ENST00000281523.2:1188_223_75_R->*:ZNF385D-004:ENST00000446749.1:312_223_75_R->*	ZNF385D	ENSG00000151789.5	ENST00000281523.2	0.18495	0.1342	0.68085	Recessive
chr3	25775392	rs146140738	G	A	100	PASS	AVGPOST=1.0000;LDAF=0.0004;SNPSOURCE=LOWCOV,EXOME;AA=G;AN=2184;RSQ=0.9500;VT=SNP;AC=1;THETA=0.0010;ERATE=0.0003;AF=0.0005;ASN_AF=0.0017;VA=1:NGLY1:ENSG00000151092.12:-:prematureStop:4/5:NGLY1-008:ENST00000417874.2:1839_1105_369_R->*:NGLY1-001:ENST00000280700.5:1965_1231_411_R->*:NGLY1-202:ENST00000428257.1:1911_1177_393_R->*:NGLY1-002:ENST00000396649.3:1677_1231_411_R->*	NGLY1	ENSG00000151092.12	ENST00000280700.5	0.1279	0.0475	0.8246	Recessive
chr3	27333029	rs182672327	A	C	100	PASS	AVGPOST=1.0000;SNPSOURCE=LOWCOV,EXOME;AN=2184;VT=SNP;AA=A;AC=1;THETA=0.0010;ERATE=0.0002;RSQ=0.9547;LDAF=0.0005;AF=0.0005;AMR_AF=0.0028;VA=1:NEK10:ENSG00000163491.12:-:prematureStop:2/6:NEK10-016:ENST00000429845.2:3519_1422_474_Y->*:NEK10-003:ENST00000341435.5:2139_1422_474_Y->*	NEK10	ENSG00000163491.12	ENST00000429845.2	0.31615	0.0704	0.61345	Recessive
chr3	32030998	rs4639011	C	T	100	PASS	AVGPOST=1.0000;AA=C;AN=2184;VT=SNP;RSQ=1.0000;LDAF=0.0777;SNPSOURCE=LOWCOV;AC=170;ERATE=0.0003;THETA=0.0003;AF=0.08;AMR_AF=0.03;AFR_AF=0.29;EUR_AF=0.02;VA=1:ZNF860:ENSG00000197385.5:+:prematureStop:1/1:ZNF860-001:ENST00000360311.4:1899_427_143_R->*	ZNF860	ENSG00000197385.5	ENST00000360311.4	0.0012	0.99025	0.00855	Tolerant
chr3	32737158	rs187904565	C	G	100	PASS	AA=C;AN=2184;RSQ=0.7082;AVGPOST=0.9996;VT=SNP;THETA=0.0006;LDAF=0.0007;SNPSOURCE=LOWCOV;AC=1;ERATE=0.0003;AF=0.0005;AMR_AF=0.0028;VA=1:CNOT10:ENSG00000182973.14:+:prematureStop:1/5:CNOT10-201:ENST00000454516.2:2415_41_14_S->*	CNOT10	ENSG00000182973.14	ENST00000454516.2	0.4489	0.04845	0.50265	Recessive
chr3	33118726	rs143443859	G	A	100	PASS	AN=2184;VT=SNP;AA=A;RSQ=0.9135;SNPSOURCE=LOWCOV;AC=1;ERATE=0.0003;AVGPOST=0.9999;LDAF=0.0005;THETA=0.0003;AF=0.0005;ASN_AF=0.0017;VA=1:GLB1:ENSG00000170266.11:-:prematureStop:1/6:GLB1-201:ENST00000445488.2:2178_79_27_R->*	GLB1	ENSG00000170266.11	ENST00000445488.2	0.06085	0.10425	0.8349	Recessive
chr3	33171463	rs72659361	C	T	100	PASS	AA=C;AC=1;AF=0.0005;AFR_AF=0.0020;AN=2184;AVGPOST=1.0000;ERATE=0.0004;LDAF=0.0005;RSQ=1.0000;SNPSOURCE=EXOME;THETA=0.0037;VT=SNP;VA=1:CRTAP:ENSG00000170275.9:+:prematureStop:1/2:CRTAP-001:ENST00000320954.5:1206_826_276_Q->*	CRTAP	ENSG00000170275.9	ENST00000320954.5	0.0825	0.0581	0.8594	Recessive
chr3	37146960	rs201460444	G	A	100	PASS	AA=G;AC=1;AF=0.0005;AN=2184;AVGPOST=1.0000;ERATE=0.0002;EUR_AF=0.0013;LDAF=0.0005;RSQ=1.0000;SNPSOURCE=EXOME;THETA=0.0005;VT=SNP;VA=1:LRRFIP2:ENSG00000093167.13:-:prematureStop:2/6:LRRFIP2-001:ENST00000336686.4:2166_769_257_R->*:LRRFIP2-201:ENST00000421307.1:2166_769_257_R->*	LRRFIP2	ENSG00000093167.13	ENST00000336686.4	0.1626	0.1641	0.6733	Recessive
chr3	37150133	rs149602102	G	A	100	PASS	THETA=0.0004;SNPSOURCE=LOWCOV,EXOME;AA=G;AN=2184;VT=SNP;RSQ=0.9135;AC=1;ERATE=0.0002;AVGPOST=0.9999;LDAF=0.0005;AF=0.0005;AFR_AF=0.0020;VA=1:LRRFIP2:ENSG00000093167.13:-:prematureStop:3/6:LRRFIP2-001:ENST00000336686.4:2166_652_218_R->*:LRRFIP2-006:ENST00000396428.2:1512_388_130_R->*:LRRFIP2-201:ENST00000421307.1:2166_652_218_R->*	LRRFIP2	ENSG00000093167.13	ENST00000336686.4	0.15845	0.16665	0.6749	Recessive
chr3	37365370	rs199832250	C	T	100	PASS	AA=C;AC=1;AF=0.0005;AN=2184;ASN_AF=0.0017;AVGPOST=0.9999;ERATE=0.0002;LDAF=0.0005;RSQ=0.9049;SNPSOURCE=EXOME;THETA=0.0005;VT=SNP;VA=1:GOLGA4:ENSG00000144674.12:+:prematureStop:2/3:GOLGA4-006:ENST00000356847.4:6732_2059_687_Q->*:GOLGA4-001:ENST00000361924.2:6693_1993_665_Q->*	GOLGA4	ENSG00000144674.12	ENST00000356847.4	0.32975	0.0333	0.63695	Recessive
chr3	37366517	rs199892522	G	A	100	PASS	AA=G;AC=1;AF=0.0005;AFR_AF=0.0020;AN=2184;AVGPOST=1.0000;ERATE=0.0002;LDAF=0.0005;RSQ=1.0000;SNPSOURCE=EXOME;THETA=0.0005;VT=SNP;VA=1:GOLGA4:ENSG00000144674.12:+:prematureStop:2/3:GOLGA4-006:ENST00000356847.4:6732_3206_1069_W->*:GOLGA4-001:ENST00000361924.2:6693_3140_1047_W->*	GOLGA4	ENSG00000144674.12	ENST00000356847.4	0.21675	0.0654	0.71785	Recessive
chr3	37458845	rs199499167	C	T	100	PASS	AA=C;AC=2;AF=0.0009;AFR_AF=0.0020;AMR_AF=0.0028;AN=2184;AVGPOST=0.9999;ERATE=0.0002;LDAF=0.0009;RSQ=0.9499;SNPSOURCE=EXOME;THETA=0.0007;VT=SNP;VA=1:C3orf35:ENSG00000198590.7:+:prematureStop:6/6:C3orf35-002:ENST00000328376.5:513_88_30_R->*:C3orf35-003:ENST00000332506.3:237_88_30_R->*:C3orf35-201:ENST00000452017.2:237_88_30_R->*:C3orf35-006:ENST00000425564.2:360_88_30_R->*:C3orf35-007:ENST000004259…	C3orf35	ENSG00000198590.7	ENST00000328376.5	0.0541	0.4661	0.4798	Recessive
chr3	38043199	rs184033233	C	T	100	PASS	RSQ=0.9682;AA=C;SNPSOURCE=LOWCOV,EXOME;AN=2184;VT=SNP;LDAF=0.0014;THETA=0.0007;ERATE=0.0003;AC=3;AVGPOST=0.9999;AF=0.0014;AMR_AF=0.01;EUR_AF=0.0013;VA=1:VILL:ENSG00000136059.10:+:prematureStop:3/3:VILL-001:ENST00000283713.6:2571_1327_443_Q->*:VILL-201:ENST00000383759.2:2571_1327_443_Q->*:VILL-002:ENST00000465644.1:1725_481_161_Q->*	VILL	ENSG00000136059.10	ENST00000283713.6	0.0503	0.0963	0.8534	Recessive
chr3	38045777	rs199511365	C	T	100	PASS	AA=C;AC=1;AF=0.0005;AN=2184;ASN_AF=0.0017;AVGPOST=0.9999;ERATE=0.0003;LDAF=0.0004;RSQ=0.8999;SNPSOURCE=EXOME;THETA=0.0005;VT=SNP;VA=1:VILL:ENSG00000136059.10:+:prematureStop:3/3:VILL-001:ENST00000283713.6:2571_1837_613_R->*:VILL-201:ENST00000383759.2:2571_1837_613_R->*:VILL-002:ENST00000465644.1:1725_991_331_R->*	VILL	ENSG00000136059.10	ENST00000283713.6	0.0533	0.09865	0.84805	Recessive
chr3	38047461	rs185753799	G	A	100	PASS	AVGPOST=1.0000;SNPSOURCE=LOWCOV,EXOME;AA=G;AN=2184;VT=SNP;THETA=0.0006;AC=1;ERATE=0.0003;RSQ=0.9547;LDAF=0.0005;AF=0.0005;AMR_AF=0.0028;VA=1:VILL:ENSG00000136059.10:+:prematureStop:3/3:VILL-001:ENST00000283713.6:2571_2129_710_W->*:VILL-201:ENST00000383759.2:2571_2129_710_W->*:VILL-002:ENST00000465644.1:1725_1283_428_W->*	VILL	ENSG00000136059.10	ENST00000283713.6	0.06005	0.10115	0.8388	Recessive
chr3	38163803	rs201017952	C	T	100	PASS	AA=C;AC=1;AF=0.0005;AFR_AF=0.0020;AN=2184;AVGPOST=0.9997;ERATE=0.0003;LDAF=0.0006;RSQ=0.8075;SNPSOURCE=EXOME;THETA=0.0005;VT=SNP;VA=1:DLEC1:ENSG00000008226.15:+:nonsynonymous:2/3:DLEC1-001:ENST00000308059.6:5268_5168_1723_T->M:DLEC1-202:ENST00000452631.2:5277_5177_1726_T->M,1:DLEC1:ENSG00000008226.15:+:prematureStop:1/3:DLEC1-201:ENST00000346219.3:5337_5044_1682_R->*	DLEC1	ENSG00000008226.15	ENST00000346219.3	0.0281	0.27285	0.69905	Recessive
chr3	38355348	rs188150140	C	T	100	PASS	RSQ=0.8763;AA=C;SNPSOURCE=LOWCOV,EXOME;AN=2184;AVGPOST=0.9997;VT=SNP;THETA=0.0042;ERATE=0.0003;AC=2;LDAF=0.0008;AF=0.0009;EUR_AF=0.0026;VA=1:SLC22A14:ENSG00000144671.6:+:prematureStop:2/2:SLC22A14-001:ENST00000273173.4:1785_1294_432_Q->*:SLC22A14-002:ENST00000448498.1:1785_1294_432_Q->*	SLC22A14	ENSG00000144671.6	ENST00000273173.4	0.03165	0.5592	0.40915	Tolerant
chr3	38437052	rs140641713	C	T	100	PASS	AA=C;AC=1;AF=0.0005;AMR_AF=0.0028;AN=2184;AVGPOST=0.9999;ERATE=0.0003;LDAF=0.0004;RSQ=0.8999;SNPSOURCE=EXOME;THETA=0.0004;VT=SNP;VA=1:XYLB:ENSG00000093217.5:+:prematureStop:2/4:XYLB-001:ENST00000207870.3:1611_1348_450_Q->*:XYLB-201:ENST00000542835.1:1200_937_313_Q->*	XYLB	ENSG00000093217.5	ENST00000207870.3	0.01385	0.32015	0.666	Recessive
chr3	38438638	rs79233786	C	T	100	PASS	AVGPOST=1.0000;AA=C;SNPSOURCE=LOWCOV,EXOME;AN=2184;VT=SNP;LDAF=0.0023;AC=5;RSQ=1.0000;THETA=0.0007;ERATE=0.0003;AF=0.0023;ASN_AF=0.01;VA=1:XYLB:ENSG00000093217.5:+:prematureStop:2/4:XYLB-001:ENST00000207870.3:1611_1426_476_R->*:XYLB-201:ENST00000542835.1:1200_1015_339_R->*	XYLB	ENSG00000093217.5	ENST00000207870.3	0.0162	0.1405	0.8433	Recessive
chr3	38539234	rs200431618	G	A	100	PASS	AA=G;AC=1;AF=0.0005;AN=2184;ASN_AF=0.0017;AVGPOST=1.0000;ERATE=0.0003;LDAF=0.0005;RSQ=1.0000;SNPSOURCE=EXOME;THETA=0.0003;VT=SNP;VA=1:EXOG:ENSG00000157036.8:+:prematureStop:3/11:EXOG-001:ENST00000287675.5:1107_278_93_W->*:EXOG-006:ENST00000457367.1:432_278_93_W->*:EXOG-007:ENST00000431472.1:324_278_93_W->*	EXOG	ENSG00000157036.8	ENST00000287675.5	0.0468	0.04095	0.91225	Recessive
chr3	38755505	rs202134330	G	A	100	PASS	AA=G;AC=1;AF=0.0005;AN=2184;AVGPOST=1.0000;ERATE=0.0003;EUR_AF=0.0013;LDAF=0.0004;RSQ=0.9500;SNPSOURCE=EXOME;THETA=0.0003;VT=SNP;VA=1:SCN10A:ENSG00000185313.6:-:prematureStop:1/1:SCN10A-001:ENST00000449082.2:5871_3748_1250_R->*	SCN10A	ENSG00000185313.6	ENST00000449082.2	0.05755	0.14055	0.8019	Recessive
chr3	40524166	rs202228226	G	A	100	PASS	AA=G;AC=1;AF=0.0005;AN=2184;AVGPOST=1.0000;ERATE=0.0003;EUR_AF=0.0013;LDAF=0.0005;RSQ=0.9547;SNPSOURCE=EXOME;THETA=0.0016;VT=SNP;VA=1:ZNF619:ENSG00000177873.8:+:nonsynonymous:5/8:ZNF619-203:ENST00000456778.1:1599_134_45_G->E:ZNF619-201:ENST00000429348.2:1731_266_89_G->E:ZNF619-008:ENST00000432264.2:1731_266_89_G->E:ZNF619-202:ENST00000447116.2:1851_386_129_G->E:ZNF619-010:ENST00000521353.1:1851_3…	ZNF619	ENSG00000177873.8	ENST00000522736.1	0.0644	0.4629	0.4727	Recessive
chr3	40573694	rs181239875	C	T	100	PASS	AVGPOST=1.0000;LDAF=0.0004;THETA=0.0004;SNPSOURCE=LOWCOV,EXOME;AN=2184;RSQ=0.9500;VT=SNP;AA=c;AC=1;ERATE=0.0003;AF=0.0005;AMR_AF=0.0028;VA=1:ZNF621:ENSG00000172888.7:+:prematureStop:4/4:ZNF621-201:ENST00000310898.1:474_433_145_R->*:ZNF621-001:ENST00000339296.5:1320_433_145_R->*:ZNF621-002:ENST00000403205.2:1320_433_145_R->*:ZNF621-003:ENST00000431278.1:987_100_34_R->*	ZNF621	ENSG00000172888.7	ENST00000339296.5	0.05215	0.18015	0.7677	Recessive
chr3	40574039	rs141557940	G	T	100	PASS	AVGPOST=1.0000;AA=g;SNPSOURCE=LOWCOV,EXOME;AN=2184;THETA=0.0008;VT=SNP;AC=1;ERATE=0.0003;RSQ=0.9547;LDAF=0.0005;AF=0.0005;EUR_AF=0.0013;VA=1:ZNF621:ENSG00000172888.7:+:prematureStop:3/4:ZNF621-001:ENST00000339296.5:1320_778_260_E->*:ZNF621-002:ENST00000403205.2:1320_778_260_E->*:ZNF621-003:ENST00000431278.1:987_445_149_E->*	ZNF621	ENSG00000172888.7	ENST00000339296.5	0.07545	0.1206	0.80395	Recessive
chr3	41756779	rs199884004	G	A	100	PASS	AA=G;AC=1;AF=0.0005;AN=2184;AVGPOST=0.9999;ERATE=0.0003;EUR_AF=0.0013;LDAF=0.0005;RSQ=0.8760;SNPSOURCE=EXOME;THETA=0.0012;VT=SNP;VA=1:ULK4:ENSG00000168038.6:-:prematureStop:1/5:ULK4-001:ENST00000301831.4:3828_2584_862_R->*	ULK4	ENSG00000168038.6	ENST00000301831.4	0.01245	0.8528	0.13475	Tolerant
chr3	41860966	rs193009638	C	T	100	PASS	LDAF=0.0013;AA=C;AN=2184;RSQ=0.7691;VT=SNP;AVGPOST=0.9993;THETA=0.0006;SNPSOURCE=LOWCOV;ERATE=0.0003;AC=2;AF=0.0009;ASN_AF=0.0035;VA=1:ULK4:ENSG00000168038.6:-:prematureStop:1/5:ULK4-001:ENST00000301831.4:3828_1797_599_W->*	ULK4	ENSG00000168038.6	ENST00000301831.4	0.04125	0.1209	0.83785	Recessive
chr3	42555316	rs201674548	G	T	100	PASS	AA=G;AC=7;AF=0.0032;AFR_AF=0.0020;AMR_AF=0.0028;AN=2184;ASN_AF=0.01;AVGPOST=0.9970;ERATE=0.0043;LDAF=0.0045;RSQ=0.7415;SNPSOURCE=EXOME;THETA=0.0003;VT=SNP;VA=1:VIPR1:ENSG00000114812.8:+:prematureStop:2/8:VIPR1-001:ENST00000325123.4:1374_154_52_E->*:VIPR1-002:ENST00000433647.1:1251_31_11_E->*	VIPR1	ENSG00000114812.8	ENST00000325123.4	0.26	0.05075	0.68925	Recessive
chr3	42567465	rs199524750	A	T	100	PASS	AA=A;AC=1;AF=0.0005;AN=2184;ASN_AF=0.0017;AVGPOST=1.0000;ERATE=0.0002;LDAF=0.0005;RSQ=1.0000;SNPSOURCE=EXOME;THETA=0.0005;VT=SNP;VA=1:VIPR1:ENSG00000114812.8:+:prematureStop:3/8:VIPR1-001:ENST00000325123.4:1374_379_127_K->*:VIPR1-202:ENST00000543411.1:1230_238_80_K->*:VIPR1-002:ENST00000433647.1:1251_256_86_K->*,1:VIPR1:ENSG00000114812.8:+:synonymous:1/8:VIPR1-201:ENST00000438259.2:744_6_2_T->T	VIPR1	ENSG00000114812.8	ENST00000325123.4	0.25375	0.04405	0.7022	Recessive
chr3	42735117	rs199499695	G	A	100	PASS	AA=g;AC=1;AF=0.0005;AFR_AF=0.0020;AN=2184;AVGPOST=1.0000;ERATE=0.0002;LDAF=0.0005;RSQ=1.0000;SNPSOURCE=EXOME;THETA=0.0002;VT=SNP;VA=1:HHATL:ENSG00000010282.10:-:prematureStop:2/2:HHATL-001:ENST00000310417.5:1515_1240_414_R->*:HHATL-002:ENST00000441594.1:1515_1240_414_R->*	HHATL	ENSG00000010282.10	ENST00000310417.5	0.09095	0.1734	0.73565	Recessive
chr3	42741282	rs200373562	G	A	100	PASS	AA=g;AC=1;AF=0.0005;AMR_AF=0.0028;AN=2184;AVGPOST=0.9999;ERATE=0.0002;LDAF=0.0005;RSQ=0.9049;SNPSOURCE=EXOME;THETA=0.0003;VT=SNP;VA=1:HHATL:ENSG00000010282.10:-:prematureStop:2/2:HHATL-001:ENST00000310417.5:1515_142_48_R->*:HHATL-002:ENST00000441594.1:1515_142_48_R->*	HHATL	ENSG00000010282.10	ENST00000310417.5	0.09495	0.2513	0.65375	Recessive
chr3	42788796	rs186928386	G	A	100	PASS	AVGPOST=1.0000;THETA=0.0004;SNPSOURCE=LOWCOV,EXOME;AA=G;AN=2184;VT=SNP;RSQ=1.0000;AC=1;ERATE=0.0002;LDAF=0.0005;AF=0.0005;ASN_AF=0.0017;VA=1:CCDC13:ENSG00000244607.1:-:prematureStop:1/1:CCDC13-001:ENST00000310232.6:2148_673_225_R->*	CCDC13	ENSG00000244607.1	ENST00000310232.6	0.0727	0.11575	0.81155	Recessive
chr3	42799841	rs200565346	G	A	100	PASS	AA=G;AC=1;AF=0.0005;AN=2184;AVGPOST=1.0000;ERATE=0.0002;EUR_AF=0.0013;LDAF=0.0004;RSQ=0.9500;SNPSOURCE=EXOME;THETA=0.0003;VT=SNP;VA=1:HIGD1A:ENSG00000181061.9:-:prematureStop:1/5:HIGD1A-007:ENST00000431549.1:252_235_79_Q->*	HIGD1A	ENSG00000181061.9	ENST00000431549.1	0.10255	0.39145	0.506	Recessive
chr3	44683607	rs199888346	C	T	100	PASS	AA=C;AC=1;AF=0.0005;AN=2184;ASN_AF=0.0017;AVGPOST=1.0000;ERATE=0.0003;LDAF=0.0005;RSQ=1.0000;SNPSOURCE=EXOME;THETA=0.0005;VT=SNP;VA=1:ZNF197:ENSG00000186448.10:+:prematureStop:2/5:ZNF197-006:ENST00000344387.4:3090_985_329_R->*:ZNF197-001:ENST00000396058.1:3090_985_329_R->*	ZNF197	ENSG00000186448.10	ENST00000344387.4	0.1005	0.0727	0.8268	Recessive
chr3	44762952	rs199589139	C	T	100	PASS	AA=C;AC=1;AF=0.0005;AN=2184;ASN_AF=0.0017;AVGPOST=1.0000;ERATE=0.0003;LDAF=0.0005;RSQ=1.0000;SNPSOURCE=EXOME;THETA=0.0006;VT=SNP;VA=1:ZNF502:ENSG00000196653.7:+:prematureStop:3/3:ZNF502-001:ENST00000296091.4:1635_643_215_Q->*:ZNF502-002:ENST00000436624.2:1635_643_215_Q->*:ZNF502-201:ENST00000449836.1:1635_643_215_Q->*	ZNF502	ENSG00000196653.7	ENST00000296091.4	0.0823	0.06675	0.85095	Recessive
chr3	44776601	rs114584722	C	T	100	PASS	AVGPOST=1.0000;AA=C;SNPSOURCE=LOWCOV,EXOME;AN=2184;VT=SNP;THETA=0.0006;AC=1;ERATE=0.0003;RSQ=0.9547;LDAF=0.0005;AF=0.0005;EUR_AF=0.0013;VA=1:ZNF501:ENSG00000186446.7:+:prematureStop:1/1:ZNF501-001:ENST00000396048.2:816_688_230_Q->*	ZNF501	ENSG00000186446.7	ENST00000396048.2	0.0928	0.1991	0.7081	Recessive
chr3	44943164	rs139860990	G	A	100	PASS	AVGPOST=1.0000;SNPSOURCE=LOWCOV,EXOME;AA=G;AN=2184;AC=13;VT=SNP;LDAF=0.0059;RSQ=1.0000;ERATE=0.0003;THETA=0.0003;AF=0.01;AMR_AF=0.01;EUR_AF=0.01;VA=1:TGM4:ENSG00000163810.7:+:prematureStop:1/2:TGM4-001:ENST00000296125.4:2055_806_269_W->*	TGM4	ENSG00000163810.7	ENST00000296125.4	0.00525	0.9681	0.02665	Tolerant
chr3	44945410	rs182851170	C	T	100	PASS	AVGPOST=1.0000;AA=C;SNPSOURCE=LOWCOV,EXOME;AN=2184;VT=SNP;THETA=0.0066;RSQ=1.0000;AC=1;ERATE=0.0003;LDAF=0.0005;AF=0.0005;ASN_AF=0.0017;VA=1:TGM4:ENSG00000163810.7:+:prematureStop:1/2:TGM4-001:ENST00000296125.4:2055_1006_336_R->*	TGM4	ENSG00000163810.7	ENST00000296125.4	0.03185	0.6465	0.32165	Tolerant
chr3	44945470	rs200982271	C	T	100	PASS	AA=C;AC=1;AF=0.0005;AMR_AF=0.0028;AN=2184;AVGPOST=0.9998;ERATE=0.0003;LDAF=0.0006;RSQ=0.8218;SNPSOURCE=EXOME;THETA=0.0005;VT=SNP;VA=1:TGM4:ENSG00000163810.7:+:prematureStop:1/2:TGM4-001:ENST00000296125.4:2055_1066_356_R->*	TGM4	ENSG00000163810.7	ENST00000296125.4	0.0294	0.65275	0.31785	Tolerant
chr3	45030671	rs201593496	C	T	100	PASS	AA=C;AC=1;AF=0.0005;AN=2184;ASN_AF=0.0017;AVGPOST=1.0000;ERATE=0.0003;LDAF=0.0005;RSQ=1.0000;SNPSOURCE=EXOME;THETA=0.0007;VT=SNP;VA=1:EXOSC7:ENSG00000075914.8:+:prematureStop:1/1:EXOSC7-001:ENST00000265564.7:876_97_33_R->*	EXOSC7	ENSG00000075914.8	ENST00000265564.7	0.0924	0.06315	0.84445	Recessive
chr3	45823588	rs142799557	G	C	100	PASS	AA=g;THETA=0.0004;RSQ=0.8760;SNPSOURCE=LOWCOV,EXOME;AN=2184;VT=SNP;AC=1;ERATE=0.0002;AVGPOST=0.9999;LDAF=0.0005;AF=0.0005;AMR_AF=0.0028;VA=1:SLC6A20:ENSG00000163817.11:-:prematureStop:3/3:SLC6A20-201:ENST00000456124.2:1644_249_83_Y->*:SLC6A20-002:ENST00000353278.4:1668_249_83_Y->*:SLC6A20-001:ENST00000358525.4:1779_249_83_Y->*	SLC6A20	ENSG00000163817.11	ENST00000358525.4	0.03625	0.18185	0.7819	Recessive
chr3	45837875	rs202158371	G	A	100	PASS	AA=G;AC=1;AF=0.0005;AN=2184;AVGPOST=0.9996;ERATE=0.0002;EUR_AF=0.0013;LDAF=0.0005;RSQ=0.7038;SNPSOURCE=EXOME;THETA=0.0090;VT=SNP;VA=1:SLC6A20:ENSG00000163817.11:-:prematureStop:3/3:SLC6A20-201:ENST00000456124.2:1644_37_13_Q->*:SLC6A20-002:ENST00000353278.4:1668_37_13_Q->*:SLC6A20-001:ENST00000358525.4:1779_37_13_Q->*	SLC6A20	ENSG00000163817.11	ENST00000358525.4	0.02465	0.5654	0.40995	Tolerant
chr3	45868933	rs201401210	G	A	100	PASS	AA=G;AC=1;AF=0.0005;AN=2184;AVGPOST=1.0000;ERATE=0.0002;EUR_AF=0.0013;LDAF=0.0005;RSQ=1.0000;SNPSOURCE=EXOME;THETA=0.0004;VT=SNP;VA=1:LZTFL1:ENSG00000163818.12:-:prematureStop:2/6:LZTFL1-001:ENST00000296135.6:900_796_266_Q->*:LZTFL1-201:ENST00000536047.1:849_745_249_Q->*	LZTFL1	ENSG00000163818.12	ENST00000296135.6	0.2758	0.1194	0.6048	Recessive
chr3	46415066	rs146972949	C	T	100	PASS	AVGPOST=1.0000;LDAF=0.0009;AA=C;SNPSOURCE=LOWCOV,EXOME;AN=2184;VT=SNP;RSQ=1.0000;AC=2;ERATE=0.0002;THETA=0.0003;AF=0.0009;AFR_AF=0.0041;VA=1:CCR5:ENSG00000160791.12:+:prematureStop:3/3:CCR5-001:ENST00000292303.4:1059_673_225_R->*:CCR5-201:ENST00000343801.4:1059_673_225_R->*:CCR5-003:ENST00000445772.1:1059_673_225_R->*	CCR5	ENSG00000160791.12	ENST00000292303.4	0.22115	0.3151	0.46375	Recessive
chr3	46599404	rs144667915	G	A	100	PASS	AC=7;ERATE=0.0013;AA=G;AN=2184;VT=SNP;AVGPOST=0.9938;LDAF=0.0063;SNPSOURCE=LOWCOV;RSQ=0.6180;THETA=0.0003;AF=0.0032;ASN_AF=0.01;VA=1:LUZPP1:ENSG00000268324.1:+:prematureStop:1/1:LUZPP1-201:ENST00000599511.1:516_102_34_W->*	LUZPP1	ENSG00000268324.1	ENST00000599511.1	0.04165	0.7402	0.21815	Tolerant
chr3	46725313	rs182403545	C	A	100	PASS	AVGPOST=1.0000;THETA=0.0015;AA=C;SNPSOURCE=LOWCOV,EXOME;AN=2184;VT=SNP;RSQ=1.0000;AC=1;ERATE=0.0003;LDAF=0.0005;AF=0.0005;ASN_AF=0.0017;VA=1:ALS2CL:ENSG00000178038.12:-:prematureStop:5/6:ALS2CL-001:ENST00000318962.4:2862_871_291_E->*:ALS2CL-002:ENST00000415953.1:2862_871_291_E->*:ALS2CL-005:ENST00000434140.1:1608_871_291_E->*:ALS2CL-003:ENST00000431015.1:1572_871_291_E->*:ALS2CL-004:ENST000004501…	ALS2CL	ENSG00000178038.12	ENST00000318962.4	0.0427	0.0215	0.9358	Recessive
chr3	46729697	rs139496961	C	A	100	PASS	AA=C;AC=2;AF=0.0009;AMR_AF=0.0028;AN=2184;AVGPOST=0.9999;ERATE=0.0003;EUR_AF=0.0013;LDAF=0.0009;RSQ=0.9524;SNPSOURCE=EXOME;THETA=0.0003;VT=SNP;VA=1:ALS2CL:ENSG00000178038.12:-:prematureStop:5/6:ALS2CL-001:ENST00000318962.4:2862_193_65_E->*:ALS2CL-002:ENST00000415953.1:2862_193_65_E->*:ALS2CL-005:ENST00000434140.1:1608_193_65_E->*:ALS2CL-003:ENST00000431015.1:1572_193_65_E->*:ALS2CL-004:ENST000004…	ALS2CL	ENSG00000178038.12	ENST00000318962.4	0.02615	0.70395	0.2699	Tolerant
chr3	46786162	rs79958632	C	T	100	PASS	RSQ=0.9837;AA=C;SNPSOURCE=LOWCOV,EXOME;AN=2184;LDAF=0.0232;VT=SNP;THETA=0.0011;ERATE=0.0008;AC=50;AVGPOST=0.9992;AF=0.02;AMR_AF=0.01;AFR_AF=0.09;EUR_AF=0.01;VA=1:PRSS45:ENSG00000188086.8:-:prematureStop:2/2:PRSS45-002:ENST00000442359.2:687_84_28_W->*:PRSS45-001:ENST00000423292.2:333_84_28_W->*	PRSS45	ENSG00000188086.8	ENST00000442359.2	0.0049	0.94915	0.04595	Tolerant
chr3	46874578	rs199822832	G	A	100	PASS	AA=G;AC=1;AF=0.0005;AFR_AF=0.0020;AN=2184;AVGPOST=1.0000;ERATE=0.0003;LDAF=0.0005;RSQ=1.0000;SNPSOURCE=EXOME;THETA=0.0007;VT=SNP;VA=1:PRSS42:ENSG00000178055.8:-:prematureStop:2/2:PRSS42-001:ENST00000429665.1:882_490_164_R->*:PRSS42-002:ENST00000447340.1:303_178_60_R->*	PRSS42	ENSG00000178055.8	ENST00000429665.1	0.08565	0.5649	0.34945	Tolerant
chr3	47162312	rs115542291	G	A	100	PASS	AA=G;AC=1;AF=0.0005;AN=2184;AVGPOST=1.0000;ERATE=0.0003;EUR_AF=0.0013;LDAF=0.0004;RSQ=0.9500;SNPSOURCE=EXOME;THETA=0.0012;VT=SNP;VA=1:SETD2:ENSG00000181555.15:-:prematureStop:1/1:SETD2-001:ENST00000409792.3:7695_3814_1272_Q->*	SETD2	ENSG00000181555.15	ENST00000409792.3	0.4794	0.0623	0.4583	Dominant
chr3	47163012	rs115790187	A	T	100	PASS	AA=A;AC=1;AF=0.0005;AN=2184;AVGPOST=1.0000;ERATE=0.0003;EUR_AF=0.0013;LDAF=0.0005;RSQ=1.0000;SNPSOURCE=EXOME;THETA=0.0005;VT=SNP;VA=1:SETD2:ENSG00000181555.15:-:prematureStop:1/1:SETD2-001:ENST00000409792.3:7695_3114_1038_Y->*	SETD2	ENSG00000181555.15	ENST00000409792.3	0.4626	0.07455	0.46285	Recessive
chr3	47163592	rs201639149	G	C	100	PASS	AA=G;AC=1;AF=0.0005;AN=2184;AVGPOST=1.0000;ERATE=0.0003;EUR_AF=0.0013;LDAF=0.0005;RSQ=0.9547;SNPSOURCE=EXOME;THETA=0.0006;VT=SNP;VA=1:SETD2:ENSG00000181555.15:-:prematureStop:1/1:SETD2-001:ENST00000409792.3:7695_2534_845_S->*	SETD2	ENSG00000181555.15	ENST00000409792.3	0.70755	0.0198	0.27265	Dominant
[truncated: 4,517 more rows]
