# Supplementary material for: Using ALoFT to determine the impact of putative loss-of-function variants in protein-coding genes
Source: Nat Commun. 2017 Aug 29;8:382. doi: 10.1038/s41467-017-00443-5 (PMC5575292; doi:10.1038/s41467-017-00443-5)
Supplement: Supplementary file 6 — Supplementary Data 5 [file 41467_2017_443_MOESM6_ESM.xlsx]

## Sheet: supplementary_aloft_natcomm_dat
Supplementary Data 5: ALoFT predictions for homozygous pLoF variants from Narasimhan et al. (PMID: 26940866)
#chr	pos	rsID	ref	alt	score	PASS	detail	gene	gene_id	transcript_id	Dominant	Benign	Recessive	Maximum
1	35227241	.	G	A	.	.	VA=1:GJB4:ENSG00000189433.5:+:prematureStop:1/1:GJB4-001:ENST00000339480.1:801_386_129_W->*	GJB4	ENSG00000189433.5	ENST00000339480.1	0.06915	0.34185	0.589	Recessive
1	152276737	.	TC	T	.	.	VA=1:FLG:ENSG00000143631.10:-:deletionFS:1/1:FLG-001:ENST00000368799.1:12186_10625	FLG	ENSG00000143631.10	ENST00000368799.1	0.078	0.5645	0.3575	Tolerant
2	31625970	.	G	GC	.	.	VA=1:XDH:ENSG00000158125.5:-:insertionFS:1/1:XDH-001:ENST00000379416.3:4002_141	XDH	ENSG00000158125.5	ENST00000379416.3	0.0511	0.10125	0.84765	Recessive
2	234243675	.	C	T	.	.	VA=1:SAG:ENSG00000130561.12:+:prematureStop:2/3:SAG-001:ENST00000409110.1:1218_874_292_R->*:SAG-201:ENST00000449594.2:708_472_158_R->*	SAG	ENSG00000130561.12	ENST00000409110.1	0.0668	0.16165	0.77155	Recessive
3	134266204	.	GA	G	.	.	VA=1:CEP63:ENSG00000182923.11:+:deletionFS:3/5:CEP63-201:ENST00000337090.3:2112_957:CEP63-002:ENST00000383229.3:1626_957:CEP63-001:ENST00000513612.1:2112_957	CEP63	ENSG00000182923.11	ENST00000337090.3	0.12555	0.0722	0.80225	Recessive
5	38530726	.	CA	C	.	.	VA=1:LIFR:ENSG00000113594.5:-:deletionFS:2/2:LIFR-001:ENST00000263409.4:3294_24:LIFR-003:ENST00000453190.2:3294_24	LIFR	ENSG00000113594.5	ENST00000263409.4	0.20795	0.1573	0.63475	Recessive
6	36274148	.	T	A	.	.	VA=1:PNPLA1:ENSG00000180316.7:+:prematureStop:3/3:PNPLA1-201:ENST00000394571.2:1599_1464_488_Y->*:PNPLA1-003:ENST00000312917.5:1341_1206_402_Y->*:PNPLA1-002:ENST00000388715.3:1314_1179_393_Y->*	PNPLA1	ENSG00000180316.7	ENST00000394571.2	0.00505	0.97085	0.0241	Tolerant
6	109787512	.	TAG	T	.	.	VA=1:ZBTB24:ENSG00000112365.4:-:deletionFS:1/1:ZBTB24-001:ENST00000230122.3:2094_1636	ZBTB24	ENSG00000112365.4	ENST00000230122.3	0.0955	0.02755	0.87695	Recessive
7	92732604	.	G	T	.	.	VA=1:SAMD9:ENSG00000205413.3:-:prematureStop:1/1:SAMD9-001:ENST00000379958.2:4770_2807_936_S->*	SAMD9	ENSG00000205413.3	ENST00000379958.2	0.07595	0.09055	0.8335	Recessive
7	137792166	.	AT	A	.	.	VA=1:AKR1D1:ENSG00000122787.10:+:deletionFS:3/3:AKR1D1-002:ENST00000242375.3:981_695:AKR1D1-001:ENST00000411726.2:858_572:AKR1D1-006:ENST00000432161.1:873_695	AKR1D1	ENSG00000122787.10	ENST00000242375.3	0.11045	0.1253	0.76425	Recessive
10	26315400	.	C	T	.	.	VA=1:MYO3A:ENSG00000095777.10:+:prematureStop:2/4:MYO3A-201:ENST00000543632.1:1995_892_298_Q->*:MYO3A-001:ENST00000265944.5:4851_892_298_Q->*	MYO3A	ENSG00000095777.10	ENST00000265944.5	0.0814	0.12305	0.79555	Recessive
10	28270472	.	TTC	T	.	.	VA=1:ARMC4:ENSG00000169126.11:-:deletionFS:2/4:ARMC4-001:ENST00000305242.5:3135_859:ARMC4-201:ENST00000239715.3:1059_430	ARMC4	ENSG00000169126.11	ENST00000305242.5	0.0705	0.09435	0.83515	Recessive
11	108381750	.	AT	A	.	.	VA=1:EXPH5:ENSG00000110723.7:-:deletionFS:4/4:EXPH5-007:ENST00000525344.1:5949_4463:EXPH5-001:ENST00000265843.4:5970_4484:EXPH5-201:ENST00000428840.1:5742_4256:EXPH5-202:ENST00000443411.1:5406_3920	EXPH5	ENSG00000110723.7	ENST00000265843.4	0.202	0.1528	0.6452	Recessive
12	21713391	.	G	GA	.	.	VA=1:GYS2:ENSG00000111713.2:-:insertionFS:1/1:GYS2-001:ENST00000261195.2:2112_1098	GYS2	ENSG00000111713.2	ENST00000261195.2	0.0489	0.0309	0.9202	Recessive
13	20763490	.	C	T	.	.	VA=1:GJB2:ENSG00000165474.5:-:prematureStop:2/2:GJB2-002:ENST00000382844.1:681_231_77_W->*:GJB2-001:ENST00000382848.4:681_231_77_W->*	GJB2	ENSG00000165474.5	ENST00000382844.1	0.18915	0.2278	0.58305	Recessive
14	74533476	.	G	A	.	.	VA=1:ALDH6A1:ENSG00000119711.8:-:prematureStop:3/3:ALDH6A1-002:ENST00000350259.4:1569_1117_373_R->*:ALDH6A1-001:ENST00000553458.1:1608_1156_386_R->*:ALDH6A1-007:ENST00000555126.1:759_307_103_R->*	ALDH6A1	ENSG00000119711.8	ENST00000553458.1	0.0991	0.02275	0.87815	Recessive
15	31318399	.	TC	T	.	.	VA=1:TRPM1:ENSG00000134160.9:-:deletionFS:3/5:TRPM1-201:ENST00000542188.1:4929_3623:TRPM1-004:ENST00000256552.6:4878_3572:TRPM1-001:ENST00000397795.2:4812_3506	TRPM1	ENSG00000134160.9	ENST00000542188.1	0.13325	0.1833	0.68345	Recessive
15	65931948	.	AC	A	.	.	VA=1:SLC24A1:ENSG00000074621.8:+:deletionFS:5/6:SLC24A1-002:ENST00000537259.1:3039_1906:SLC24A1-001:ENST00000261892.6:3300_1960:SLC24A1-201:ENST00000339868.6:3246_1906:SLC24A1-004:ENST00000399033.4:3210_1960:SLC24A1-005:ENST00000546330.1:3246_1906	SLC24A1	ENSG00000074621.8	ENST00000261892.6	0.06065	0.122	0.81735	Recessive
17	72295871	.	C	T	.	.	VA=1:DNAI2:ENSG00000171595.9:+:prematureStop:5/6:DNAI2-004:ENST00000579490.1:1989_910_304_R->*:DNAI2-001:ENST00000311014.6:1818_739_247_R->*:DNAI2-202:ENST00000446837.2:1818_739_247_R->*:DNAI2-003:ENST00000582036.1:1782_739_247_R->*:DNAI2-201:ENST00000307504.5:1209_310_104_R->*	DNAI2	ENSG00000171595.9	ENST00000579490.1	0.0639	0.148	0.7881	Recessive
17	76127762	.	C	CT	.	.	VA=1:TMC8:ENSG00000167895.10:+:insertionFS:1/2:TMC8-002:ENST00000318430.5:2181_93	TMC8	ENSG00000167895.10	ENST00000318430.5	0.10655	0.18975	0.7037	Recessive
19	46032442	.	G	A	.	.	VA=1:OPA3:ENSG00000125741.4:-:prematureStop:1/3:OPA3-001:ENST00000323060.3:543_415_139_Q->*	OPA3	ENSG00000125741.4	ENST00000323060.3	0.04775	0.50045	0.4518	Tolerant
21	47549195	.	CCT	C	.	.	VA=1:COL6A2:ENSG00000142173.10:+:deletionFS:2/5:COL6A2-202:ENST00000357838.4:2757_2547:COL6A2-002:ENST00000397763.1:2757_2547	COL6A2	ENSG00000142173.10	ENST00000357838.4	0.20295	0.10565	0.6914	Recessive
